# Supplementary material for: Biochemical and Computational Analysis of the Substrate Specificities of Cfr and RlmN Methyltransferases
Source: PLoS One. 2015 Dec 23;10(12):e0145655. doi: 10.1371/journal.pone.0145655 (PMC4689488; doi:10.1371/journal.pone.0145655)
Supplement: S1 PDB File — The model was generated as specified in the “Molecular dynamics simulations and calculation of the binding free energy” section. (PDB) [file pone.0145655.s001.pdb]

ATOM      1  N   MET A   1       2.688  17.507  20.305  1.00  1.00              
ATOM      2  CA  MET A   1       1.396  17.622  19.588  1.00  1.00              
ATOM      3  CB  MET A   1       0.573  18.833  20.078  1.00  1.00              
ATOM      4  CG  MET A   1       1.206  20.200  19.806  1.00  1.00              
ATOM      5  SD  MET A   1       0.041  21.596  19.887  1.00  1.00              
ATOM      6  CE  MET A   1      -0.247  21.497  21.674  1.00  1.00              
ATOM      7  C   MET A   1       1.578  17.734  18.113  1.00  1.00              
ATOM      8  O   MET A   1       2.349  16.966  17.540  1.00  1.00              
ATOM      9  N   ASN A   2       0.801  18.653  17.486  1.00  1.00              
ATOM     10  CA  ASN A   2       0.859  19.038  16.101  1.00  1.00              
ATOM     11  CB  ASN A   2       2.050  18.483  15.307  1.00  1.00              
ATOM     12  CG  ASN A   2       3.324  18.983  15.964  1.00  1.00              
ATOM     13  OD1 ASN A   2       3.398  20.093  16.491  1.00  1.00              
ATOM     14  ND2 ASN A   2       4.367  18.117  15.938  1.00  1.00              
ATOM     15  C   ASN A   2      -0.354  18.548  15.380  1.00  1.00              
ATOM     16  O   ASN A   2      -0.651  17.356  15.416  1.00  1.00              
ATOM     17  N   PHE A   3      -1.020  19.451  14.623  1.00  1.00              
ATOM     18  CA  PHE A   3      -2.210  19.134  13.873  1.00  1.00              
ATOM     19  CB  PHE A   3      -2.973  20.255  13.121  1.00  1.00              
ATOM     20  CG  PHE A   3      -4.177  20.724  13.878  1.00  1.00              
ATOM     21  CD1 PHE A   3      -4.938  19.836  14.600  1.00  1.00              
ATOM     22  CD2 PHE A   3      -4.614  22.026  13.779  1.00  1.00              
ATOM     23  CE1 PHE A   3      -6.060  20.256  15.273  1.00  1.00              
ATOM     24  CE2 PHE A   3      -5.741  22.451  14.446  1.00  1.00              
ATOM     25  CZ  PHE A   3      -6.465  21.566  15.205  1.00  1.00              
ATOM     26  C   PHE A   3      -1.959  18.121  12.802  1.00  1.00              
ATOM     27  O   PHE A   3      -2.919  17.470  12.393  1.00  1.00              
ATOM     28  N   ASN A   4      -0.740  18.009  12.222  1.00  1.00              
ATOM     29  CA  ASN A   4      -0.667  17.008  11.193  1.00  1.00              
ATOM     30  CB  ASN A   4       0.425  17.188  10.121  1.00  1.00              
ATOM     31  CG  ASN A   4       1.823  17.169  10.694  1.00  1.00              
ATOM     32  OD1 ASN A   4       2.057  17.050  11.892  1.00  1.00              
ATOM     33  ND2 ASN A   4       2.810  17.327   9.777  1.00  1.00              
ATOM     34  C   ASN A   4      -0.558  15.648  11.804  1.00  1.00              
ATOM     35  O   ASN A   4       0.410  14.922  11.591  1.00  1.00              
ATOM     36  N   ASN A   5      -1.627  15.252  12.521  1.00  1.00              
ATOM     37  CA  ASN A   5      -1.662  14.049  13.279  1.00  1.00              
ATOM     38  CB  ASN A   5      -0.649  14.150  14.433  1.00  1.00              
ATOM     39  CG  ASN A   5      -0.700  12.948  15.361  1.00  1.00              
ATOM     40  OD1 ASN A   5      -0.446  13.090  16.555  1.00  1.00              
ATOM     41  ND2 ASN A   5      -1.013  11.745  14.821  1.00  1.00              
ATOM     42  C   ASN A   5      -3.011  13.940  13.921  1.00  1.00              
ATOM     43  O   ASN A   5      -3.384  12.871  14.397  1.00  1.00              
ATOM     44  N   LYS A   6      -3.797  15.032  14.008  1.00  1.00              
ATOM     45  CA  LYS A   6      -5.040  14.751  14.667  1.00  1.00              
ATOM     46  CB  LYS A   6      -5.498  15.717  15.785  1.00  1.00              
ATOM     47  CG  LYS A   6      -5.994  17.107  15.396  1.00  1.00              
ATOM     48  CD  LYS A   6      -6.900  17.704  16.476  1.00  1.00              
ATOM     49  CE  LYS A   6      -6.222  17.848  17.836  1.00  1.00              
ATOM     50  NZ  LYS A   6      -5.106  18.810  17.734  1.00  1.00              
ATOM     51  C   LYS A   6      -6.087  14.645  13.624  1.00  1.00              
ATOM     52  O   LYS A   6      -6.710  15.621  13.223  1.00  1.00              
ATOM     53  N   THR A   7      -6.296  13.411  13.126  1.00  1.00              
ATOM     54  CA  THR A   7      -7.286  13.345  12.116  1.00  1.00              
ATOM     55  CB  THR A   7      -6.757  13.478  10.723  1.00  1.00              
ATOM     56  OG1 THR A   7      -7.815  13.399   9.779  1.00  1.00              
ATOM     57  CG2 THR A   7      -5.735  12.368  10.486  1.00  1.00              
ATOM     58  C   THR A   7      -8.143  12.146  12.169  1.00  1.00              
ATOM     59  O   THR A   7      -7.654  11.037  12.056  1.00  1.00              
ATOM     60  N   LYS A   8      -9.361  12.337  12.685  1.00  1.00              
ATOM     61  CA  LYS A   8     -10.578  11.689  12.327  1.00  1.00              
ATOM     62  CB  LYS A   8     -11.370  11.130  13.517  1.00  1.00              
ATOM     63  CG  LYS A   8     -12.448  10.145  13.062  1.00  1.00              
ATOM     64  CD  LYS A   8     -12.981   9.235  14.170  1.00  1.00              
ATOM     65  CE  LYS A   8     -12.203   7.925  14.318  1.00  1.00              
ATOM     66  NZ  LYS A   8     -12.937   6.992  15.204  1.00  1.00              
ATOM     67  C   LYS A   8     -11.332  12.788  11.628  1.00  1.00              
ATOM     68  O   LYS A   8     -12.373  12.588  11.006  1.00  1.00              
ATOM     69  N   TYR A   9     -10.780  14.016  11.789  1.00  1.00              
ATOM     70  CA  TYR A   9     -11.358  15.303  11.526  1.00  1.00              
ATOM     71  CB  TYR A   9     -12.365  15.364  10.375  1.00  1.00              
ATOM     72  CG  TYR A   9     -11.557  16.001   9.340  1.00  1.00              
ATOM     73  CD1 TYR A   9     -11.443  17.363   9.438  1.00  1.00              
ATOM     74  CD2 TYR A   9     -10.908  15.296   8.363  1.00  1.00              
ATOM     75  CE1 TYR A   9     -10.692  18.049   8.538  1.00  1.00              
ATOM     76  CE2 TYR A   9     -10.155  15.990   7.457  1.00  1.00              
ATOM     77  CZ  TYR A   9     -10.057  17.349   7.554  1.00  1.00              
ATOM     78  OH  TYR A   9      -9.281  18.042   6.629  1.00  1.00              
ATOM     79  C   TYR A   9     -12.117  15.674  12.741  1.00  1.00              
ATOM     80  O   TYR A   9     -12.176  16.841  13.120  1.00  1.00              
ATOM     81  N   GLY A  10     -12.624  14.666  13.456  1.00  1.00              
ATOM     82  CA  GLY A  10     -13.319  14.982  14.652  1.00  1.00              
ATOM     83  C   GLY A  10     -12.305  15.580  15.561  1.00  1.00              
ATOM     84  O   GLY A  10     -12.591  16.509  16.315  1.00  1.00              
ATOM     85  N   LYS A  11     -11.075  15.037  15.516  1.00  1.00              
ATOM     86  CA  LYS A  11     -10.079  15.513  16.424  1.00  1.00              
ATOM     87  CB  LYS A  11      -8.777  14.699  16.413  1.00  1.00              
ATOM     88  CG  LYS A  11      -7.846  15.097  17.561  1.00  1.00              
ATOM     89  CD  LYS A  11      -6.763  14.062  17.870  1.00  1.00              
ATOM     90  CE  LYS A  11      -5.878  14.448  19.056  1.00  1.00              
ATOM     91  NZ  LYS A  11      -4.935  13.350  19.361  1.00  1.00              
ATOM     92  C   LYS A  11      -9.737  16.939  16.149  1.00  1.00              
ATOM     93  O   LYS A  11      -9.649  17.739  17.078  1.00  1.00              
ATOM     94  N   ILE A  12      -9.548  17.311  14.871  1.00  1.00              
ATOM     95  CA  ILE A  12      -9.124  18.653  14.597  1.00  1.00              
ATOM     96  CB  ILE A  12      -8.615  18.823  13.186  1.00  1.00              
ATOM     97  CG2 ILE A  12      -9.769  18.571  12.228  1.00  1.00              
ATOM     98  CG1 ILE A  12      -7.884  20.156  12.980  1.00  1.00              
ATOM     99  CD1 ILE A  12      -7.034  20.224  11.714  1.00  1.00              
ATOM    100  C   ILE A  12     -10.215  19.605  14.993  1.00  1.00              
ATOM    101  O   ILE A  12      -9.943  20.654  15.575  1.00  1.00              
ATOM    102  N   GLN A  13     -11.487  19.260  14.720  1.00  1.00              
ATOM    103  CA  GLN A  13     -12.556  20.142  15.088  1.00  1.00              
ATOM    104  CB  GLN A  13     -13.924  19.726  14.527  1.00  1.00              
ATOM    105  CG  GLN A  13     -15.105  20.489  15.130  1.00  1.00              
ATOM    106  CD  GLN A  13     -14.878  21.994  15.062  1.00  1.00              
ATOM    107  OE1 GLN A  13     -13.858  22.496  14.594  1.00  1.00              
ATOM    108  NE2 GLN A  13     -15.880  22.755  15.578  1.00  1.00              
ATOM    109  C   GLN A  13     -12.647  20.264  16.576  1.00  1.00              
ATOM    110  O   GLN A  13     -12.886  21.355  17.089  1.00  1.00              
ATOM    111  N   GLU A  14     -12.456  19.156  17.317  1.00  1.00              
ATOM    112  CA  GLU A  14     -12.571  19.219  18.746  1.00  1.00              
ATOM    113  CB  GLU A  14     -12.374  17.848  19.414  1.00  1.00              
ATOM    114  CG  GLU A  14     -12.496  17.889  20.938  1.00  1.00              
ATOM    115  CD  GLU A  14     -12.144  16.508  21.471  1.00  1.00              
ATOM    116  OE1 GLU A  14     -11.580  15.699  20.686  1.00  1.00              
ATOM    117  OE2 GLU A  14     -12.429  16.244  22.670  1.00  1.00              
ATOM    118  C   GLU A  14     -11.505  20.116  19.277  1.00  1.00              
ATOM    119  O   GLU A  14     -11.750  20.935  20.160  1.00  1.00              
ATOM    120  N   PHE A  15     -10.286  19.989  18.732  1.00  1.00              
ATOM    121  CA  PHE A  15      -9.181  20.746  19.230  1.00  1.00              
ATOM    122  CB  PHE A  15      -7.865  20.346  18.551  1.00  1.00              
ATOM    123  CG  PHE A  15      -6.755  20.762  19.449  1.00  1.00              
ATOM    124  CD1 PHE A  15      -6.337  22.066  19.490  1.00  1.00              
ATOM    125  CD2 PHE A  15      -6.130  19.836  20.254  1.00  1.00              
ATOM    126  CE1 PHE A  15      -5.309  22.435  20.324  1.00  1.00              
ATOM    127  CE2 PHE A  15      -5.100  20.200  21.088  1.00  1.00              
ATOM    128  CZ  PHE A  15      -4.687  21.508  21.125  1.00  1.00              
ATOM    129  C   PHE A  15      -9.459  22.181  18.961  1.00  1.00              
ATOM    130  O   PHE A  15      -9.220  23.049  19.799  1.00  1.00              
ATOM    131  N   LEU A  16      -9.998  22.470  17.770  1.00  1.00              
ATOM    132  CA  LEU A  16     -10.185  23.830  17.419  1.00  1.00              
ATOM    133  CB  LEU A  16     -10.616  23.998  15.974  1.00  1.00              
ATOM    134  CG  LEU A  16     -10.236  25.402  15.537  1.00  1.00              
ATOM    135  CD1 LEU A  16      -8.711  25.574  15.453  1.00  1.00              
ATOM    136  CD2 LEU A  16     -10.966  25.833  14.278  1.00  1.00              
ATOM    137  C   LEU A  16     -11.191  24.417  18.349  1.00  1.00              
ATOM    138  O   LEU A  16     -11.000  25.526  18.828  1.00  1.00              
ATOM    139  N   ARG A  17     -12.267  23.679  18.681  1.00  1.00              
ATOM    140  CA  ARG A  17     -13.265  24.232  19.547  1.00  1.00              
ATOM    141  CB  ARG A  17     -14.479  23.318  19.770  1.00  1.00              
ATOM    142  CG  ARG A  17     -15.396  23.858  20.869  1.00  1.00              
ATOM    143  CD  ARG A  17     -16.870  23.494  20.700  1.00  1.00              
ATOM    144  NE  ARG A  17     -17.387  24.354  19.599  1.00  1.00              
ATOM    145  CZ  ARG A  17     -17.703  25.657  19.857  1.00  1.00              
ATOM    146  NH1 ARG A  17     -17.563  26.154  21.121  1.00  1.00              
ATOM    147  NH2 ARG A  17     -18.140  26.468  18.850  1.00  1.00              
ATOM    148  C   ARG A  17     -12.638  24.530  20.867  1.00  1.00              
ATOM    149  O   ARG A  17     -12.978  25.521  21.510  1.00  1.00              
ATOM    150  N   SER A  18     -11.700  23.677  21.312  1.00  1.00              
ATOM    151  CA  SER A  18     -11.061  23.887  22.574  1.00  1.00              
ATOM    152  CB  SER A  18     -10.010  22.810  22.896  1.00  1.00              
ATOM    153  OG  SER A  18      -9.411  23.065  24.158  1.00  1.00              
ATOM    154  C   SER A  18     -10.356  25.210  22.544  1.00  1.00              
ATOM    155  O   SER A  18     -10.439  25.963  23.512  1.00  1.00              
ATOM    156  N   ASN A  19      -9.650  25.555  21.443  1.00  1.00              
ATOM    157  CA  ASN A  19      -8.972  26.816  21.509  1.00  1.00              
ATOM    158  CB  ASN A  19      -7.605  26.873  20.786  1.00  1.00              
ATOM    159  CG  ASN A  19      -7.777  26.905  19.273  1.00  1.00              
ATOM    160  OD1 ASN A  19      -7.541  27.940  18.651  1.00  1.00              
ATOM    161  ND2 ASN A  19      -8.182  25.761  18.663  1.00  1.00              
ATOM    162  C   ASN A  19      -9.840  27.894  20.930  1.00  1.00              
ATOM    163  O   ASN A  19      -9.340  28.871  20.375  1.00  1.00              
ATOM    164  N   ASN A  20     -11.166  27.762  21.129  1.00  1.00              
ATOM    165  CA  ASN A  20     -12.180  28.706  20.738  1.00  1.00              
ATOM    166  CB  ASN A  20     -11.920  30.117  21.291  1.00  1.00              
ATOM    167  CG  ASN A  20     -12.112  30.079  22.800  1.00  1.00              
ATOM    168  OD1 ASN A  20     -11.146  30.056  23.561  1.00  1.00              
ATOM    169  ND2 ASN A  20     -13.396  30.070  23.248  1.00  1.00              
ATOM    170  C   ASN A  20     -12.367  28.828  19.249  1.00  1.00              
ATOM    171  O   ASN A  20     -13.075  29.724  18.798  1.00  1.00              
ATOM    172  N   GLU A  21     -11.805  27.944  18.410  1.00  1.00              
ATOM    173  CA  GLU A  21     -12.110  28.165  17.032  1.00  1.00              
ATOM    174  CB  GLU A  21     -10.911  28.171  16.076  1.00  1.00              
ATOM    175  CG  GLU A  21      -9.894  29.280  16.340  1.00  1.00              
ATOM    176  CD  GLU A  21      -8.676  29.001  15.472  1.00  1.00              
ATOM    177  OE1 GLU A  21      -8.784  28.161  14.542  1.00  1.00              
ATOM    178  OE2 GLU A  21      -7.618  29.633  15.725  1.00  1.00              
ATOM    179  C   GLU A  21     -13.208  27.263  16.572  1.00  1.00              
ATOM    180  O   GLU A  21     -13.493  26.210  17.142  1.00  1.00              
ATOM    181  N   PRO A  22     -13.866  27.761  15.558  1.00  1.00              
ATOM    182  CA  PRO A  22     -15.013  27.107  14.996  1.00  1.00              
ATOM    183  CD  PRO A  22     -13.939  29.200  15.385  1.00  1.00              
ATOM    184  CB  PRO A  22     -15.877  28.202  14.369  1.00  1.00              
ATOM    185  CG  PRO A  22     -14.939  29.409  14.241  1.00  1.00              
ATOM    186  C   PRO A  22     -14.677  26.019  14.044  1.00  1.00              
ATOM    187  O   PRO A  22     -13.581  26.001  13.490  1.00  1.00              
ATOM    188  N   ASP A  23     -15.658  25.141  13.795  1.00  1.00              
ATOM    189  CA  ASP A  23     -15.469  23.996  12.965  1.00  1.00              
ATOM    190  CB  ASP A  23     -16.733  23.130  12.871  1.00  1.00              
ATOM    191  CG  ASP A  23     -16.313  21.726  12.463  1.00  1.00              
ATOM    192  OD1 ASP A  23     -15.096  21.521  12.214  1.00  1.00              
ATOM    193  OD2 ASP A  23     -17.202  20.835  12.412  1.00  1.00              
ATOM    194  C   ASP A  23     -15.092  24.471  11.599  1.00  1.00              
ATOM    195  O   ASP A  23     -14.321  23.824  10.891  1.00  1.00              
ATOM    196  N   TYR A  24     -15.632  25.626  11.177  1.00  1.00              
ATOM    197  CA  TYR A  24     -15.289  26.103   9.872  1.00  1.00              
ATOM    198  CB  TYR A  24     -16.029  27.392   9.477  1.00  1.00              
ATOM    199  CG  TYR A  24     -17.461  27.029   9.292  1.00  1.00              
ATOM    200  CD1 TYR A  24     -18.326  27.007  10.361  1.00  1.00              
ATOM    201  CD2 TYR A  24     -17.932  26.702   8.042  1.00  1.00              
ATOM    202  CE1 TYR A  24     -19.647  26.667  10.184  1.00  1.00              
ATOM    203  CE2 TYR A  24     -19.252  26.362   7.859  1.00  1.00              
ATOM    204  CZ  TYR A  24     -20.111  26.345   8.931  1.00  1.00              
ATOM    205  OH  TYR A  24     -21.465  25.997   8.745  1.00  1.00              
ATOM    206  C   TYR A  24     -13.825  26.389   9.832  1.00  1.00              
ATOM    207  O   TYR A  24     -13.147  26.004   8.881  1.00  1.00              
ATOM    208  N   ARG A  25     -13.285  27.060  10.868  1.00  1.00              
ATOM    209  CA  ARG A  25     -11.892  27.385  10.831  1.00  1.00              
ATOM    210  CB  ARG A  25     -11.394  28.341  11.931  1.00  1.00              
ATOM    211  CG  ARG A  25      -9.875  28.540  11.841  1.00  1.00              
ATOM    212  CD  ARG A  25      -9.348  29.838  12.454  1.00  1.00              
ATOM    213  NE  ARG A  25      -9.519  30.911  11.442  1.00  1.00              
ATOM    214  CZ  ARG A  25     -10.709  31.564  11.352  1.00  1.00              
ATOM    215  NH1 ARG A  25     -11.696  31.266  12.243  1.00  1.00              
ATOM    216  NH2 ARG A  25     -10.906  32.507  10.385  1.00  1.00              
ATOM    217  C   ARG A  25     -11.073  26.143  10.884  1.00  1.00              
ATOM    218  O   ARG A  25     -10.016  26.073  10.265  1.00  1.00              
ATOM    219  N   ILE A  26     -11.527  25.125  11.631  1.00  1.00              
ATOM    220  CA  ILE A  26     -10.718  23.959  11.790  1.00  1.00              
ATOM    221  CB  ILE A  26     -11.236  22.995  12.818  1.00  1.00              
ATOM    222  CG2 ILE A  26     -12.446  22.239  12.254  1.00  1.00              
ATOM    223  CG1 ILE A  26     -10.101  22.058  13.228  1.00  1.00              
ATOM    224  CD1 ILE A  26      -8.921  22.757  13.906  1.00  1.00              
ATOM    225  C   ILE A  26     -10.589  23.283  10.467  1.00  1.00              
ATOM    226  O   ILE A  26      -9.503  22.841  10.105  1.00  1.00              
ATOM    227  N   LYS A  27     -11.695  23.188   9.704  1.00  1.00              
ATOM    228  CA  LYS A  27     -11.650  22.506   8.452  1.00  1.00              
ATOM    229  CB  LYS A  27     -13.024  22.254   7.802  1.00  1.00              
ATOM    230  CG  LYS A  27     -13.015  21.112   6.779  1.00  1.00              
ATOM    231  CD  LYS A  27     -12.833  19.740   7.425  1.00  1.00              
ATOM    232  CE  LYS A  27     -12.763  18.572   6.440  1.00  1.00              
ATOM    233  NZ  LYS A  27     -14.114  18.032   6.183  1.00  1.00              
ATOM    234  C   LYS A  27     -10.794  23.282   7.505  1.00  1.00              
ATOM    235  O   LYS A  27     -10.073  22.697   6.704  1.00  1.00              
ATOM    236  N   GLN A  28     -10.845  24.625   7.568  1.00  1.00              
ATOM    237  CA  GLN A  28     -10.099  25.443   6.661  1.00  1.00              
ATOM    238  CB  GLN A  28     -10.397  26.941   6.856  1.00  1.00              
ATOM    239  CG  GLN A  28      -9.749  27.847   5.808  1.00  1.00              
ATOM    240  CD  GLN A  28     -10.138  29.281   6.137  1.00  1.00              
ATOM    241  OE1 GLN A  28      -9.515  28.385   6.705  1.00  1.00              
ATOM    242  NE2 GLN A  28     -10.797  29.460   4.959  1.00  1.00              
ATOM    243  C   GLN A  28      -8.636  25.207   6.876  1.00  1.00              
ATOM    244  O   GLN A  28      -7.885  25.055   5.916  1.00  1.00              
ATOM    245  N   ILE A  29      -8.191  25.156   8.143  1.00  1.00              
ATOM    246  CA  ILE A  29      -6.802  24.973   8.436  1.00  1.00              
ATOM    247  CB  ILE A  29      -6.379  25.400   9.818  1.00  1.00              
ATOM    248  CG2 ILE A  29      -7.314  24.769  10.838  1.00  1.00              
ATOM    249  CG1 ILE A  29      -4.872  25.168  10.048  1.00  1.00              
ATOM    250  CD1 ILE A  29      -3.958  26.096   9.246  1.00  1.00              
ATOM    251  C   ILE A  29      -6.344  23.605   8.043  1.00  1.00              
ATOM    252  O   ILE A  29      -5.233  23.451   7.549  1.00  1.00              
ATOM    253  N   THR A  30      -7.172  22.564   8.240  1.00  1.00              
ATOM    254  CA  THR A  30      -6.777  21.242   7.870  1.00  1.00              
ATOM    255  CB  THR A  30      -7.677  20.178   8.409  1.00  1.00              
ATOM    256  OG1 THR A  30      -7.222  18.900   7.993  1.00  1.00              
ATOM    257  CG2 THR A  30      -9.115  20.466   7.981  1.00  1.00              
ATOM    258  C   THR A  30      -6.624  21.161   6.380  1.00  1.00              
ATOM    259  O   THR A  30      -5.719  20.494   5.891  1.00  1.00              
ATOM    260  N   ASN A  31      -7.490  21.849   5.613  1.00  1.00              
ATOM    261  CA  ASN A  31      -7.443  21.830   4.183  1.00  1.00              
ATOM    262  CB  ASN A  31      -8.615  22.585   3.539  1.00  1.00              
ATOM    263  CG  ASN A  31      -8.797  22.038   2.131  1.00  1.00              
ATOM    264  OD1 ASN A  31      -7.834  21.685   1.453  1.00  1.00              
ATOM    265  ND2 ASN A  31     -10.077  21.947   1.682  1.00  1.00              
ATOM    266  C   ASN A  31      -6.166  22.471   3.729  1.00  1.00              
ATOM    267  O   ASN A  31      -5.520  21.977   2.808  1.00  1.00              
ATOM    268  N   ALA A  32      -5.766  23.595   4.360  1.00  1.00              
ATOM    269  CA  ALA A  32      -4.574  24.282   3.969  1.00  1.00              
ATOM    270  CB  ALA A  32      -4.323  25.557   4.781  1.00  1.00              
ATOM    271  C   ALA A  32      -3.416  23.366   4.194  1.00  1.00              
ATOM    272  O   ALA A  32      -2.539  23.242   3.345  1.00  1.00              
ATOM    273  N   ILE A  33      -3.389  22.696   5.357  1.00  1.00              
ATOM    274  CA  ILE A  33      -2.346  21.787   5.723  1.00  1.00              
ATOM    275  CB  ILE A  33      -2.133  21.475   7.181  1.00  1.00              
ATOM    276  CG2 ILE A  33      -1.664  22.769   7.851  1.00  1.00              
ATOM    277  CG1 ILE A  33      -3.311  20.781   7.862  1.00  1.00              
ATOM    278  CD1 ILE A  33      -2.933  20.240   9.240  1.00  1.00              
ATOM    279  C   ILE A  33      -2.383  20.516   4.943  1.00  1.00              
ATOM    280  O   ILE A  33      -1.553  19.655   5.192  1.00  1.00              
ATOM    281  N   PHE A  34      -3.485  20.131   4.292  1.00  1.00              
ATOM    282  CA  PHE A  34      -3.227  18.991   3.459  1.00  1.00              
ATOM    283  CB  PHE A  34      -4.131  17.809   3.770  1.00  1.00              
ATOM    284  CG  PHE A  34      -3.293  16.567   3.757  1.00  1.00              
ATOM    285  CD1 PHE A  34      -2.335  16.361   4.727  1.00  1.00              
ATOM    286  CD2 PHE A  34      -3.411  15.618   2.777  1.00  1.00              
ATOM    287  CE1 PHE A  34      -1.566  15.221   4.745  1.00  1.00              
ATOM    288  CE2 PHE A  34      -2.645  14.483   2.810  1.00  1.00              
ATOM    289  CZ  PHE A  34      -1.719  14.260   3.784  1.00  1.00              
ATOM    290  C   PHE A  34      -3.142  19.285   1.979  1.00  1.00              
ATOM    291  O   PHE A  34      -2.289  18.751   1.274  1.00  1.00              
ATOM    292  N   LYS A  35      -4.052  20.145   1.464  1.00  1.00              
ATOM    293  CA  LYS A  35      -4.183  20.405   0.049  1.00  1.00              
ATOM    294  CB  LYS A  35      -5.438  21.228  -0.284  1.00  1.00              
ATOM    295  CG  LYS A  35      -5.621  21.511  -1.776  1.00  1.00              
ATOM    296  CD  LYS A  35      -5.959  20.272  -2.608  1.00  1.00              
ATOM    297  CE  LYS A  35      -6.138  20.572  -4.097  1.00  1.00              
ATOM    298  NZ  LYS A  35      -7.341  21.410  -4.305  1.00  1.00              
ATOM    299  C   LYS A  35      -3.009  21.147  -0.490  1.00  1.00              
ATOM    300  O   LYS A  35      -2.547  20.848  -1.580  1.00  1.00              
ATOM    301  N   GLN A  36      -2.563  22.204   0.198  1.00  1.00              
ATOM    302  CA  GLN A  36      -1.444  23.007  -0.208  1.00  1.00              
ATOM    303  CB  GLN A  36      -1.567  24.473   0.219  1.00  1.00              
ATOM    304  CG  GLN A  36      -0.498  25.384  -0.386  1.00  1.00              
ATOM    305  CD  GLN A  36      -0.900  25.696  -1.821  1.00  1.00              
ATOM    306  OE1 GLN A  36      -0.807  26.840  -2.264  1.00  1.00              
ATOM    307  NE2 GLN A  36      -1.354  24.656  -2.569  1.00  1.00              
ATOM    308  C   GLN A  36      -0.120  22.415   0.218  1.00  1.00              
ATOM    309  O   GLN A  36       0.908  22.737  -0.370  1.00  1.00              
ATOM    310  N   ARG A  37      -0.101  21.563   1.269  1.00  1.00              
ATOM    311  CA  ARG A  37       1.098  20.964   1.829  1.00  1.00              
ATOM    312  CB  ARG A  37       1.892  20.105   0.826  1.00  1.00              
ATOM    313  CG  ARG A  37       2.865  19.088   1.434  1.00  1.00              
ATOM    314  CD  ARG A  37       2.210  17.836   2.022  1.00  1.00              
ATOM    315  NE  ARG A  37       0.864  17.685   1.407  1.00  1.00              
ATOM    316  CZ  ARG A  37       0.238  16.471   1.355  1.00  1.00              
ATOM    317  NH1 ARG A  37       0.870  15.318   1.711  1.00  1.00              
ATOM    318  NH2 ARG A  37      -1.059  16.410   0.948  1.00  1.00              
ATOM    319  C   ARG A  37       1.975  22.046   2.428  1.00  1.00              
ATOM    320  O   ARG A  37       3.172  22.128   2.164  1.00  1.00              
ATOM    321  N   ILE A  38       1.290  22.875   3.252  1.00  1.00              
ATOM    322  CA  ILE A  38       1.402  24.078   4.064  1.00  1.00              
ATOM    323  CB  ILE A  38       0.150  24.924   4.222  1.00  1.00              
ATOM    324  CG2 ILE A  38       0.561  26.374   4.591  1.00  1.00              
ATOM    325  CG1 ILE A  38      -0.561  25.080   2.893  1.00  1.00              
ATOM    326  CD1 ILE A  38      -1.857  25.882   3.017  1.00  1.00              
ATOM    327  C   ILE A  38       2.081  24.089   5.427  1.00  1.00              
ATOM    328  O   ILE A  38       1.445  24.568   6.360  1.00  1.00              
ATOM    329  N   SER A  39       3.173  23.402   5.769  1.00  1.00              
ATOM    330  CA  SER A  39       3.511  23.587   7.167  1.00  1.00              
ATOM    331  CB  SER A  39       4.528  22.568   7.700  1.00  1.00              
ATOM    332  OG  SER A  39       3.886  21.304   7.818  1.00  1.00              
ATOM    333  C   SER A  39       3.890  25.003   7.582  1.00  1.00              
ATOM    334  O   SER A  39       4.576  25.170   8.589  1.00  1.00              
ATOM    335  N   ARG A  40       3.522  26.068   6.829  1.00  1.00              
ATOM    336  CA  ARG A  40       3.714  27.394   7.362  1.00  1.00              
ATOM    337  CB  ARG A  40       4.317  28.420   6.395  1.00  1.00              
ATOM    338  CG  ARG A  40       5.823  28.250   6.223  1.00  1.00              
ATOM    339  CD  ARG A  40       6.485  29.433   5.520  1.00  1.00              
ATOM    340  NE  ARG A  40       6.053  29.408   4.095  1.00  1.00              
ATOM    341  CZ  ARG A  40       6.903  28.936   3.137  1.00  1.00              
ATOM    342  NH1 ARG A  40       8.159  28.528   3.482  1.00  1.00              
ATOM    343  NH2 ARG A  40       6.502  28.883   1.834  1.00  1.00              
ATOM    344  C   ARG A  40       2.369  27.914   7.761  1.00  1.00              
ATOM    345  O   ARG A  40       1.407  27.826   6.999  1.00  1.00              
ATOM    346  N   PHE A  41       2.248  28.360   9.029  1.00  1.00              
ATOM    347  CA  PHE A  41       1.035  28.963   9.510  1.00  1.00              
ATOM    348  CB  PHE A  41       0.919  28.944  11.043  1.00  1.00              
ATOM    349  CG  PHE A  41      -0.515  28.778  11.425  1.00  1.00              
ATOM    350  CD1 PHE A  41      -1.105  27.551  11.241  1.00  1.00              
ATOM    351  CD2 PHE A  41      -1.266  29.787  11.981  1.00  1.00              
ATOM    352  CE1 PHE A  41      -2.418  27.333  11.578  1.00  1.00              
ATOM    353  CE2 PHE A  41      -2.581  29.571  12.325  1.00  1.00              
ATOM    354  CZ  PHE A  41      -3.163  28.349  12.120  1.00  1.00              
ATOM    355  C   PHE A  41       1.048  30.386   9.023  1.00  1.00              
ATOM    356  O   PHE A  41       0.028  30.963   8.654  1.00  1.00              
ATOM    357  N   GLU A  42       2.242  31.007   9.014  1.00  1.00              
ATOM    358  CA  GLU A  42       2.330  32.377   8.594  1.00  1.00              
ATOM    359  CB  GLU A  42       3.748  32.953   8.709  1.00  1.00              
ATOM    360  CG  GLU A  42       3.849  34.414   8.263  1.00  1.00              
ATOM    361  CD  GLU A  42       3.055  35.275   9.236  1.00  1.00              
ATOM    362  OE1 GLU A  42       1.798  35.274   9.140  1.00  1.00              
ATOM    363  OE2 GLU A  42       3.694  35.948  10.087  1.00  1.00              
ATOM    364  C   GLU A  42       1.929  32.461   7.157  1.00  1.00              
ATOM    365  O   GLU A  42       1.238  33.389   6.741  1.00  1.00              
ATOM    366  N   ASP A  43       2.351  31.456   6.376  1.00  1.00              
ATOM    367  CA  ASP A  43       2.145  31.334   4.964  1.00  1.00              
ATOM    368  CB  ASP A  43       2.900  30.117   4.389  1.00  1.00              
ATOM    369  CG  ASP A  43       2.737  30.044   2.876  1.00  1.00              
ATOM    370  OD1 ASP A  43       1.637  29.646   2.406  1.00  1.00              
ATOM    371  OD2 ASP A  43       3.722  30.382   2.167  1.00  1.00              
ATOM    372  C   ASP A  43       0.683  31.174   4.672  1.00  1.00              
ATOM    373  O   ASP A  43       0.253  31.428   3.552  1.00  1.00              
ATOM    374  N   MET A  44      -0.131  30.695   5.632  1.00  1.00              
ATOM    375  CA  MET A  44      -1.524  30.545   5.313  1.00  1.00              
ATOM    376  CB  MET A  44      -2.258  29.547   6.231  1.00  1.00              
ATOM    377  CG  MET A  44      -3.747  29.335   5.956  1.00  1.00              
ATOM    378  SD  MET A  44      -4.461  27.880   6.783  1.00  1.00              
ATOM    379  CE  MET A  44      -6.182  28.203   6.301  1.00  1.00              
ATOM    380  C   MET A  44      -2.122  31.906   5.464  1.00  1.00              
ATOM    381  O   MET A  44      -2.223  32.429   6.570  1.00  1.00              
ATOM    382  N   LYS A  45      -2.458  32.536   4.320  1.00  1.00              
ATOM    383  CA  LYS A  45      -2.966  33.884   4.255  1.00  1.00              
ATOM    384  CB  LYS A  45      -2.839  34.496   2.851  1.00  1.00              
ATOM    385  CG  LYS A  45      -1.417  34.935   2.491  1.00  1.00              
ATOM    386  CD  LYS A  45      -0.437  33.776   2.312  1.00  1.00              
ATOM    387  CE  LYS A  45       0.982  34.227   1.961  1.00  1.00              
ATOM    388  NZ  LYS A  45       0.981  34.924   0.656  1.00  1.00              
ATOM    389  C   LYS A  45      -4.397  34.059   4.690  1.00  1.00              
ATOM    390  O   LYS A  45      -4.738  35.056   5.323  1.00  1.00              
ATOM    391  N   VAL A  46      -5.271  33.096   4.356  1.00  1.00              
ATOM    392  CA  VAL A  46      -6.699  33.159   4.525  1.00  1.00              
ATOM    393  CB  VAL A  46      -7.394  31.985   3.895  1.00  1.00              
ATOM    394  CG1 VAL A  46      -6.954  30.697   4.612  1.00  1.00              
ATOM    395  CG2 VAL A  46      -8.910  32.239   3.925  1.00  1.00              
ATOM    396  C   VAL A  46      -7.119  33.230   5.966  1.00  1.00              
ATOM    397  O   VAL A  46      -8.268  33.570   6.239  1.00  1.00              
ATOM    398  N   LEU A  47      -6.279  32.823   6.938  1.00  1.00              
ATOM    399  CA  LEU A  47      -6.761  32.936   8.288  1.00  1.00              
ATOM    400  CB  LEU A  47      -6.389  31.778   9.236  1.00  1.00              
ATOM    401  CG  LEU A  47      -7.204  30.500   8.947  1.00  1.00              
ATOM    402  CD1 LEU A  47      -7.027  29.428  10.034  1.00  1.00              
ATOM    403  CD2 LEU A  47      -8.679  30.844   8.710  1.00  1.00              
ATOM    404  C   LEU A  47      -6.380  34.256   8.885  1.00  1.00              
ATOM    405  O   LEU A  47      -5.498  34.968   8.401  1.00  1.00              
ATOM    406  N   PRO A  48      -7.122  34.600   9.913  1.00  1.00              
ATOM    407  CA  PRO A  48      -6.925  35.848  10.601  1.00  1.00              
ATOM    408  CD  PRO A  48      -8.516  34.182   9.962  1.00  1.00              
ATOM    409  CB  PRO A  48      -8.197  36.101  11.407  1.00  1.00              
ATOM    410  CG  PRO A  48      -9.278  35.341  10.625  1.00  1.00              
ATOM    411  C   PRO A  48      -5.698  35.820  11.445  1.00  1.00              
ATOM    412  O   PRO A  48      -5.277  34.744  11.864  1.00  1.00              
ATOM    413  N   LYS A  49      -5.140  37.009  11.738  1.00  1.00              
ATOM    414  CA  LYS A  49      -3.917  37.116  12.468  1.00  1.00              
ATOM    415  CB  LYS A  49      -3.454  38.571  12.650  1.00  1.00              
ATOM    416  CG  LYS A  49      -3.073  39.240  11.326  1.00  1.00              
ATOM    417  CD  LYS A  49      -1.967  38.504  10.561  1.00  1.00              
ATOM    418  CE  LYS A  49      -1.611  39.147   9.217  1.00  1.00              
ATOM    419  NZ  LYS A  49      -0.538  38.376   8.549  1.00  1.00              
ATOM    420  C   LYS A  49      -4.095  36.494  13.815  1.00  1.00              
ATOM    421  O   LYS A  49      -3.197  35.813  14.304  1.00  1.00              
ATOM    422  N   LEU A  50      -5.262  36.696  14.450  1.00  1.00              
ATOM    423  CA  LEU A  50      -5.473  36.156  15.758  1.00  1.00              
ATOM    424  CB  LEU A  50      -6.828  36.587  16.357  1.00  1.00              
ATOM    425  CG  LEU A  50      -7.046  36.196  17.835  1.00  1.00              
ATOM    426  CD1 LEU A  50      -7.199  34.678  18.028  1.00  1.00              
ATOM    427  CD2 LEU A  50      -5.955  36.807  18.728  1.00  1.00              
ATOM    428  C   LEU A  50      -5.434  34.661  15.674  1.00  1.00              
ATOM    429  O   LEU A  50      -4.831  34.010  16.525  1.00  1.00              
ATOM    430  N   LEU A  51      -6.075  34.064  14.649  1.00  1.00              
ATOM    431  CA  LEU A  51      -6.100  32.632  14.572  1.00  1.00              
ATOM    432  CB  LEU A  51      -7.066  32.045  13.525  1.00  1.00              
ATOM    433  CG  LEU A  51      -8.554  32.375  13.787  1.00  1.00              
ATOM    434  CD1 LEU A  51      -9.051  31.892  15.158  1.00  1.00              
ATOM    435  CD2 LEU A  51      -8.830  33.864  13.574  1.00  1.00              
ATOM    436  C   LEU A  51      -4.723  32.108  14.319  1.00  1.00              
ATOM    437  O   LEU A  51      -4.363  31.061  14.852  1.00  1.00              
ATOM    438  N   ARG A  52      -3.921  32.815  13.496  1.00  1.00              
ATOM    439  CA  ARG A  52      -2.593  32.375  13.179  1.00  1.00              
ATOM    440  CB  ARG A  52      -1.873  33.247  12.141  1.00  1.00              
ATOM    441  CG  ARG A  52      -2.526  33.206  10.760  1.00  1.00              
ATOM    442  CD  ARG A  52      -2.162  31.980   9.924  1.00  1.00              
ATOM    443  NE  ARG A  52      -3.318  31.046   9.944  1.00  1.00              
ATOM    444  CZ  ARG A  52      -3.196  29.770   9.476  1.00  1.00              
ATOM    445  NH1 ARG A  52      -1.998  29.289   9.045  1.00  1.00              
ATOM    446  NH2 ARG A  52      -4.263  28.931   9.550  1.00  1.00              
ATOM    447  C   ARG A  52      -1.780  32.378  14.428  1.00  1.00              
ATOM    448  O   ARG A  52      -0.979  31.474  14.652  1.00  1.00              
ATOM    449  N   GLU A  53      -1.974  33.404  15.275  1.00  1.00              
ATOM    450  CA  GLU A  53      -1.237  33.550  16.494  1.00  1.00              
ATOM    451  CB  GLU A  53      -1.658  34.807  17.277  1.00  1.00              
ATOM    452  CG  GLU A  53      -1.445  36.127  16.530  1.00  1.00              
ATOM    453  CD  GLU A  53       0.036  36.473  16.558  1.00  1.00              
ATOM    454  OE1 GLU A  53       0.859  35.547  16.791  1.00  1.00              
ATOM    455  OE2 GLU A  53       0.363  37.671  16.347  1.00  1.00              
ATOM    456  C   GLU A  53      -1.564  32.382  17.370  1.00  1.00              
ATOM    457  O   GLU A  53      -0.689  31.813  18.018  1.00  1.00              
ATOM    458  N   ASP A  54      -2.851  31.993  17.412  1.00  1.00              
ATOM    459  CA  ASP A  54      -3.282  30.924  18.261  1.00  1.00              
ATOM    460  CB  ASP A  54      -4.798  30.652  18.182  1.00  1.00              
ATOM    461  CG  ASP A  54      -5.547  31.735  18.942  1.00  1.00              
ATOM    462  OD1 ASP A  54      -4.901  32.429  19.771  1.00  1.00              
ATOM    463  OD2 ASP A  54      -6.778  31.875  18.712  1.00  1.00              
ATOM    464  C   ASP A  54      -2.622  29.650  17.853  1.00  1.00              
ATOM    465  O   ASP A  54      -2.103  28.930  18.702  1.00  1.00              
ATOM    466  N   LEU A  55      -2.623  29.324  16.546  1.00  1.00              
ATOM    467  CA  LEU A  55      -2.056  28.064  16.178  1.00  1.00              
ATOM    468  CB  LEU A  55      -2.453  27.474  14.823  1.00  1.00              
ATOM    469  CG  LEU A  55      -3.886  26.899  14.856  1.00  1.00              
ATOM    470  CD1 LEU A  55      -4.185  26.029  13.627  1.00  1.00              
ATOM    471  CD2 LEU A  55      -4.149  26.152  16.174  1.00  1.00              
ATOM    472  C   LEU A  55      -0.582  28.035  16.367  1.00  1.00              
ATOM    473  O   LEU A  55      -0.034  27.003  16.745  1.00  1.00              
ATOM    474  N   ILE A  56       0.113  29.153  16.115  1.00  1.00              
ATOM    475  CA  ILE A  56       1.529  29.132  16.307  1.00  1.00              
ATOM    476  CB  ILE A  56       2.218  30.390  15.844  1.00  1.00              
ATOM    477  CG2 ILE A  56       1.641  31.596  16.596  1.00  1.00              
ATOM    478  CG1 ILE A  56       3.744  30.234  15.948  1.00  1.00              
ATOM    479  CD1 ILE A  56       4.518  31.345  15.240  1.00  1.00              
ATOM    480  C   ILE A  56       1.796  28.882  17.761  1.00  1.00              
ATOM    481  O   ILE A  56       2.706  28.133  18.113  1.00  1.00              
ATOM    482  N   ASN A  57       0.985  29.484  18.649  1.00  1.00              
ATOM    483  CA  ASN A  57       1.202  29.366  20.058  1.00  1.00              
ATOM    484  CB  ASN A  57       0.184  30.164  20.884  1.00  1.00              
ATOM    485  CG  ASN A  57       0.725  30.238  22.302  1.00  1.00              
ATOM    486  OD1 ASN A  57       1.470  31.153  22.648  1.00  1.00              
ATOM    487  ND2 ASN A  57       0.347  29.244  23.147  1.00  1.00              
ATOM    488  C   ASN A  57       1.131  27.936  20.498  1.00  1.00              
ATOM    489  O   ASN A  57       1.989  27.514  21.264  1.00  1.00              
ATOM    490  N   ASN A  58       0.115  27.147  20.080  1.00  1.00              
ATOM    491  CA  ASN A  58       0.100  25.771  20.505  1.00  1.00              
ATOM    492  CB  ASN A  58      -0.922  25.480  21.619  1.00  1.00              
ATOM    493  CG  ASN A  58      -0.403  26.064  22.925  1.00  1.00              
ATOM    494  OD1 ASN A  58       0.689  25.729  23.383  1.00  1.00              
ATOM    495  ND2 ASN A  58      -1.209  26.964  23.549  1.00  1.00              
ATOM    496  C   ASN A  58      -0.274  24.898  19.345  1.00  1.00              
ATOM    497  O   ASN A  58      -1.342  24.288  19.339  1.00  1.00              
ATOM    498  N   PHE A  59       0.601  24.831  18.326  1.00  1.00              
ATOM    499  CA  PHE A  59       0.477  23.945  17.203  1.00  1.00              
ATOM    500  CB  PHE A  59      -0.798  23.968  16.347  1.00  1.00              
ATOM    501  CG  PHE A  59      -1.799  23.052  16.940  1.00  1.00              
ATOM    502  CD1 PHE A  59      -1.453  21.748  17.210  1.00  1.00              
ATOM    503  CD2 PHE A  59      -3.087  23.472  17.161  1.00  1.00              
ATOM    504  CE1 PHE A  59      -2.367  20.877  17.747  1.00  1.00              
ATOM    505  CE2 PHE A  59      -4.007  22.605  17.693  1.00  1.00              
ATOM    506  CZ  PHE A  59      -3.646  21.311  17.991  1.00  1.00              
ATOM    507  C   PHE A  59       1.542  24.246  16.223  1.00  1.00              
ATOM    508  O   PHE A  59       1.842  25.398  15.899  1.00  1.00              
ATOM    509  N   GLY A  60       2.096  23.155  15.689  1.00  1.00              
ATOM    510  CA  GLY A  60       3.077  23.225  14.668  1.00  1.00              
ATOM    511  C   GLY A  60       2.758  22.067  13.798  1.00  1.00              
ATOM    512  O   GLY A  60       2.492  20.980  14.294  1.00  1.00              
ATOM    513  N   GLU A  61       2.723  22.241  12.470  1.00  1.00              
ATOM    514  CA  GLU A  61       2.552  21.022  11.744  1.00  1.00              
ATOM    515  CB  GLU A  61       2.036  21.113  10.303  1.00  1.00              
ATOM    516  CG  GLU A  61       0.524  21.150  10.134  1.00  1.00              
ATOM    517  CD  GLU A  61       0.281  20.715   8.695  1.00  1.00              
ATOM    518  OE1 GLU A  61       0.739  21.442   7.775  1.00  1.00              
ATOM    519  OE2 GLU A  61      -0.344  19.639   8.496  1.00  1.00              
ATOM    520  C   GLU A  61       3.926  20.500  11.587  1.00  1.00              
ATOM    521  O   GLU A  61       4.757  21.142  10.949  1.00  1.00              
ATOM    522  N   THR A  62       4.230  19.333  12.178  1.00  1.00              
ATOM    523  CA  THR A  62       5.563  18.876  11.943  1.00  1.00              
ATOM    524  CB  THR A  62       6.373  18.530  13.157  1.00  1.00              
ATOM    525  OG1 THR A  62       5.832  17.384  13.794  1.00  1.00              
ATOM    526  CG2 THR A  62       6.390  19.732  14.116  1.00  1.00              
ATOM    527  C   THR A  62       5.423  17.612  11.190  1.00  1.00              
ATOM    528  O   THR A  62       4.665  16.730  11.589  1.00  1.00              
ATOM    529  N   VAL A  63       6.167  17.493  10.078  1.00  1.00              
ATOM    530  CA  VAL A  63       6.060  16.313   9.271  1.00  1.00              
ATOM    531  CB  VAL A  63       5.851  16.625   7.831  1.00  1.00              
ATOM    532  CG1 VAL A  63       5.533  15.307   7.151  1.00  1.00              
ATOM    533  CG2 VAL A  63       4.731  17.666   7.681  1.00  1.00              
ATOM    534  C   VAL A  63       7.357  15.580   9.470  1.00  1.00              
ATOM    535  O   VAL A  63       8.352  16.207   9.814  1.00  1.00              
ATOM    536  N   LEU A  64       7.405  14.252   9.211  1.00  1.00              
ATOM    537  CA  LEU A  64       8.500  13.412   9.676  1.00  1.00              
ATOM    538  CB  LEU A  64       8.338  11.919   9.383  1.00  1.00              
ATOM    539  CG  LEU A  64       7.314  11.180  10.251  1.00  1.00              
ATOM    540  CD1 LEU A  64       7.436   9.675  10.002  1.00  1.00              
ATOM    541  CD2 LEU A  64       7.454  11.538  11.739  1.00  1.00              
ATOM    542  C   LEU A  64       9.936  13.736   9.322  1.00  1.00              
ATOM    543  O   LEU A  64      10.728  13.781  10.260  1.00  1.00              
ATOM    544  N   ASN A  65      10.358  13.867   8.036  1.00  1.00              
ATOM    545  CA  ASN A  65      11.678  14.400   7.689  1.00  1.00              
ATOM    546  CB  ASN A  65      12.419  15.275   8.715  1.00  1.00              
ATOM    547  CG  ASN A  65      12.141  16.709   8.301  1.00  1.00              
ATOM    548  OD1 ASN A  65      11.721  17.558   9.086  1.00  1.00              
ATOM    549  ND2 ASN A  65      12.392  16.990   6.994  1.00  1.00              
ATOM    550  C   ASN A  65      12.691  13.491   7.052  1.00  1.00              
ATOM    551  O   ASN A  65      13.180  12.502   7.595  1.00  1.00              
ATOM    552  N   ILE A  66      13.068  13.973   5.856  1.00  1.00              
ATOM    553  CA  ILE A  66      13.957  13.593   4.791  1.00  1.00              
ATOM    554  CB  ILE A  66      13.507  14.159   3.473  1.00  1.00              
ATOM    555  CG2 ILE A  66      14.368  13.644   2.304  1.00  1.00              
ATOM    556  CG1 ILE A  66      12.052  13.697   3.297  1.00  1.00              
ATOM    557  CD1 ILE A  66      11.865  12.181   3.301  1.00  1.00              
ATOM    558  C   ILE A  66      15.415  13.793   5.102  1.00  1.00              
ATOM    559  O   ILE A  66      16.277  13.638   4.239  1.00  1.00              
ATOM    560  N   LYS A  67      15.759  14.261   6.310  1.00  1.00              
ATOM    561  CA  LYS A  67      17.136  14.518   6.667  1.00  1.00              
ATOM    562  CB  LYS A  67      17.317  14.836   8.163  1.00  1.00              
ATOM    563  CG  LYS A  67      18.764  15.167   8.540  1.00  1.00              
ATOM    564  CD  LYS A  67      18.915  15.855   9.899  1.00  1.00              
ATOM    565  CE  LYS A  67      18.674  17.365   9.852  1.00  1.00              
ATOM    566  NZ  LYS A  67      18.840  17.948  11.203  1.00  1.00              
ATOM    567  C   LYS A  67      18.005  13.321   6.335  1.00  1.00              
ATOM    568  O   LYS A  67      19.224  13.443   6.232  1.00  1.00              
ATOM    569  N   LEU A  68      17.382  12.140   6.179  1.00  1.00              
ATOM    570  CA  LEU A  68      17.908  10.836   5.923  1.00  1.00              
ATOM    571  CB  LEU A  68      16.825   9.844   6.300  1.00  1.00              
ATOM    572  CG  LEU A  68      16.221  10.381   7.607  1.00  1.00              
ATOM    573  CD1 LEU A  68      15.122   9.485   8.151  1.00  1.00              
ATOM    574  CD2 LEU A  68      17.310  10.736   8.628  1.00  1.00              
ATOM    575  C   LEU A  68      18.306  10.652   4.482  1.00  1.00              
ATOM    576  O   LEU A  68      18.781  11.571   3.815  1.00  1.00              
ATOM    577  N   LEU A  69      18.197   9.396   4.003  1.00  1.00              
ATOM    578  CA  LEU A  69      18.617   9.026   2.684  1.00  1.00              
ATOM    579  CB  LEU A  69      19.061   7.556   2.711  1.00  1.00              
ATOM    580  CG  LEU A  69      19.649   6.947   1.431  1.00  1.00              
ATOM    581  CD1 LEU A  69      20.050   5.494   1.712  1.00  1.00              
ATOM    582  CD2 LEU A  69      18.707   7.047   0.220  1.00  1.00              
ATOM    583  C   LEU A  69      17.445   9.204   1.765  1.00  1.00              
ATOM    584  O   LEU A  69      16.335   8.748   2.040  1.00  1.00              
ATOM    585  N   ALA A  70      17.668   9.935   0.656  1.00  1.00              
ATOM    586  CA  ALA A  70      16.660  10.096  -0.340  1.00  1.00              
ATOM    587  CB  ALA A  70      16.233  11.557  -0.565  1.00  1.00              
ATOM    588  C   ALA A  70      17.298   9.600  -1.585  1.00  1.00              
ATOM    589  O   ALA A  70      18.282  10.165  -2.058  1.00  1.00              
ATOM    590  N   GLU A  71      16.751   8.514  -2.151  1.00  1.00              
ATOM    591  CA  GLU A  71      17.361   7.967  -3.326  1.00  1.00              
ATOM    592  CB  GLU A  71      17.709   6.479  -3.163  1.00  1.00              
ATOM    593  CG  GLU A  71      18.352   5.851  -4.396  1.00  1.00              
ATOM    594  CD  GLU A  71      19.827   6.214  -4.420  1.00  1.00              
ATOM    595  OE1 GLU A  71      20.470   6.143  -3.339  1.00  1.00              
ATOM    596  OE2 GLU A  71      20.330   6.567  -5.520  1.00  1.00              
ATOM    597  C   GLU A  71      16.364   8.054  -4.417  1.00  1.00              
ATOM    598  O   GLU A  71      15.293   7.460  -4.310  1.00  1.00              
ATOM    599  N   GLN A  72      16.694   8.800  -5.491  1.00  1.00              
ATOM    600  CA  GLN A  72      15.803   8.887  -6.613  1.00  1.00              
ATOM    601  CB  GLN A  72      15.582  10.313  -7.142  1.00  1.00              
ATOM    602  CG  GLN A  72      14.585  10.358  -8.301  1.00  1.00              
ATOM    603  CD  GLN A  72      14.435  11.801  -8.754  1.00  1.00              
ATOM    604  OE1 GLN A  72      15.137  12.691  -8.276  1.00  1.00              
ATOM    605  NE2 GLN A  72      13.492  12.043  -9.703  1.00  1.00              
ATOM    606  C   GLN A  72      16.424   8.067  -7.704  1.00  1.00              
ATOM    607  O   GLN A  72      17.594   8.241  -8.041  1.00  1.00              
ATOM    608  N   ASN A  73      15.637   7.137  -8.276  1.00  1.00              
ATOM    609  CA  ASN A  73      16.116   6.195  -9.248  1.00  1.00              
ATOM    610  CB  ASN A  73      15.340   4.868  -9.251  1.00  1.00              
ATOM    611  CG  ASN A  73      15.472   4.225  -7.879  1.00  1.00              
ATOM    612  OD1 ASN A  73      14.478   3.781  -7.310  1.00  1.00              
ATOM    613  ND2 ASN A  73      16.711   4.174  -7.323  1.00  1.00              
ATOM    614  C   ASN A  73      16.009   6.755 -10.623  1.00  1.00              
ATOM    615  O   ASN A  73      15.344   7.764 -10.841  1.00  1.00              
ATOM    616  N   SER A  74      16.654   6.076 -11.597  1.00  1.00              
ATOM    617  CA  SER A  74      16.619   6.510 -12.963  1.00  1.00              
ATOM    618  CB  SER A  74      17.297   5.513 -13.912  1.00  1.00              
ATOM    619  OG  SER A  74      18.677   5.403 -13.595  1.00  1.00              
ATOM    620  C   SER A  74      15.181   6.595 -13.334  1.00  1.00              
ATOM    621  O   SER A  74      14.708   7.631 -13.803  1.00  1.00              
ATOM    622  N   GLU A  75      14.437   5.491 -13.144  1.00  1.00              
ATOM    623  CA  GLU A  75      13.035   5.665 -13.297  1.00  1.00              
ATOM    624  CB  GLU A  75      12.222   4.359 -13.246  1.00  1.00              
ATOM    625  CG  GLU A  75      10.723   4.571 -13.470  1.00  1.00              
ATOM    626  CD  GLU A  75      10.088   3.212 -13.723  1.00  1.00              
ATOM    627  OE1 GLU A  75      10.844   2.259 -14.050  1.00  1.00              
ATOM    628  OE2 GLU A  75       8.838   3.109 -13.598  1.00  1.00              
ATOM    629  C   GLU A  75      12.772   6.467 -12.077  1.00  1.00              
ATOM    630  O   GLU A  75      13.365   6.202 -11.038  1.00  1.00              
ATOM    631  N   GLN A  76      11.822   7.400 -12.151  1.00  1.00              
ATOM    632  CA  GLN A  76      11.557   8.444 -11.199  1.00  1.00              
ATOM    633  CB  GLN A  76      10.334   9.308 -11.553  1.00  1.00              
ATOM    634  CG  GLN A  76      10.500  10.169 -12.805  1.00  1.00              
ATOM    635  CD  GLN A  76       9.242  11.015 -12.946  1.00  1.00              
ATOM    636  OE1 GLN A  76       8.901  11.792 -12.055  1.00  1.00              
ATOM    637  NE2 GLN A  76       8.528  10.860 -14.092  1.00  1.00              
ATOM    638  C   GLN A  76      11.320   7.947  -9.803  1.00  1.00              
ATOM    639  O   GLN A  76      11.082   8.764  -8.914  1.00  1.00              
ATOM    640  N   VAL A  77      11.229   6.623  -9.581  1.00  1.00              
ATOM    641  CA  VAL A  77      10.917   6.140  -8.265  1.00  1.00              
ATOM    642  CB  VAL A  77      10.643   4.656  -8.247  1.00  1.00              
ATOM    643  CG1 VAL A  77      11.951   3.868  -8.365  1.00  1.00              
ATOM    644  CG2 VAL A  77       9.766   4.318  -7.035  1.00  1.00              
ATOM    645  C   VAL A  77      11.908   6.580  -7.221  1.00  1.00              
ATOM    646  O   VAL A  77      13.116   6.351  -7.315  1.00  1.00              
ATOM    647  N   THR A  78      11.357   7.250  -6.180  1.00  1.00              
ATOM    648  CA  THR A  78      12.077   7.834  -5.080  1.00  1.00              
ATOM    649  CB  THR A  78      11.478   9.123  -4.617  1.00  1.00              
ATOM    650  OG1 THR A  78      11.348  10.032  -5.694  1.00  1.00              
ATOM    651  CG2 THR A  78      12.428   9.726  -3.585  1.00  1.00              
ATOM    652  C   THR A  78      11.975   6.896  -3.925  1.00  1.00              
ATOM    653  O   THR A  78      10.974   6.202  -3.760  1.00  1.00              
ATOM    654  N   LYS A  79      13.018   6.839  -3.079  1.00  1.00              
ATOM    655  CA  LYS A  79      12.899   5.949  -1.969  1.00  1.00              
ATOM    656  CB  LYS A  79      13.733   4.680  -2.141  1.00  1.00              
ATOM    657  CG  LYS A  79      13.048   3.448  -1.559  1.00  1.00              
ATOM    658  CD  LYS A  79      12.773   3.462  -0.068  1.00  1.00              
ATOM    659  CE  LYS A  79      12.011   2.208   0.352  1.00  1.00              
ATOM    660  NZ  LYS A  79      12.675   1.017  -0.221  1.00  1.00              
ATOM    661  C   LYS A  79      13.386   6.752  -0.820  1.00  1.00              
ATOM    662  O   LYS A  79      14.464   7.341  -0.880  1.00  1.00              
ATOM    663  N   VAL A  80      12.599   6.831   0.266  1.00  1.00              
ATOM    664  CA  VAL A  80      13.082   7.707   1.281  1.00  1.00              
ATOM    665  CB  VAL A  80      12.303   8.979   1.456  1.00  1.00              
ATOM    666  CG1 VAL A  80      11.165   8.763   2.455  1.00  1.00              
ATOM    667  CG2 VAL A  80      13.300  10.095   1.807  1.00  1.00              
ATOM    668  C   VAL A  80      13.230   6.973   2.577  1.00  1.00              
ATOM    669  O   VAL A  80      12.777   5.843   2.755  1.00  1.00              
ATOM    670  N   LEU A  81      14.014   7.578   3.478  1.00  1.00              
ATOM    671  CA  LEU A  81      14.173   7.115   4.821  1.00  1.00              
ATOM    672  CB  LEU A  81      15.628   6.866   5.227  1.00  1.00              
ATOM    673  CG  LEU A  81      16.110   5.463   4.861  1.00  1.00              
ATOM    674  CD1 LEU A  81      17.571   5.226   5.273  1.00  1.00              
ATOM    675  CD2 LEU A  81      15.157   4.440   5.492  1.00  1.00              
ATOM    676  C   LEU A  81      13.676   8.246   5.649  1.00  1.00              
ATOM    677  O   LEU A  81      14.196   9.355   5.572  1.00  1.00              
ATOM    678  N   PHE A  82      12.640   7.977   6.457  1.00  1.00              
ATOM    679  CA  PHE A  82      11.986   8.953   7.278  1.00  1.00              
ATOM    680  CB  PHE A  82      10.463   8.781   7.275  1.00  1.00              
ATOM    681  CG  PHE A  82       9.719   9.627   6.308  1.00  1.00              
ATOM    682  CD1 PHE A  82       9.767   9.473   4.947  1.00  1.00              
ATOM    683  CD2 PHE A  82       8.939  10.622   6.830  1.00  1.00              
ATOM    684  CE1 PHE A  82       9.027  10.300   4.134  1.00  1.00              
ATOM    685  CE2 PHE A  82       8.196  11.450   6.035  1.00  1.00              
ATOM    686  CZ  PHE A  82       8.239  11.287   4.675  1.00  1.00              
ATOM    687  C   PHE A  82      12.332   8.725   8.694  1.00  1.00              
ATOM    688  O   PHE A  82      12.287   7.586   9.136  1.00  1.00              
ATOM    689  N   GLU A  83      12.633   9.806   9.447  1.00  1.00              
ATOM    690  CA  GLU A  83      12.980   9.682  10.835  1.00  1.00              
ATOM    691  CB  GLU A  83      13.931  10.775  11.353  1.00  1.00              
ATOM    692  CG  GLU A  83      15.368  10.664  10.843  1.00  1.00              
ATOM    693  CD  GLU A  83      16.148   9.721  11.749  1.00  1.00              
ATOM    694  OE1 GLU A  83      16.616  10.192  12.820  1.00  1.00              
ATOM    695  OE2 GLU A  83      16.293   8.524  11.383  1.00  1.00              
ATOM    696  C   GLU A  83      11.713   9.782  11.616  1.00  1.00              
ATOM    697  O   GLU A  83      10.878  10.655  11.377  1.00  1.00              
ATOM    698  N   VAL A  84      11.513   8.819  12.535  1.00  1.00              
ATOM    699  CA  VAL A  84      10.385   8.883  13.404  1.00  1.00              
ATOM    700  CB  VAL A  84       9.254   7.982  12.948  1.00  1.00              
ATOM    701  CG1 VAL A  84       9.717   6.517  12.907  1.00  1.00              
ATOM    702  CG2 VAL A  84       8.013   8.246  13.814  1.00  1.00              
ATOM    703  C   VAL A  84      10.888   8.542  14.780  1.00  1.00              
ATOM    704  O   VAL A  84      11.086   7.377  15.114  1.00  1.00              
ATOM    705  N   SER A  85      11.126   9.582  15.610  1.00  1.00              
ATOM    706  CA  SER A  85      11.562   9.458  16.976  1.00  1.00              
ATOM    707  CB  SER A  85      10.410   9.159  17.953  1.00  1.00              
ATOM    708  OG  SER A  85      10.911   9.051  19.277  1.00  1.00              
ATOM    709  C   SER A  85      12.612   8.389  17.149  1.00  1.00              
ATOM    710  O   SER A  85      12.319   7.292  17.623  1.00  1.00              
ATOM    711  N   LYS A  86      13.852   8.668  16.704  1.00  1.00              
ATOM    712  CA  LYS A  86      15.019   7.835  16.850  1.00  1.00              
ATOM    713  CB  LYS A  86      15.549   7.719  18.295  1.00  1.00              
ATOM    714  CG  LYS A  86      17.084   7.603  18.396  1.00  1.00              
ATOM    715  CD  LYS A  86      17.746   6.422  17.681  1.00  1.00              
ATOM    716  CE  LYS A  86      19.264   6.552  17.526  1.00  1.00              
ATOM    717  NZ  LYS A  86      19.939   6.220  18.798  1.00  1.00              
ATOM    718  C   LYS A  86      14.733   6.466  16.296  1.00  1.00              
ATOM    719  O   LYS A  86      15.422   5.496  16.607  1.00  1.00              
ATOM    720  N   ASN A  87      13.721   6.326  15.423  1.00  1.00              
ATOM    721  CA  ASN A  87      13.536   5.019  14.860  1.00  1.00              
ATOM    722  CB  ASN A  87      12.191   4.772  14.151  1.00  1.00              
ATOM    723  CG  ASN A  87      11.084   4.501  15.155  1.00  1.00              
ATOM    724  OD1 ASN A  87       9.911   4.531  14.785  1.00  1.00              
ATOM    725  ND2 ASN A  87      11.447   4.219  16.434  1.00  1.00              
ATOM    726  C   ASN A  87      14.539   4.879  13.777  1.00  1.00              
ATOM    727  O   ASN A  87      15.094   5.864  13.292  1.00  1.00              
ATOM    728  N   GLU A  88      14.862   3.632  13.396  1.00  1.00              
ATOM    729  CA  GLU A  88      15.606   3.635  12.193  1.00  1.00              
ATOM    730  CB  GLU A  88      16.180   2.269  11.788  1.00  1.00              
ATOM    731  CG  GLU A  88      15.246   1.106  12.085  1.00  1.00              
ATOM    732  CD  GLU A  88      15.566   0.640  13.496  1.00  1.00              
ATOM    733  OE1 GLU A  88      16.510  -0.178  13.649  1.00  1.00              
ATOM    734  OE2 GLU A  88      14.874   1.096  14.443  1.00  1.00              
ATOM    735  C   GLU A  88      14.579   4.127  11.235  1.00  1.00              
ATOM    736  O   GLU A  88      13.398   3.780  11.303  1.00  1.00              
ATOM    737  N   ARG A  89      15.018   5.022  10.352  1.00  1.00              
ATOM    738  CA  ARG A  89      14.156   5.651   9.416  1.00  1.00              
ATOM    739  CB  ARG A  89      14.941   6.588   8.510  1.00  1.00              
ATOM    740  CG  ARG A  89      16.207   5.955   7.957  1.00  1.00              
ATOM    741  CD  ARG A  89      17.293   6.999   7.722  1.00  1.00              
ATOM    742  NE  ARG A  89      17.416   7.794   8.976  1.00  1.00              
ATOM    743  CZ  ARG A  89      18.643   8.232   9.379  1.00  1.00              
ATOM    744  NH1 ARG A  89      19.750   7.919   8.645  1.00  1.00              
ATOM    745  NH2 ARG A  89      18.753   9.016  10.490  1.00  1.00              
ATOM    746  C   ARG A  89      13.340   4.690   8.630  1.00  1.00              
ATOM    747  O   ARG A  89      13.841   3.702   8.102  1.00  1.00              
ATOM    748  N   VAL A  90      12.022   4.985   8.557  1.00  1.00              
ATOM    749  CA  VAL A  90      11.108   4.152   7.843  1.00  1.00              
ATOM    750  CB  VAL A  90       9.734   4.109   8.444  1.00  1.00              
ATOM    751  CG1 VAL A  90       9.870   3.347   9.779  1.00  1.00              
ATOM    752  CG2 VAL A  90       9.202   5.538   8.633  1.00  1.00              
ATOM    753  C   VAL A  90      11.159   4.549   6.403  1.00  1.00              
ATOM    754  O   VAL A  90      11.437   5.700   6.067  1.00  1.00              
ATOM    755  N   GLU A  91      10.973   3.559   5.507  1.00  1.00              
ATOM    756  CA  GLU A  91      11.135   3.787   4.104  1.00  1.00              
ATOM    757  CB  GLU A  91      11.550   2.522   3.326  1.00  1.00              
ATOM    758  CG  GLU A  91      12.942   2.005   3.708  1.00  1.00              
ATOM    759  CD  GLU A  91      13.238   0.756   2.889  1.00  1.00              
ATOM    760  OE1 GLU A  91      12.354  -0.139   2.850  1.00  1.00              
ATOM    761  OE2 GLU A  91      14.348   0.671   2.297  1.00  1.00              
ATOM    762  C   GLU A  91       9.879   4.321   3.515  1.00  1.00              
ATOM    763  O   GLU A  91       8.775   3.969   3.920  1.00  1.00              
ATOM    764  N   THR A  92      10.010   5.258   2.563  1.00  1.00              
ATOM    765  CA  THR A  92       8.817   5.594   1.854  1.00  1.00              
ATOM    766  CB  THR A  92       7.891   6.667   2.365  1.00  1.00              
ATOM    767  OG1 THR A  92       8.583   7.818   2.809  1.00  1.00              
ATOM    768  CG2 THR A  92       6.997   6.058   3.451  1.00  1.00              
ATOM    769  C   THR A  92       9.127   5.694   0.426  1.00  1.00              
ATOM    770  O   THR A  92      10.065   6.374   0.027  1.00  1.00              
ATOM    771  N   VAL A  93       8.348   4.967  -0.390  1.00  1.00              
ATOM    772  CA  VAL A  93       8.699   4.954  -1.775  1.00  1.00              
ATOM    773  CB  VAL A  93       8.911   3.579  -2.351  1.00  1.00              
ATOM    774  CG1 VAL A  93       7.559   2.960  -2.723  1.00  1.00              
ATOM    775  CG2 VAL A  93       9.920   3.678  -3.507  1.00  1.00              
ATOM    776  C   VAL A  93       7.638   5.673  -2.522  1.00  1.00              
ATOM    777  O   VAL A  93       6.473   5.656  -2.136  1.00  1.00              
ATOM    778  N   ASN A  94       8.033   6.407  -3.577  1.00  1.00              
ATOM    779  CA  ASN A  94       7.036   7.072  -4.362  1.00  1.00              
ATOM    780  CB  ASN A  94       7.151   8.601  -4.471  1.00  1.00              
ATOM    781  CG  ASN A  94       6.448   9.292  -3.319  1.00  1.00              
ATOM    782  OD1 ASN A  94       6.292  10.510  -3.376  1.00  1.00              
ATOM    783  ND2 ASN A  94       5.996   8.530  -2.290  1.00  1.00              
ATOM    784  C   ASN A  94       7.218   6.607  -5.748  1.00  1.00              
ATOM    785  O   ASN A  94       8.314   6.716  -6.287  1.00  1.00              
ATOM    786  N   MET A  95       6.146   6.092  -6.369  1.00  1.00              
ATOM    787  CA  MET A  95       6.292   5.641  -7.721  1.00  1.00              
ATOM    788  CB  MET A  95       5.809   4.204  -7.960  1.00  1.00              
ATOM    789  CG  MET A  95       6.731   3.184  -7.297  1.00  1.00              
ATOM    790  SD  MET A  95       6.255   1.450  -7.513  1.00  1.00              
ATOM    791  CE  MET A  95       7.848   0.813  -6.913  1.00  1.00              
ATOM    792  C   MET A  95       5.524   6.578  -8.566  1.00  1.00              
ATOM    793  O   MET A  95       4.440   6.986  -8.186  1.00  1.00              
ATOM    794  N   LYS A  96       6.075   6.984  -9.720  1.00  1.00              
ATOM    795  CA  LYS A  96       5.389   7.920 -10.568  1.00  1.00              
ATOM    796  CB  LYS A  96       6.320   9.016 -11.104  1.00  1.00              
ATOM    797  CG  LYS A  96       6.988   9.855 -10.016  1.00  1.00              
ATOM    798  CD  LYS A  96       6.035  10.763  -9.250  1.00  1.00              
ATOM    799  CE  LYS A  96       5.964  12.172  -9.838  1.00  1.00              
ATOM    800  NZ  LYS A  96       5.204  12.164 -11.108  1.00  1.00              
ATOM    801  C   LYS A  96       4.947   7.143 -11.770  1.00  1.00              
ATOM    802  O   LYS A  96       5.720   6.351 -12.306  1.00  1.00              
ATOM    803  N   TYR A  97       3.698   7.341 -12.245  1.00  1.00              
ATOM    804  CA  TYR A  97       3.302   6.509 -13.351  1.00  1.00              
ATOM    805  CB  TYR A  97       2.229   5.487 -12.929  1.00  1.00              
ATOM    806  CG  TYR A  97       2.231   4.326 -13.863  1.00  1.00              
ATOM    807  CD1 TYR A  97       1.742   4.428 -15.142  1.00  1.00              
ATOM    808  CD2 TYR A  97       2.711   3.108 -13.434  1.00  1.00              
ATOM    809  CE1 TYR A  97       1.746   3.341 -15.984  1.00  1.00              
ATOM    810  CE2 TYR A  97       2.718   2.016 -14.268  1.00  1.00              
ATOM    811  CZ  TYR A  97       2.235   2.133 -15.548  1.00  1.00              
ATOM    812  OH  TYR A  97       2.237   1.018 -16.412  1.00  1.00              
ATOM    813  C   TYR A  97       2.750   7.379 -14.452  1.00  1.00              
ATOM    814  O   TYR A  97       1.932   8.269 -14.221  1.00  1.00              
ATOM    815  N   LYS A  98       3.200   7.105 -15.695  1.00  1.00              
ATOM    816  CA  LYS A  98       2.868   7.814 -16.906  1.00  1.00              
ATOM    817  CB  LYS A  98       3.672   7.325 -18.119  1.00  1.00              
ATOM    818  CG  LYS A  98       5.160   7.672 -18.053  1.00  1.00              
ATOM    819  CD  LYS A  98       6.007   6.914 -19.076  1.00  1.00              
ATOM    820  CE  LYS A  98       5.741   7.329 -20.525  1.00  1.00              
ATOM    821  NZ  LYS A  98       6.606   6.551 -21.439  1.00  1.00              
ATOM    822  C   LYS A  98       1.427   7.638 -17.243  1.00  1.00              
ATOM    823  O   LYS A  98       0.803   8.519 -17.833  1.00  1.00              
ATOM    824  N   ALA A  99       0.845   6.497 -16.840  1.00  1.00              
ATOM    825  CA  ALA A  99      -0.526   6.182 -17.120  1.00  1.00              
ATOM    826  CB  ALA A  99      -1.007   4.893 -16.433  1.00  1.00              
ATOM    827  C   ALA A  99      -1.316   7.317 -16.563  1.00  1.00              
ATOM    828  O   ALA A  99      -2.421   7.612 -17.009  1.00  1.00              
ATOM    829  N   GLY A 100      -0.770   7.995 -15.545  1.00  1.00              
ATOM    830  CA  GLY A 100      -1.478   9.110 -15.023  1.00  1.00              
ATOM    831  C   GLY A 100      -1.483   9.010 -13.541  1.00  1.00              
ATOM    832  O   GLY A 100      -1.760   9.992 -12.856  1.00  1.00              
ATOM    833  N   TRP A 101      -1.167   7.846 -12.953  1.00  1.00              
ATOM    834  CA  TRP A 101      -1.254   8.017 -11.539  1.00  1.00              
ATOM    835  CB  TRP A 101      -2.210   7.067 -10.784  1.00  1.00              
ATOM    836  CG  TRP A 101      -1.817   5.630 -10.573  1.00  1.00              
ATOM    837  CD2 TRP A 101      -2.752   4.635 -10.130  1.00  1.00              
ATOM    838  CD1 TRP A 101      -0.614   5.003 -10.699  1.00  1.00              
ATOM    839  NE1 TRP A 101      -0.738   3.679 -10.346  1.00  1.00              
ATOM    840  CE2 TRP A 101      -2.050   3.440  -9.996  1.00  1.00              
ATOM    841  CE3 TRP A 101      -4.086   4.714  -9.857  1.00  1.00              
ATOM    842  CZ2 TRP A 101      -2.677   2.300  -9.581  1.00  1.00              
ATOM    843  CZ3 TRP A 101      -4.716   3.564  -9.438  1.00  1.00              
ATOM    844  CH2 TRP A 101      -4.023   2.380  -9.302  1.00  1.00              
ATOM    845  C   TRP A 101       0.095   8.015 -10.915  1.00  1.00              
ATOM    846  O   TRP A 101       1.062   7.493 -11.466  1.00  1.00              
ATOM    847  N   GLU A 102       0.203   8.698  -9.760  1.00  1.00              
ATOM    848  CA  GLU A 102       1.436   8.698  -9.042  1.00  1.00              
ATOM    849  CB  GLU A 102       1.917  10.094  -8.622  1.00  1.00              
ATOM    850  CG  GLU A 102       2.306  10.961  -9.818  1.00  1.00              
ATOM    851  CD  GLU A 102       2.883  12.266  -9.297  1.00  1.00              
ATOM    852  OE1 GLU A 102       3.679  12.208  -8.322  1.00  1.00              
ATOM    853  OE2 GLU A 102       2.539  13.336  -9.866  1.00  1.00              
ATOM    854  C   GLU A 102       1.144   7.911  -7.825  1.00  1.00              
ATOM    855  O   GLU A 102       0.160   8.154  -7.149  1.00  1.00              
ATOM    856  N   SER A 103       1.978   6.924  -7.512  1.00  1.00              
ATOM    857  CA  SER A 103       1.732   6.071  -6.400  1.00  1.00              
ATOM    858  CB  SER A 103       1.984   4.586  -6.705  1.00  1.00              
ATOM    859  OG  SER A 103       1.039   4.103  -7.646  1.00  1.00              
ATOM    860  C   SER A 103       2.612   6.431  -5.246  1.00  1.00              
ATOM    861  O   SER A 103       3.743   6.885  -5.407  1.00  1.00              
ATOM    862  N   PHE A 104       2.051   6.253  -4.035  1.00  1.00              
ATOM    863  CA  PHE A 104       2.736   6.362  -2.777  1.00  1.00              
ATOM    864  CB  PHE A 104       1.928   6.867  -1.566  1.00  1.00              
ATOM    865  CG  PHE A 104       2.141   8.258  -1.099  1.00  1.00              
ATOM    866  CD1 PHE A 104       3.406   8.698  -0.823  1.00  1.00              
ATOM    867  CD2 PHE A 104       1.070   9.071  -0.802  1.00  1.00              
ATOM    868  CE1 PHE A 104       3.570   9.965  -0.343  1.00  1.00              
ATOM    869  CE2 PHE A 104       1.248  10.344  -0.315  1.00  1.00              
ATOM    870  CZ  PHE A 104       2.517  10.805  -0.089  1.00  1.00              
ATOM    871  C   PHE A 104       2.850   4.965  -2.302  1.00  1.00              
ATOM    872  O   PHE A 104       2.029   4.116  -2.639  1.00  1.00              
ATOM    873  N   CYS A 105       3.904   4.702  -1.523  1.00  1.00              
ATOM    874  CA  CYS A 105       3.989   3.482  -0.781  1.00  1.00              
ATOM    875  CB  CYS A 105       5.066   2.485  -1.236  1.00  1.00              
ATOM    876  SG  CYS A 105       4.617   1.604  -2.762  1.00  1.00              
ATOM    877  C   CYS A 105       4.374   3.976   0.584  1.00  1.00              
ATOM    878  O   CYS A 105       5.385   4.650   0.744  1.00  1.00              
ATOM    879  N   ILE A 106       3.576   3.637   1.607  1.00  1.00              
ATOM    880  CA  ILE A 106       3.691   4.122   2.937  1.00  1.00              
ATOM    881  CB  ILE A 106       2.413   4.646   3.519  1.00  1.00              
ATOM    882  CG2 ILE A 106       2.809   5.361   4.816  1.00  1.00              
ATOM    883  CG1 ILE A 106       1.717   5.627   2.562  1.00  1.00              
ATOM    884  CD1 ILE A 106       2.541   6.871   2.241  1.00  1.00              
ATOM    885  C   ILE A 106       4.154   3.001   3.813  1.00  1.00              
ATOM    886  O   ILE A 106       4.055   1.822   3.505  1.00  1.00              
ATOM    887  N   SER A 107       4.767   3.330   4.941  1.00  1.00              
ATOM    888  CA  SER A 107       5.182   2.271   5.791  1.00  1.00              
ATOM    889  CB  SER A 107       6.669   2.391   6.133  1.00  1.00              
ATOM    890  OG  SER A 107       6.898   3.542   6.931  1.00  1.00              
ATOM    891  C   SER A 107       4.421   2.472   7.057  1.00  1.00              
ATOM    892  O   SER A 107       4.326   3.598   7.543  1.00  1.00              
ATOM    893  N   SER A 108       3.819   1.397   7.606  1.00  1.00              
ATOM    894  CA  SER A 108       3.115   1.578   8.843  1.00  1.00              
ATOM    895  CB  SER A 108       1.604   1.418   8.737  1.00  1.00              
ATOM    896  OG  SER A 108       1.025   1.622  10.014  1.00  1.00              
ATOM    897  C   SER A 108       3.582   0.576   9.848  1.00  1.00              
ATOM    898  O   SER A 108       2.825  -0.296  10.266  1.00  1.00              
ATOM    899  N   GLN A 109       4.847   0.689  10.279  1.00  1.00              
ATOM    900  CA  GLN A 109       5.362  -0.127  11.348  1.00  1.00              
ATOM    901  CB  GLN A 109       4.944  -1.612  11.350  1.00  1.00              
ATOM    902  CG  GLN A 109       5.240  -2.340  12.666  1.00  1.00              
ATOM    903  CD  GLN A 109       4.247  -1.922  13.746  1.00  1.00              
ATOM    904  OE1 GLN A 109       4.644  -1.559  14.851  1.00  1.00              
ATOM    905  NE2 GLN A 109       2.927  -2.000  13.437  1.00  1.00              
ATOM    906  C   GLN A 109       6.833  -0.081  11.195  1.00  1.00              
ATOM    907  O   GLN A 109       7.322  -0.327  10.098  1.00  1.00              
ATOM    908  N   CYS A 110       7.572   0.200  12.291  1.00  1.00              
ATOM    909  CA  CYS A 110       8.989   0.409  12.157  1.00  1.00              
ATOM    910  CB  CYS A 110       9.671   0.711  13.505  1.00  1.00              
ATOM    911  SG  CYS A 110      11.298   1.501  13.312  1.00  1.00              
ATOM    912  C   CYS A 110       9.596  -0.805  11.516  1.00  1.00              
ATOM    913  O   CYS A 110       9.969  -0.772  10.346  1.00  1.00              
ATOM    914  N   GLY A 111       9.591  -1.949  12.212  1.00  1.00              
ATOM    915  CA  GLY A 111      10.088  -3.160  11.625  1.00  1.00              
ATOM    916  C   GLY A 111       8.939  -4.076  11.881  1.00  1.00              
ATOM    917  O   GLY A 111       8.111  -3.755  12.726  1.00  1.00              
ATOM    918  N   CYS A 112       8.826  -5.229  11.195  1.00  1.00              
ATOM    919  CA  CYS A 112       7.632  -5.999  11.400  1.00  1.00              
ATOM    920  CB  CYS A 112       6.818  -6.151  10.102  1.00  1.00              
ATOM    921  SG  CYS A 112       5.178  -6.891  10.358  1.00  1.00              
ATOM    922  C   CYS A 112       7.890  -7.376  11.967  1.00  1.00              
ATOM    923  O   CYS A 112       8.812  -8.104  11.602  1.00  1.00              
ATOM    924  N   ASN A 113       6.978  -7.754  12.878  1.00  1.00              
ATOM    925  CA  ASN A 113       6.898  -8.936  13.694  1.00  1.00              
ATOM    926  CB  ASN A 113       5.834  -8.755  14.787  1.00  1.00              
ATOM    927  CG  ASN A 113       6.248  -9.555  16.006  1.00  1.00              
ATOM    928  OD1 ASN A 113       6.570 -10.738  15.930  1.00  1.00              
ATOM    929  ND2 ASN A 113       6.263  -8.866  17.178  1.00  1.00              
ATOM    930  C   ASN A 113       6.545 -10.157  12.885  1.00  1.00              
ATOM    931  O   ASN A 113       6.638 -11.280  13.381  1.00  1.00              
ATOM    932  N   PHE A 114       6.065  -9.983  11.637  1.00  1.00              
ATOM    933  CA  PHE A 114       5.582 -11.116  10.884  1.00  1.00              
ATOM    934  CB  PHE A 114       4.866 -10.799   9.564  1.00  1.00              
ATOM    935  CG  PHE A 114       3.464 -10.609  10.004  1.00  1.00              
ATOM    936  CD1 PHE A 114       2.767 -11.705  10.453  1.00  1.00              
ATOM    937  CD2 PHE A 114       2.848  -9.384   9.979  1.00  1.00              
ATOM    938  CE1 PHE A 114       1.471 -11.589  10.878  1.00  1.00              
ATOM    939  CE2 PHE A 114       1.548  -9.272  10.406  1.00  1.00              
ATOM    940  CZ  PHE A 114       0.854 -10.365  10.860  1.00  1.00              
ATOM    941  C   PHE A 114       6.625 -12.138  10.624  1.00  1.00              
ATOM    942  O   PHE A 114       6.303 -13.321  10.522  1.00  1.00              
ATOM    943  N   GLY A 115       7.888 -11.734  10.434  1.00  1.00              
ATOM    944  CA  GLY A 115       8.855 -12.770  10.255  1.00  1.00              
ATOM    945  C   GLY A 115       8.541 -13.472   8.982  1.00  1.00              
ATOM    946  O   GLY A 115       8.354 -14.686   8.984  1.00  1.00              
ATOM    947  N   CYS A 116       8.367 -12.714   7.882  1.00  1.00              
ATOM    948  CA  CYS A 116       8.213 -13.381   6.623  1.00  1.00              
ATOM    949  CB  CYS A 116       7.561 -12.525   5.523  1.00  1.00              
ATOM    950  SG  CYS A 116       5.791 -12.234   5.829  1.00  1.00              
ATOM    951  C   CYS A 116       9.616 -13.724   6.212  1.00  1.00              
ATOM    952  O   CYS A 116      10.557 -12.979   6.471  1.00  1.00              
ATOM    953  N   LYS A 117       9.815 -14.879   5.563  1.00  1.00              
ATOM    954  CA  LYS A 117      11.162 -15.290   5.293  1.00  1.00              
ATOM    955  CB  LYS A 117      11.228 -16.680   4.647  1.00  1.00              
ATOM    956  CG  LYS A 117      12.657 -17.131   4.350  1.00  1.00              
ATOM    957  CD  LYS A 117      12.793 -18.633   4.114  1.00  1.00              
ATOM    958  CE  LYS A 117      13.091 -19.414   5.395  1.00  1.00              
ATOM    959  NZ  LYS A 117      13.135 -20.865   5.107  1.00  1.00              
ATOM    960  C   LYS A 117      11.848 -14.320   4.386  1.00  1.00              
ATOM    961  O   LYS A 117      13.020 -13.997   4.562  1.00  1.00              
ATOM    962  N   PHE A 118      11.104 -13.849   3.385  1.00  1.00              
ATOM    963  CA  PHE A 118      11.495 -13.016   2.305  1.00  1.00              
ATOM    964  CB  PHE A 118      10.602 -13.245   1.115  1.00  1.00              
ATOM    965  CG  PHE A 118      11.565 -13.612   0.056  1.00  1.00              
ATOM    966  CD1 PHE A 118      12.308 -12.666  -0.604  1.00  1.00              
ATOM    967  CD2 PHE A 118      11.761 -14.934  -0.227  1.00  1.00              
ATOM    968  CE1 PHE A 118      13.203 -13.025  -1.578  1.00  1.00              
ATOM    969  CE2 PHE A 118      12.657 -15.295  -1.197  1.00  1.00              
ATOM    970  CZ  PHE A 118      13.374 -14.349  -1.879  1.00  1.00              
ATOM    971  C   PHE A 118      11.587 -11.557   2.684  1.00  1.00              
ATOM    972  O   PHE A 118      11.747 -10.714   1.802  1.00  1.00              
ATOM    973  N   CYS A 119      11.308 -11.184   3.953  1.00  1.00              
ATOM    974  CA  CYS A 119      11.308  -9.779   4.256  1.00  1.00              
ATOM    975  CB  CYS A 119       9.998  -9.368   4.945  1.00  1.00              
ATOM    976  SG  CYS A 119       9.765  -7.574   5.015  1.00  1.00              
ATOM    977  C   CYS A 119      12.460  -9.283   5.093  1.00  1.00              
ATOM    978  O   CYS A 119      12.779  -9.820   6.152  1.00  1.00              
ATOM    979  N   ALA A 120      13.093  -8.183   4.620  1.00  1.00              
ATOM    980  CA  ALA A 120      14.160  -7.495   5.306  1.00  1.00              
ATOM    981  CB  ALA A 120      14.712  -6.312   4.498  1.00  1.00              
ATOM    982  C   ALA A 120      13.560  -6.958   6.569  1.00  1.00              
ATOM    983  O   ALA A 120      14.196  -6.867   7.620  1.00  1.00              
ATOM    984  N   THR A 121      12.291  -6.544   6.474  1.00  1.00              
ATOM    985  CA  THR A 121      11.604  -6.045   7.619  1.00  1.00              
ATOM    986  CB  THR A 121      10.268  -5.460   7.274  1.00  1.00              
ATOM    987  OG1 THR A 121      10.419  -4.458   6.279  1.00  1.00              
ATOM    988  CG2 THR A 121       9.699  -4.816   8.544  1.00  1.00              
ATOM    989  C   THR A 121      11.429  -7.204   8.558  1.00  1.00              
ATOM    990  O   THR A 121      11.362  -7.049   9.769  1.00  1.00              
ATOM    991  N   GLY A 122      11.291  -8.429   8.044  1.00  1.00              
ATOM    992  CA  GLY A 122      11.156  -9.527   8.963  1.00  1.00              
ATOM    993  C   GLY A 122      12.427  -9.704   9.750  1.00  1.00              
ATOM    994  O   GLY A 122      12.386  -9.968  10.951  1.00  1.00              
ATOM    995  N   ASP A 123      13.592  -9.583   9.077  1.00  1.00              
ATOM    996  CA  ASP A 123      14.887  -9.796   9.668  1.00  1.00              
ATOM    997  CB  ASP A 123      16.030  -9.678   8.648  1.00  1.00              
ATOM    998  CG  ASP A 123      15.950 -10.878   7.716  1.00  1.00              
ATOM    999  OD1 ASP A 123      15.802 -12.018   8.232  1.00  1.00              
ATOM   1000  OD2 ASP A 123      16.043 -10.672   6.477  1.00  1.00              
ATOM   1001  C   ASP A 123      15.134  -8.765  10.722  1.00  1.00              
ATOM   1002  O   ASP A 123      15.677  -9.064  11.786  1.00  1.00              
ATOM   1003  N   ILE A 124      14.761  -7.505  10.441  1.00  1.00              
ATOM   1004  CA  ILE A 124      14.916  -6.489  11.441  1.00  1.00              
ATOM   1005  CB  ILE A 124      15.240  -5.135  10.883  1.00  1.00              
ATOM   1006  CG2 ILE A 124      15.086  -4.103  12.012  1.00  1.00              
ATOM   1007  CG1 ILE A 124      16.633  -5.133  10.242  1.00  1.00              
ATOM   1008  CD1 ILE A 124      17.765  -5.342  11.247  1.00  1.00              
ATOM   1009  C   ILE A 124      13.556  -6.399  12.019  1.00  1.00              
ATOM   1010  O   ILE A 124      12.678  -5.781  11.434  1.00  1.00              
ATOM   1011  N   GLY A 125      13.365  -6.930  13.231  1.00  1.00              
ATOM   1012  CA  GLY A 125      12.039  -7.188  13.696  1.00  1.00              
ATOM   1013  C   GLY A 125      11.302  -5.910  13.938  1.00  1.00              
ATOM   1014  O   GLY A 125      11.739  -4.816  13.587  1.00  1.00              
ATOM   1015  N   LEU A 126      10.100  -6.071  14.517  1.00  1.00              
ATOM   1016  CA  LEU A 126       9.166  -5.038  14.837  1.00  1.00              
ATOM   1017  CB  LEU A 126       7.880  -5.712  15.368  1.00  1.00              
ATOM   1018  CG  LEU A 126       6.694  -4.836  15.801  1.00  1.00              
ATOM   1019  CD1 LEU A 126       5.476  -5.719  16.122  1.00  1.00              
ATOM   1020  CD2 LEU A 126       7.054  -3.959  17.005  1.00  1.00              
ATOM   1021  C   LEU A 126       9.762  -4.102  15.848  1.00  1.00              
ATOM   1022  O   LEU A 126       9.995  -4.476  16.996  1.00  1.00              
ATOM   1023  N   LYS A 127      10.094  -2.869  15.399  1.00  1.00              
ATOM   1024  CA  LYS A 127      10.654  -1.845  16.238  1.00  1.00              
ATOM   1025  CB  LYS A 127      11.390  -0.773  15.422  1.00  1.00              
ATOM   1026  CG  LYS A 127      12.007   0.334  16.279  1.00  1.00              
ATOM   1027  CD  LYS A 127      13.153  -0.133  17.180  1.00  1.00              
ATOM   1028  CE  LYS A 127      12.685  -0.695  18.525  1.00  1.00              
ATOM   1029  NZ  LYS A 127      13.851  -1.121  19.331  1.00  1.00              
ATOM   1030  C   LYS A 127       9.651  -1.139  17.106  1.00  1.00              
ATOM   1031  O   LYS A 127       9.797  -1.096  18.327  1.00  1.00              
ATOM   1032  N   LYS A 128       8.595  -0.570  16.486  1.00  1.00              
ATOM   1033  CA  LYS A 128       7.625   0.214  17.206  1.00  1.00              
ATOM   1034  CB  LYS A 128       8.237   1.501  17.789  1.00  1.00              
ATOM   1035  CG  LYS A 128       7.401   2.195  18.864  1.00  1.00              
ATOM   1036  CD  LYS A 128       8.196   3.256  19.629  1.00  1.00              
ATOM   1037  CE  LYS A 128       7.398   3.969  20.721  1.00  1.00              
ATOM   1038  NZ  LYS A 128       8.256   4.969  21.396  1.00  1.00              
ATOM   1039  C   LYS A 128       6.613   0.614  16.188  1.00  1.00              
ATOM   1040  O   LYS A 128       6.957   0.877  15.035  1.00  1.00              
ATOM   1041  N   ASN A 129       5.326   0.653  16.580  1.00  1.00              
ATOM   1042  CA  ASN A 129       4.340   1.052  15.630  1.00  1.00              
ATOM   1043  CB  ASN A 129       2.902   0.718  16.026  1.00  1.00              
ATOM   1044  CG  ASN A 129       2.044   1.165  14.860  1.00  1.00              
ATOM   1045  OD1 ASN A 129       0.949   1.689  15.046  1.00  1.00              
ATOM   1046  ND2 ASN A 129       2.541   0.935  13.615  1.00  1.00              
ATOM   1047  C   ASN A 129       4.470   2.529  15.480  1.00  1.00              
ATOM   1048  O   ASN A 129       4.619   3.249  16.465  1.00  1.00              
ATOM   1049  N   LEU A 130       4.468   3.032  14.231  1.00  1.00              
ATOM   1050  CA  LEU A 130       4.583   4.448  14.125  1.00  1.00              
ATOM   1051  CB  LEU A 130       5.420   4.978  12.953  1.00  1.00              
ATOM   1052  CG  LEU A 130       5.143   4.413  11.555  1.00  1.00              
ATOM   1053  CD1 LEU A 130       5.872   3.083  11.361  1.00  1.00              
ATOM   1054  CD2 LEU A 130       3.635   4.331  11.263  1.00  1.00              
ATOM   1055  C   LEU A 130       3.217   5.045  14.174  1.00  1.00              
ATOM   1056  O   LEU A 130       2.204   4.390  13.922  1.00  1.00              
ATOM   1057  N   THR A 131       3.161   6.331  14.543  1.00  1.00              
ATOM   1058  CA  THR A 131       1.903   6.954  14.789  1.00  1.00              
ATOM   1059  CB  THR A 131       2.036   8.043  15.807  1.00  1.00              
ATOM   1060  OG1 THR A 131       0.764   8.453  16.266  1.00  1.00              
ATOM   1061  CG2 THR A 131       2.765   9.227  15.164  1.00  1.00              
ATOM   1062  C   THR A 131       1.305   7.527  13.536  1.00  1.00              
ATOM   1063  O   THR A 131       1.971   7.635  12.512  1.00  1.00              
ATOM   1064  N   VAL A 132       0.011   7.919  13.595  1.00  1.00              
ATOM   1065  CA  VAL A 132      -0.676   8.471  12.453  1.00  1.00              
ATOM   1066  CB  VAL A 132      -2.148   8.684  12.681  1.00  1.00              
ATOM   1067  CG1 VAL A 132      -2.379   9.363  14.035  1.00  1.00              
ATOM   1068  CG2 VAL A 132      -2.698   9.487  11.493  1.00  1.00              
ATOM   1069  C   VAL A 132       0.007   9.743  12.022  1.00  1.00              
ATOM   1070  O   VAL A 132       0.048  10.088  10.841  1.00  1.00              
ATOM   1071  N   ASP A 133       0.570  10.502  12.968  1.00  1.00              
ATOM   1072  CA  ASP A 133       1.226  11.713  12.570  1.00  1.00              
ATOM   1073  CB  ASP A 133       1.798  12.484  13.772  1.00  1.00              
ATOM   1074  CG  ASP A 133       2.227  13.883  13.358  1.00  1.00              
ATOM   1075  OD1 ASP A 133       2.710  14.058  12.209  1.00  1.00              
ATOM   1076  OD2 ASP A 133       2.074  14.805  14.201  1.00  1.00              
ATOM   1077  C   ASP A 133       2.388  11.359  11.700  1.00  1.00              
ATOM   1078  O   ASP A 133       2.610  12.021  10.699  1.00  1.00              
ATOM   1079  N   GLU A 134       3.174  10.324  12.059  1.00  1.00              
ATOM   1080  CA  GLU A 134       4.356   9.977  11.314  1.00  1.00              
ATOM   1081  CB  GLU A 134       5.348   9.067  12.038  1.00  1.00              
ATOM   1082  CG  GLU A 134       5.120   7.607  11.726  1.00  1.00              
ATOM   1083  CD  GLU A 134       6.348   7.086  10.989  1.00  1.00              
ATOM   1084  OE1 GLU A 134       6.380   7.169   9.733  1.00  1.00              
ATOM   1085  OE2 GLU A 134       7.268   6.578  11.683  1.00  1.00              
ATOM   1086  C   GLU A 134       4.017   9.291  10.023  1.00  1.00              
ATOM   1087  O   GLU A 134       4.879   9.158   9.157  1.00  1.00              
ATOM   1088  N   ILE A 135       2.843   8.639   9.947  1.00  1.00              
ATOM   1089  CA  ILE A 135       2.377   8.029   8.722  1.00  1.00              
ATOM   1090  CB  ILE A 135       1.302   6.990   8.987  1.00  1.00              
ATOM   1091  CG2 ILE A 135       0.062   7.658   9.582  1.00  1.00              
ATOM   1092  CG1 ILE A 135       0.999   6.130   7.753  1.00  1.00              
ATOM   1093  CD1 ILE A 135       1.957   4.959   7.599  1.00  1.00              
ATOM   1094  C   ILE A 135       1.844   9.103   7.818  1.00  1.00              
ATOM   1095  O   ILE A 135       2.117   9.145   6.619  1.00  1.00              
ATOM   1096  N   THR A 136       1.040  10.021   8.379  1.00  1.00              
ATOM   1097  CA  THR A 136       0.494  11.048   7.540  1.00  1.00              
ATOM   1098  CB  THR A 136      -0.603  11.848   8.165  1.00  1.00              
ATOM   1099  OG1 THR A 136      -1.331  12.545   7.165  1.00  1.00              
ATOM   1100  CG2 THR A 136       0.028  12.847   9.126  1.00  1.00              
ATOM   1101  C   THR A 136       1.665  11.920   7.210  1.00  1.00              
ATOM   1102  O   THR A 136       1.734  12.583   6.176  1.00  1.00              
ATOM   1103  N   ASP A 137       2.638  11.947   8.131  1.00  1.00              
ATOM   1104  CA  ASP A 137       3.809  12.724   7.915  1.00  1.00              
ATOM   1105  CB  ASP A 137       4.780  12.833   9.100  1.00  1.00              
ATOM   1106  CG  ASP A 137       4.342  14.007   9.962  1.00  1.00              
ATOM   1107  OD1 ASP A 137       3.407  14.741   9.546  1.00  1.00              
ATOM   1108  OD2 ASP A 137       4.951  14.189  11.047  1.00  1.00              
ATOM   1109  C   ASP A 137       4.534  12.207   6.722  1.00  1.00              
ATOM   1110  O   ASP A 137       4.956  12.989   5.879  1.00  1.00              
ATOM   1111  N   GLN A 138       4.677  10.881   6.565  1.00  1.00              
ATOM   1112  CA  GLN A 138       5.417  10.449   5.420  1.00  1.00              
ATOM   1113  CB  GLN A 138       5.749   8.948   5.383  1.00  1.00              
ATOM   1114  CG  GLN A 138       6.851   8.604   6.386  1.00  1.00              
ATOM   1115  CD  GLN A 138       7.336   7.191   6.136  1.00  1.00              
ATOM   1116  OE1 GLN A 138       6.536   6.260   6.147  1.00  1.00              
ATOM   1117  NE2 GLN A 138       8.660   7.010   5.884  1.00  1.00              
ATOM   1118  C   GLN A 138       4.685  10.849   4.181  1.00  1.00              
ATOM   1119  O   GLN A 138       5.326  11.269   3.220  1.00  1.00              
ATOM   1120  N   VAL A 139       3.335  10.751   4.154  1.00  1.00              
ATOM   1121  CA  VAL A 139       2.662  11.142   2.950  1.00  1.00              
ATOM   1122  CB  VAL A 139       1.191  10.855   2.823  1.00  1.00              
ATOM   1123  CG1 VAL A 139       0.939   9.370   3.126  1.00  1.00              
ATOM   1124  CG2 VAL A 139       0.375  11.888   3.601  1.00  1.00              
ATOM   1125  C   VAL A 139       2.847  12.618   2.730  1.00  1.00              
ATOM   1126  O   VAL A 139       3.023  13.030   1.586  1.00  1.00              
ATOM   1127  N   LEU A 140       2.812  13.459   3.797  1.00  1.00              
ATOM   1128  CA  LEU A 140       2.976  14.878   3.586  1.00  1.00              
ATOM   1129  CB  LEU A 140       2.965  15.819   4.819  1.00  1.00              
ATOM   1130  CG  LEU A 140       1.635  16.295   5.450  1.00  1.00              
ATOM   1131  CD1 LEU A 140       0.735  17.036   4.448  1.00  1.00              
ATOM   1132  CD2 LEU A 140       0.948  15.208   6.274  1.00  1.00              
ATOM   1133  C   LEU A 140       4.321  15.142   2.993  1.00  1.00              
ATOM   1134  O   LEU A 140       4.413  15.933   2.056  1.00  1.00              
ATOM   1135  N   TYR A 141       5.394  14.500   3.516  1.00  1.00              
ATOM   1136  CA  TYR A 141       6.707  14.767   2.995  1.00  1.00              
ATOM   1137  CB  TYR A 141       7.922  14.126   3.712  1.00  1.00              
ATOM   1138  CG  TYR A 141       8.446  15.128   4.685  1.00  1.00              
ATOM   1139  CD1 TYR A 141       9.160  16.207   4.213  1.00  1.00              
ATOM   1140  CD2 TYR A 141       8.231  15.026   6.036  1.00  1.00              
ATOM   1141  CE1 TYR A 141       9.651  17.168   5.064  1.00  1.00              
ATOM   1142  CE2 TYR A 141       8.721  15.984   6.893  1.00  1.00              
ATOM   1143  CZ  TYR A 141       9.428  17.058   6.412  1.00  1.00              
ATOM   1144  OH  TYR A 141       9.920  18.040   7.296  1.00  1.00              
ATOM   1145  C   TYR A 141       6.805  14.395   1.560  1.00  1.00              
ATOM   1146  O   TYR A 141       7.375  15.153   0.778  1.00  1.00              
ATOM   1147  N   PHE A 142       6.268  13.232   1.150  1.00  1.00              
ATOM   1148  CA  PHE A 142       6.415  12.918  -0.237  1.00  1.00              
ATOM   1149  CB  PHE A 142       5.960  11.554  -0.715  1.00  1.00              
ATOM   1150  CG  PHE A 142       7.097  10.612  -0.634  1.00  1.00              
ATOM   1151  CD1 PHE A 142       8.191  10.843  -1.435  1.00  1.00              
ATOM   1152  CD2 PHE A 142       7.069   9.506   0.177  1.00  1.00              
ATOM   1153  CE1 PHE A 142       9.272  10.003  -1.425  1.00  1.00              
ATOM   1154  CE2 PHE A 142       8.151   8.660   0.188  1.00  1.00              
ATOM   1155  CZ  PHE A 142       9.248   8.909  -0.603  1.00  1.00              
ATOM   1156  C   PHE A 142       5.700  13.895  -1.086  1.00  1.00              
ATOM   1157  O   PHE A 142       6.184  14.249  -2.157  1.00  1.00              
ATOM   1158  N   HIS A 143       4.520  14.337  -0.641  1.00  1.00              
ATOM   1159  CA  HIS A 143       3.720  15.224  -1.420  1.00  1.00              
ATOM   1160  ND1 HIS A 143       0.362  15.391  -2.204  1.00  1.00              
ATOM   1161  CG  HIS A 143       1.307  16.124  -1.523  1.00  1.00              
ATOM   1162  CB  HIS A 143       2.397  15.516  -0.697  1.00  1.00              
ATOM   1163  NE2 HIS A 143      -0.168  17.530  -2.489  1.00  1.00              
ATOM   1164  CD2 HIS A 143       0.973  17.429  -1.714  1.00  1.00              
ATOM   1165  CE1 HIS A 143      -0.499  16.280  -2.757  1.00  1.00              
ATOM   1166  C   HIS A 143       4.509  16.485  -1.630  1.00  1.00              
ATOM   1167  O   HIS A 143       4.493  17.047  -2.723  1.00  1.00              
ATOM   1168  N   LEU A 144       5.224  16.963  -0.589  1.00  1.00              
ATOM   1169  CA  LEU A 144       5.967  18.187  -0.682  1.00  1.00              
ATOM   1170  CB  LEU A 144       6.486  18.639   0.701  1.00  1.00              
ATOM   1171  CG  LEU A 144       7.019  20.089   0.804  1.00  1.00              
ATOM   1172  CD1 LEU A 144       7.495  20.382   2.235  1.00  1.00              
ATOM   1173  CD2 LEU A 144       8.093  20.421  -0.241  1.00  1.00              
ATOM   1174  C   LEU A 144       7.140  18.008  -1.621  1.00  1.00              
ATOM   1175  O   LEU A 144       7.440  18.890  -2.422  1.00  1.00              
ATOM   1176  N   LEU A 145       7.817  16.845  -1.553  1.00  1.00              
ATOM   1177  CA  LEU A 145       9.061  16.586  -2.226  1.00  1.00              
ATOM   1178  CB  LEU A 145       9.663  15.232  -1.777  1.00  1.00              
ATOM   1179  CG  LEU A 145      11.138  14.933  -2.154  1.00  1.00              
ATOM   1180  CD1 LEU A 145      11.554  13.562  -1.597  1.00  1.00              
ATOM   1181  CD2 LEU A 145      11.438  15.030  -3.659  1.00  1.00              
ATOM   1182  C   LEU A 145       8.982  16.617  -3.729  1.00  1.00              
ATOM   1183  O   LEU A 145       9.839  17.233  -4.361  1.00  1.00              
ATOM   1184  N   GLY A 146       7.979  15.978  -4.359  1.00  1.00              
ATOM   1185  CA  GLY A 146       7.995  15.906  -5.800  1.00  1.00              
ATOM   1186  C   GLY A 146       6.632  16.265  -6.287  1.00  1.00              
ATOM   1187  O   GLY A 146       6.078  17.293  -5.902  1.00  1.00              
ATOM   1188  N   HIS A 147       6.070  15.440  -7.192  1.00  1.00              
ATOM   1189  CA  HIS A 147       4.760  15.735  -7.690  1.00  1.00              
ATOM   1190  ND1 HIS A 147       6.167  14.814 -10.926  1.00  1.00              
ATOM   1191  CG  HIS A 147       5.375  15.623 -10.143  1.00  1.00              
ATOM   1192  CB  HIS A 147       4.465  15.114  -9.065  1.00  1.00              
ATOM   1193  NE2 HIS A 147       6.539  16.901 -11.592  1.00  1.00              
ATOM   1194  CD2 HIS A 147       5.613  16.894 -10.564  1.00  1.00              
ATOM   1195  CE1 HIS A 147       6.842  15.629 -11.774  1.00  1.00              
ATOM   1196  C   HIS A 147       3.775  15.164  -6.723  1.00  1.00              
ATOM   1197  O   HIS A 147       4.022  14.123  -6.120  1.00  1.00              
ATOM   1198  N   GLN A 148       2.618  15.837  -6.558  1.00  1.00              
ATOM   1199  CA  GLN A 148       1.613  15.372  -5.639  1.00  1.00              
ATOM   1200  CB  GLN A 148       0.351  16.245  -5.654  1.00  1.00              
ATOM   1201  CG  GLN A 148       0.622  17.679  -5.196  1.00  1.00              
ATOM   1202  CD  GLN A 148      -0.697  18.439  -5.159  1.00  1.00              
ATOM   1203  OE1 GLN A 148      -0.718  19.666  -5.239  1.00  1.00              
ATOM   1204  NE2 GLN A 148      -1.829  17.697  -5.027  1.00  1.00              
ATOM   1205  C   GLN A 148       1.235  13.981  -6.070  1.00  1.00              
ATOM   1206  O   GLN A 148       1.284  13.661  -7.257  1.00  1.00              
ATOM   1207  N   ILE A 149       0.855  13.102  -5.113  1.00  1.00              
ATOM   1208  CA  ILE A 149       0.604  11.740  -5.495  1.00  1.00              
ATOM   1209  CB  ILE A 149       1.401  10.725  -4.715  1.00  1.00              
ATOM   1210  CG2 ILE A 149       2.890  10.934  -5.036  1.00  1.00              
ATOM   1211  CG1 ILE A 149       1.116  10.830  -3.215  1.00  1.00              
ATOM   1212  CD1 ILE A 149       1.740  12.083  -2.623  1.00  1.00              
ATOM   1213  C   ILE A 149      -0.841  11.348  -5.406  1.00  1.00              
ATOM   1214  O   ILE A 149      -1.443  11.314  -4.336  1.00  1.00              
ATOM   1215  N   ASP A 150      -1.416  10.978  -6.567  1.00  1.00              
ATOM   1216  CA  ASP A 150      -2.789  10.574  -6.700  1.00  1.00              
ATOM   1217  CB  ASP A 150      -3.248  10.474  -8.166  1.00  1.00              
ATOM   1218  CG  ASP A 150      -3.618  11.853  -8.674  1.00  1.00              
ATOM   1219  OD1 ASP A 150      -4.165  12.644  -7.861  1.00  1.00              
ATOM   1220  OD2 ASP A 150      -3.369  12.134  -9.877  1.00  1.00              
ATOM   1221  C   ASP A 150      -3.037   9.254  -6.038  1.00  1.00              
ATOM   1222  O   ASP A 150      -4.179   8.909  -5.757  1.00  1.00              
ATOM   1223  N   SER A 151      -2.005   8.426  -5.825  1.00  1.00              
ATOM   1224  CA  SER A 151      -2.277   7.155  -5.232  1.00  1.00              
ATOM   1225  CB  SER A 151      -2.271   5.979  -6.223  1.00  1.00              
ATOM   1226  OG  SER A 151      -1.006   5.860  -6.846  1.00  1.00              
ATOM   1227  C   SER A 151      -1.399   6.899  -4.047  1.00  1.00              
ATOM   1228  O   SER A 151      -0.295   7.428  -3.940  1.00  1.00              
ATOM   1229  N   ILE A 152      -1.906   6.106  -3.077  1.00  1.00              
ATOM   1230  CA  ILE A 152      -1.124   5.842  -1.900  1.00  1.00              
ATOM   1231  CB  ILE A 152      -1.609   6.553  -0.674  1.00  1.00              
ATOM   1232  CG2 ILE A 152      -2.869   5.839  -0.159  1.00  1.00              
ATOM   1233  CG1 ILE A 152      -0.470   6.620   0.351  1.00  1.00              
ATOM   1234  CD1 ILE A 152      -0.737   7.543   1.532  1.00  1.00              
ATOM   1235  C   ILE A 152      -1.172   4.370  -1.660  1.00  1.00              
ATOM   1236  O   ILE A 152      -2.172   3.728  -1.958  1.00  1.00              
ATOM   1237  N   SER A 153      -0.072   3.770  -1.165  1.00  1.00              
ATOM   1238  CA  SER A 153      -0.137   2.357  -0.907  1.00  1.00              
ATOM   1239  CB  SER A 153       0.546   1.498  -1.983  1.00  1.00              
ATOM   1240  OG  SER A 153       0.424   0.122  -1.654  1.00  1.00              
ATOM   1241  C   SER A 153       0.595   2.136   0.375  1.00  1.00              
ATOM   1242  O   SER A 153       1.792   2.330   0.449  1.00  1.00              
ATOM   1243  N   PHE A 154      -0.095   1.591   1.373  1.00  1.00              
ATOM   1244  CA  PHE A 154       0.205   1.427   2.766  1.00  1.00              
ATOM   1245  CB  PHE A 154      -1.097   0.975   3.444  1.00  1.00              
ATOM   1246  CG  PHE A 154      -1.176   1.541   4.807  1.00  1.00              
ATOM   1247  CD1 PHE A 154      -1.680   2.809   4.972  1.00  1.00              
ATOM   1248  CD2 PHE A 154      -0.762   0.828   5.896  1.00  1.00              
ATOM   1249  CE1 PHE A 154      -1.770   3.373   6.218  1.00  1.00              
ATOM   1250  CE2 PHE A 154      -0.854   1.384   7.144  1.00  1.00              
ATOM   1251  CZ  PHE A 154      -1.354   2.650   7.302  1.00  1.00              
ATOM   1252  C   PHE A 154       1.290   0.399   3.014  1.00  1.00              
ATOM   1253  O   PHE A 154       1.484  -0.001   4.161  1.00  1.00              
ATOM   1254  N   MET A 155       1.851  -0.219   1.953  1.00  1.00              
ATOM   1255  CA  MET A 155       2.857  -1.255   2.043  1.00  1.00              
ATOM   1256  CB  MET A 155       2.686  -2.251   0.884  1.00  1.00              
ATOM   1257  CG  MET A 155       3.678  -3.409   0.842  1.00  1.00              
ATOM   1258  SD  MET A 155       3.198  -4.702  -0.342  1.00  1.00              
ATOM   1259  CE  MET A 155       3.075  -3.558  -1.747  1.00  1.00              
ATOM   1260  C   MET A 155       4.314  -0.791   2.086  1.00  1.00              
ATOM   1261  O   MET A 155       4.686   0.296   1.651  1.00  1.00              
ATOM   1262  N   GLY A 156       5.234  -1.654   2.584  1.00  1.00              
ATOM   1263  CA  GLY A 156       6.623  -1.268   2.611  1.00  1.00              
ATOM   1264  C   GLY A 156       7.235  -1.423   3.968  1.00  1.00              
ATOM   1265  O   GLY A 156       8.399  -1.820   4.063  1.00  1.00              
ATOM   1266  N   MET A 157       6.508  -1.140   5.066  1.00  1.00              
ATOM   1267  CA  MET A 157       7.234  -1.370   6.287  1.00  1.00              
ATOM   1268  CB  MET A 157       7.471  -0.195   7.230  1.00  1.00              
ATOM   1269  CG  MET A 157       8.866  -0.321   7.854  1.00  1.00              
ATOM   1270  SD  MET A 157      10.227   0.069   6.713  1.00  1.00              
ATOM   1271  CE  MET A 157      11.462  -0.997   7.503  1.00  1.00              
ATOM   1272  C   MET A 157       6.607  -2.510   7.056  1.00  1.00              
ATOM   1273  O   MET A 157       6.723  -3.663   6.648  1.00  1.00              
ATOM   1274  N   GLY A 158       5.984  -2.257   8.228  1.00  1.00              
ATOM   1275  CA  GLY A 158       5.399  -3.351   8.974  1.00  1.00              
ATOM   1276  C   GLY A 158       4.002  -3.585   8.462  1.00  1.00              
ATOM   1277  O   GLY A 158       3.523  -2.897   7.560  1.00  1.00              
ATOM   1278  N   GLU A 159       3.299  -4.591   9.024  1.00  1.00              
ATOM   1279  CA  GLU A 159       1.957  -4.809   8.571  1.00  1.00              
ATOM   1280  CB  GLU A 159       1.361  -6.169   8.981  1.00  1.00              
ATOM   1281  CG  GLU A 159       0.034  -6.492   8.288  1.00  1.00              
ATOM   1282  CD  GLU A 159      -0.435  -7.852   8.780  1.00  1.00              
ATOM   1283  OE1 GLU A 159      -0.816  -7.944   9.979  1.00  1.00              
ATOM   1284  OE2 GLU A 159      -0.394  -8.822   7.981  1.00  1.00              
ATOM   1285  C   GLU A 159       1.090  -3.725   9.152  1.00  1.00              
ATOM   1286  O   GLU A 159       1.199  -3.384  10.326  1.00  1.00              
ATOM   1287  N   ALA A 160       0.193  -3.149   8.332  1.00  1.00              
ATOM   1288  CA  ALA A 160      -0.656  -2.058   8.743  1.00  1.00              
ATOM   1289  CB  ALA A 160      -1.463  -1.470   7.581  1.00  1.00              
ATOM   1290  C   ALA A 160      -1.672  -2.429   9.801  1.00  1.00              
ATOM   1291  O   ALA A 160      -1.980  -1.601  10.654  1.00  1.00              
ATOM   1292  N   LEU A 161      -2.225  -3.663   9.763  1.00  1.00              
ATOM   1293  CA  LEU A 161      -3.350  -4.123  10.543  1.00  1.00              
ATOM   1294  CB  LEU A 161      -3.930  -5.469  10.083  1.00  1.00              
ATOM   1295  CG  LEU A 161      -4.793  -5.311   8.822  1.00  1.00              
ATOM   1296  CD1 LEU A 161      -5.499  -6.622   8.458  1.00  1.00              
ATOM   1297  CD2 LEU A 161      -5.774  -4.139   8.980  1.00  1.00              
ATOM   1298  C   LEU A 161      -3.220  -4.160  12.033  1.00  1.00              
ATOM   1299  O   LEU A 161      -4.238  -4.078  12.718  1.00  1.00              
ATOM   1300  N   ALA A 162      -2.013  -4.334  12.582  1.00  1.00              
ATOM   1301  CA  ALA A 162      -1.794  -4.396  14.001  1.00  1.00              
ATOM   1302  CB  ALA A 162      -0.317  -4.632  14.363  1.00  1.00              
ATOM   1303  C   ALA A 162      -2.229  -3.110  14.663  1.00  1.00              
ATOM   1304  O   ALA A 162      -2.470  -3.098  15.870  1.00  1.00              
ATOM   1305  N   ASN A 163      -2.273  -1.977  13.922  1.00  1.00              
ATOM   1306  CA  ASN A 163      -2.492  -0.706  14.564  1.00  1.00              
ATOM   1307  CB  ASN A 163      -1.314   0.212  14.268  1.00  1.00              
ATOM   1308  CG  ASN A 163      -0.117  -0.720  14.283  1.00  1.00              
ATOM   1309  OD1 ASN A 163       0.563  -0.813  13.264  1.00  1.00              
ATOM   1310  ND2 ASN A 163       0.144  -1.422  15.418  1.00  1.00              
ATOM   1311  C   ASN A 163      -3.722   0.014  14.071  1.00  1.00              
ATOM   1312  O   ASN A 163      -4.247  -0.279  12.998  1.00  1.00              
ATOM   1313  N   ARG A 164      -4.253   0.907  14.949  1.00  1.00              
ATOM   1314  CA  ARG A 164      -5.396   1.778  14.770  1.00  1.00              
ATOM   1315  CB  ARG A 164      -6.055   2.156  16.107  1.00  1.00              
ATOM   1316  CG  ARG A 164      -7.448   2.763  15.930  1.00  1.00              
ATOM   1317  CD  ARG A 164      -8.477   1.747  15.434  1.00  1.00              
ATOM   1318  NE  ARG A 164      -9.777   2.451  15.286  1.00  1.00              
ATOM   1319  CZ  ARG A 164     -10.755   1.893  14.517  1.00  1.00              
ATOM   1320  NH1 ARG A 164     -10.565   0.676  13.931  1.00  1.00              
ATOM   1321  NH2 ARG A 164     -11.920   2.570  14.332  1.00  1.00              
ATOM   1322  C   ARG A 164      -5.174   3.066  14.011  1.00  1.00              
ATOM   1323  O   ARG A 164      -6.052   3.486  13.262  1.00  1.00              
ATOM   1324  N   GLN A 165      -4.017   3.738  14.206  1.00  1.00              
ATOM   1325  CA  GLN A 165      -3.718   5.050  13.680  1.00  1.00              
ATOM   1326  CB  GLN A 165      -2.446   5.669  14.279  1.00  1.00              
ATOM   1327  CG  GLN A 165      -2.688   5.985  15.757  1.00  1.00              
ATOM   1328  CD  GLN A 165      -1.464   6.611  16.396  1.00  1.00              
ATOM   1329  OE1 GLN A 165      -1.578   7.682  16.989  1.00  1.00              
ATOM   1330  NE2 GLN A 165      -0.292   5.927  16.309  1.00  1.00              
ATOM   1331  C   GLN A 165      -3.663   5.034  12.187  1.00  1.00              
ATOM   1332  O   GLN A 165      -3.869   6.066  11.549  1.00  1.00              
ATOM   1333  N   VAL A 166      -3.351   3.869  11.593  1.00  1.00              
ATOM   1334  CA  VAL A 166      -3.306   3.750  10.165  1.00  1.00              
ATOM   1335  CB  VAL A 166      -3.007   2.352   9.690  1.00  1.00              
ATOM   1336  CG1 VAL A 166      -1.707   1.893  10.352  1.00  1.00              
ATOM   1337  CG2 VAL A 166      -4.194   1.410   9.909  1.00  1.00              
ATOM   1338  C   VAL A 166      -4.674   4.109   9.654  1.00  1.00              
ATOM   1339  O   VAL A 166      -4.851   4.690   8.583  1.00  1.00              
ATOM   1340  N   PHE A 167      -5.697   3.740  10.430  1.00  1.00              
ATOM   1341  CA  PHE A 167      -7.063   4.007  10.112  1.00  1.00              
ATOM   1342  CB  PHE A 167      -7.935   3.326  11.189  1.00  1.00              
ATOM   1343  CG  PHE A 167      -9.321   3.849  11.271  1.00  1.00              
ATOM   1344  CD1 PHE A 167      -9.566   4.929  12.085  1.00  1.00              
ATOM   1345  CD2 PHE A 167     -10.371   3.278  10.596  1.00  1.00              
ATOM   1346  CE1 PHE A 167     -10.824   5.460  12.225  1.00  1.00              
ATOM   1347  CE2 PHE A 167     -11.629   3.819  10.745  1.00  1.00              
ATOM   1348  CZ  PHE A 167     -11.871   4.900  11.545  1.00  1.00              
ATOM   1349  C   PHE A 167      -7.289   5.482  10.024  1.00  1.00              
ATOM   1350  O   PHE A 167      -7.876   5.955   9.053  1.00  1.00              
ATOM   1351  N   ASP A 168      -6.819   6.259  11.015  1.00  1.00              
ATOM   1352  CA  ASP A 168      -7.017   7.679  10.949  1.00  1.00              
ATOM   1353  CB  ASP A 168      -6.765   8.448  12.261  1.00  1.00              
ATOM   1354  CG  ASP A 168      -8.100   8.499  13.001  1.00  1.00              
ATOM   1355  OD1 ASP A 168      -9.114   8.804  12.317  1.00  1.00              
ATOM   1356  OD2 ASP A 168      -8.135   8.249  14.235  1.00  1.00              
ATOM   1357  C   ASP A 168      -6.235   8.288   9.832  1.00  1.00              
ATOM   1358  O   ASP A 168      -6.724   9.215   9.192  1.00  1.00              
ATOM   1359  N   ALA A 169      -5.009   7.795   9.563  1.00  1.00              
ATOM   1360  CA  ALA A 169      -4.204   8.372   8.528  1.00  1.00              
ATOM   1361  CB  ALA A 169      -2.799   7.752   8.442  1.00  1.00              
ATOM   1362  C   ALA A 169      -4.884   8.180   7.204  1.00  1.00              
ATOM   1363  O   ALA A 169      -4.949   9.122   6.418  1.00  1.00              
ATOM   1364  N   LEU A 170      -5.425   6.970   6.924  1.00  1.00              
ATOM   1365  CA  LEU A 170      -6.076   6.731   5.669  1.00  1.00              
ATOM   1366  CB  LEU A 170      -6.469   5.274   5.374  1.00  1.00              
ATOM   1367  CG  LEU A 170      -5.279   4.425   4.896  1.00  1.00              
ATOM   1368  CD1 LEU A 170      -5.741   3.052   4.385  1.00  1.00              
ATOM   1369  CD2 LEU A 170      -4.441   5.197   3.862  1.00  1.00              
ATOM   1370  C   LEU A 170      -7.297   7.579   5.531  1.00  1.00              
ATOM   1371  O   LEU A 170      -7.576   8.078   4.445  1.00  1.00              
ATOM   1372  N   ASP A 171      -8.058   7.764   6.622  1.00  1.00              
ATOM   1373  CA  ASP A 171      -9.262   8.547   6.603  1.00  1.00              
ATOM   1374  CB  ASP A 171      -9.932   8.608   7.987  1.00  1.00              
ATOM   1375  CG  ASP A 171     -11.309   9.250   7.878  1.00  1.00              
ATOM   1376  OD1 ASP A 171     -11.589   9.922   6.849  1.00  1.00              
ATOM   1377  OD2 ASP A 171     -12.106   9.067   8.836  1.00  1.00              
ATOM   1378  C   ASP A 171      -8.919   9.952   6.213  1.00  1.00              
ATOM   1379  O   ASP A 171      -9.606  10.559   5.395  1.00  1.00              
ATOM   1380  N   SER A 172      -7.828  10.493   6.785  1.00  1.00              
ATOM   1381  CA  SER A 172      -7.403  11.840   6.564  1.00  1.00              
ATOM   1382  CB  SER A 172      -6.128  12.157   7.348  1.00  1.00              
ATOM   1383  OG  SER A 172      -5.583  13.379   6.891  1.00  1.00              
ATOM   1384  C   SER A 172      -7.075  11.999   5.115  1.00  1.00              
ATOM   1385  O   SER A 172      -7.517  12.934   4.461  1.00  1.00              
ATOM   1386  N   PHE A 173      -6.311  11.043   4.579  1.00  1.00              
ATOM   1387  CA  PHE A 173      -5.792  10.982   3.254  1.00  1.00              
ATOM   1388  CB  PHE A 173      -4.902   9.728   3.234  1.00  1.00              
ATOM   1389  CG  PHE A 173      -4.023   9.608   2.049  1.00  1.00              
ATOM   1390  CD1 PHE A 173      -2.817  10.268   2.009  1.00  1.00              
ATOM   1391  CD2 PHE A 173      -4.404   8.817   0.993  1.00  1.00              
ATOM   1392  CE1 PHE A 173      -1.996  10.142   0.915  1.00  1.00              
ATOM   1393  CE2 PHE A 173      -3.584   8.690  -0.097  1.00  1.00              
ATOM   1394  CZ  PHE A 173      -2.380   9.348  -0.139  1.00  1.00              
ATOM   1395  C   PHE A 173      -6.959  10.883   2.297  1.00  1.00              
ATOM   1396  O   PHE A 173      -6.922  11.386   1.178  1.00  1.00              
ATOM   1397  N   THR A 174      -8.013  10.153   2.686  1.00  1.00              
ATOM   1398  CA  THR A 174      -9.226   9.992   1.932  1.00  1.00              
ATOM   1399  CB  THR A 174      -9.951   8.695   2.183  1.00  1.00              
ATOM   1400  OG1 THR A 174     -10.984   8.536   1.221  1.00  1.00              
ATOM   1401  CG2 THR A 174     -10.537   8.671   3.602  1.00  1.00              
ATOM   1402  C   THR A 174     -10.187  11.137   2.090  1.00  1.00              
ATOM   1403  O   THR A 174     -11.254  11.098   1.483  1.00  1.00              
ATOM   1404  N   ASP A 175      -9.948  12.100   3.007  1.00  1.00              
ATOM   1405  CA  ASP A 175     -10.893  13.186   3.119  1.00  1.00              
ATOM   1406  CB  ASP A 175     -11.180  13.645   4.564  1.00  1.00              
ATOM   1407  CG  ASP A 175      -9.888  14.067   5.221  1.00  1.00              
ATOM   1408  OD1 ASP A 175      -9.144  14.870   4.601  1.00  1.00              
ATOM   1409  OD2 ASP A 175      -9.608  13.560   6.339  1.00  1.00              
ATOM   1410  C   ASP A 175     -10.450  14.322   2.246  1.00  1.00              
ATOM   1411  O   ASP A 175      -9.263  14.507   1.986  1.00  1.00              
ATOM   1412  N   PRO A 176     -11.406  15.077   1.768  1.00  1.00              
ATOM   1413  CA  PRO A 176     -11.168  16.137   0.825  1.00  1.00              
ATOM   1414  CD  PRO A 176     -12.665  15.256   2.474  1.00  1.00              
ATOM   1415  CB  PRO A 176     -12.505  16.856   0.665  1.00  1.00              
ATOM   1416  CG  PRO A 176     -13.190  16.629   2.023  1.00  1.00              
ATOM   1417  C   PRO A 176     -10.095  17.073   1.278  1.00  1.00              
ATOM   1418  O   PRO A 176      -9.319  17.552   0.452  1.00  1.00              
ATOM   1419  N   ASN A 177     -10.028  17.399   2.571  1.00  1.00              
ATOM   1420  CA  ASN A 177      -8.998  18.330   2.886  1.00  1.00              
ATOM   1421  CB  ASN A 177      -9.160  19.178   4.146  1.00  1.00              
ATOM   1422  CG  ASN A 177     -10.365  20.098   4.020  1.00  1.00              
ATOM   1423  OD1 ASN A 177     -10.503  21.037   4.803  1.00  1.00              
ATOM   1424  ND2 ASN A 177     -11.263  19.825   3.037  1.00  1.00              
ATOM   1425  C   ASN A 177      -7.679  17.656   2.874  1.00  1.00              
ATOM   1426  O   ASN A 177      -6.658  18.336   2.863  1.00  1.00              
ATOM   1427  N   LEU A 178      -7.640  16.313   2.975  1.00  1.00              
ATOM   1428  CA  LEU A 178      -6.338  15.728   2.918  1.00  1.00              
ATOM   1429  CB  LEU A 178      -5.888  15.113   4.258  1.00  1.00              
ATOM   1430  CG  LEU A 178      -5.893  16.132   5.417  1.00  1.00              
ATOM   1431  CD1 LEU A 178      -7.265  16.209   6.087  1.00  1.00              
ATOM   1432  CD2 LEU A 178      -4.722  15.954   6.391  1.00  1.00              
ATOM   1433  C   LEU A 178      -6.303  14.726   1.831  1.00  1.00              
ATOM   1434  O   LEU A 178      -6.873  13.670   2.023  1.00  1.00              
ATOM   1435  N   PHE A 179      -5.696  15.073   0.666  1.00  1.00              
ATOM   1436  CA  PHE A 179      -5.438  14.285  -0.520  1.00  1.00              
ATOM   1437  CB  PHE A 179      -4.809  12.930  -0.164  1.00  1.00              
ATOM   1438  CG  PHE A 179      -3.355  12.930  -0.485  1.00  1.00              
ATOM   1439  CD1 PHE A 179      -2.490  13.879  -0.017  1.00  1.00              
ATOM   1440  CD2 PHE A 179      -2.866  11.983  -1.347  1.00  1.00              
ATOM   1441  CE1 PHE A 179      -1.157  13.858  -0.332  1.00  1.00              
ATOM   1442  CE2 PHE A 179      -1.533  11.948  -1.673  1.00  1.00              
ATOM   1443  CZ  PHE A 179      -0.674  12.882  -1.155  1.00  1.00              
ATOM   1444  C   PHE A 179      -6.674  14.040  -1.331  1.00  1.00              
ATOM   1445  O   PHE A 179      -6.624  14.099  -2.558  1.00  1.00              
ATOM   1446  N   ALA A 180      -7.838  13.906  -0.675  1.00  1.00              
ATOM   1447  CA  ALA A 180      -9.081  13.667  -1.353  1.00  1.00              
ATOM   1448  CB  ALA A 180      -9.679  14.937  -1.984  1.00  1.00              
ATOM   1449  C   ALA A 180      -8.933  12.613  -2.411  1.00  1.00              
ATOM   1450  O   ALA A 180      -9.303  12.850  -3.559  1.00  1.00              
ATOM   1451  N   LEU A 181      -8.404  11.423  -2.040  1.00  1.00              
ATOM   1452  CA  LEU A 181      -8.227  10.298  -2.926  1.00  1.00              
ATOM   1453  CB  LEU A 181      -6.950   9.474  -2.672  1.00  1.00              
ATOM   1454  CG  LEU A 181      -5.638  10.182  -3.047  1.00  1.00              
ATOM   1455  CD1 LEU A 181      -4.432   9.248  -2.855  1.00  1.00              
ATOM   1456  CD2 LEU A 181      -5.712  10.770  -4.465  1.00  1.00              
ATOM   1457  C   LEU A 181      -9.373   9.359  -2.682  1.00  1.00              
ATOM   1458  O   LEU A 181      -9.938   9.330  -1.588  1.00  1.00              
ATOM   1459  N   SER A 182      -9.745   8.570  -3.717  1.00  1.00              
ATOM   1460  CA  SER A 182     -10.870   7.679  -3.631  1.00  1.00              
ATOM   1461  CB  SER A 182     -11.482   7.343  -5.002  1.00  1.00              
ATOM   1462  OG  SER A 182     -12.019   8.514  -5.599  1.00  1.00              
ATOM   1463  C   SER A 182     -10.457   6.394  -2.981  1.00  1.00              
ATOM   1464  O   SER A 182      -9.272   6.091  -2.887  1.00  1.00              
ATOM   1465  N   PRO A 183     -11.404   5.620  -2.509  1.00  1.00              
ATOM   1466  CA  PRO A 183     -11.005   4.386  -1.896  1.00  1.00              
ATOM   1467  CD  PRO A 183     -12.530   6.202  -1.794  1.00  1.00              
ATOM   1468  CB  PRO A 183     -12.204   3.899  -1.110  1.00  1.00              
ATOM   1469  CG  PRO A 183     -12.876   5.208  -0.671  1.00  1.00              
ATOM   1470  C   PRO A 183     -10.355   3.408  -2.822  1.00  1.00              
ATOM   1471  O   PRO A 183      -9.604   2.552  -2.353  1.00  1.00              
ATOM   1472  N   ARG A 184     -10.622   3.490  -4.135  1.00  1.00              
ATOM   1473  CA  ARG A 184      -9.965   2.562  -5.000  1.00  1.00              
ATOM   1474  CB  ARG A 184     -10.415   2.673  -6.465  1.00  1.00              
ATOM   1475  CG  ARG A 184     -10.148   1.388  -7.237  1.00  1.00              
ATOM   1476  CD  ARG A 184     -11.033   0.256  -6.735  1.00  1.00              
ATOM   1477  NE  ARG A 184     -12.227   0.161  -7.612  1.00  1.00              
ATOM   1478  CZ  ARG A 184     -13.325  -0.543  -7.208  1.00  1.00              
ATOM   1479  NH1 ARG A 184     -13.358  -1.129  -5.976  1.00  1.00              
ATOM   1480  NH2 ARG A 184     -14.398  -0.658  -8.043  1.00  1.00              
ATOM   1481  C   ARG A 184      -8.495   2.867  -4.944  1.00  1.00              
ATOM   1482  O   ARG A 184      -7.645   1.983  -4.852  1.00  1.00              
ATOM   1483  N   ARG A 185      -8.174   4.169  -4.971  1.00  1.00              
ATOM   1484  CA  ARG A 185      -6.840   4.682  -4.985  1.00  1.00              
ATOM   1485  CB  ARG A 185      -6.710   6.155  -5.392  1.00  1.00              
ATOM   1486  CG  ARG A 185      -5.311   6.416  -5.943  1.00  1.00              
ATOM   1487  CD  ARG A 185      -5.105   5.714  -7.284  1.00  1.00              
ATOM   1488  NE  ARG A 185      -5.793   6.566  -8.288  1.00  1.00              
ATOM   1489  CZ  ARG A 185      -5.094   7.618  -8.790  1.00  1.00              
ATOM   1490  NH1 ARG A 185      -3.773   7.698  -8.474  1.00  1.00              
ATOM   1491  NH2 ARG A 185      -5.698   8.568  -9.564  1.00  1.00              
ATOM   1492  C   ARG A 185      -6.195   4.519  -3.649  1.00  1.00              
ATOM   1493  O   ARG A 185      -5.029   4.867  -3.487  1.00  1.00              
ATOM   1494  N   LEU A 186      -6.951   4.142  -2.603  1.00  1.00              
ATOM   1495  CA  LEU A 186      -6.258   4.030  -1.353  1.00  1.00              
ATOM   1496  CB  LEU A 186      -6.947   4.823  -0.226  1.00  1.00              
ATOM   1497  CG  LEU A 186      -6.064   5.045   1.015  1.00  1.00              
ATOM   1498  CD1 LEU A 186      -6.809   5.843   2.096  1.00  1.00              
ATOM   1499  CD2 LEU A 186      -5.483   3.726   1.531  1.00  1.00              
ATOM   1500  C   LEU A 186      -6.251   2.562  -1.066  1.00  1.00              
ATOM   1501  O   LEU A 186      -7.293   1.910  -1.102  1.00  1.00              
ATOM   1502  N   SER A 187      -5.073   1.975  -0.801  1.00  1.00              
ATOM   1503  CA  SER A 187      -5.126   0.553  -0.653  1.00  1.00              
ATOM   1504  CB  SER A 187      -4.284  -0.182  -1.712  1.00  1.00              
ATOM   1505  OG  SER A 187      -4.603  -1.565  -1.728  1.00  1.00              
ATOM   1506  C   SER A 187      -4.615   0.162   0.709  1.00  1.00              
ATOM   1507  O   SER A 187      -3.833   0.875   1.329  1.00  1.00              
ATOM   1508  N   ILE A 188      -5.126  -0.953   1.266  1.00  1.00              
ATOM   1509  CA  ILE A 188      -4.536  -1.512   2.444  1.00  1.00              
ATOM   1510  CB  ILE A 188      -5.362  -1.474   3.694  1.00  1.00              
ATOM   1511  CG2 ILE A 188      -4.734  -2.451   4.704  1.00  1.00              
ATOM   1512  CG1 ILE A 188      -5.463  -0.035   4.218  1.00  1.00              
ATOM   1513  CD1 ILE A 188      -6.313   0.070   5.477  1.00  1.00              
ATOM   1514  C   ILE A 188      -4.295  -2.928   2.086  1.00  1.00              
ATOM   1515  O   ILE A 188      -5.228  -3.642   1.721  1.00  1.00              
ATOM   1516  N   SER A 189      -3.020  -3.347   2.181  1.00  1.00              
ATOM   1517  CA  SER A 189      -2.577  -4.659   1.793  1.00  1.00              
ATOM   1518  CB  SER A 189      -1.158  -4.627   1.183  1.00  1.00              
ATOM   1519  OG  SER A 189      -0.739  -5.930   0.808  1.00  1.00              
ATOM   1520  C   SER A 189      -2.383  -5.442   3.057  1.00  1.00              
ATOM   1521  O   SER A 189      -1.589  -5.035   3.898  1.00  1.00              
ATOM   1522  N   THR A 190      -3.058  -6.598   3.261  1.00  1.00              
ATOM   1523  CA  THR A 190      -2.767  -7.228   4.519  1.00  1.00              
ATOM   1524  CB  THR A 190      -3.854  -7.150   5.549  1.00  1.00              
ATOM   1525  OG1 THR A 190      -4.968  -7.922   5.133  1.00  1.00              
ATOM   1526  CG2 THR A 190      -4.278  -5.698   5.762  1.00  1.00              
ATOM   1527  C   THR A 190      -2.526  -8.688   4.419  1.00  1.00              
ATOM   1528  O   THR A 190      -3.276  -9.438   3.790  1.00  1.00              
ATOM   1529  N   ILE A 191      -1.437  -9.126   5.080  1.00  1.00              
ATOM   1530  CA  ILE A 191      -1.388 -10.526   5.322  1.00  1.00              
ATOM   1531  CB  ILE A 191      -0.165 -11.046   6.015  1.00  1.00              
ATOM   1532  CG2 ILE A 191      -0.460 -12.510   6.340  1.00  1.00              
ATOM   1533  CG1 ILE A 191       1.109 -10.869   5.181  1.00  1.00              
ATOM   1534  CD1 ILE A 191       2.367 -11.347   5.905  1.00  1.00              
ATOM   1535  C   ILE A 191      -2.511 -10.597   6.317  1.00  1.00              
ATOM   1536  O   ILE A 191      -2.677  -9.711   7.158  1.00  1.00              
ATOM   1537  N   GLY A 192      -3.361 -11.619   6.197  1.00  1.00              
ATOM   1538  CA  GLY A 192      -4.548 -11.742   6.994  1.00  1.00              
ATOM   1539  C   GLY A 192      -4.342 -11.849   8.468  1.00  1.00              
ATOM   1540  O   GLY A 192      -3.719 -12.785   8.960  1.00  1.00              
ATOM   1541  N   ILE A 193      -4.834 -10.826   9.197  1.00  1.00              
ATOM   1542  CA  ILE A 193      -4.960 -10.772  10.634  1.00  1.00              
ATOM   1543  CB  ILE A 193      -4.974  -9.371  11.153  1.00  1.00              
ATOM   1544  CG2 ILE A 193      -5.331  -9.447  12.640  1.00  1.00              
ATOM   1545  CG1 ILE A 193      -3.622  -8.688  10.898  1.00  1.00              
ATOM   1546  CD1 ILE A 193      -2.474  -9.352  11.656  1.00  1.00              
ATOM   1547  C   ILE A 193      -6.220 -11.448  11.096  1.00  1.00              
ATOM   1548  O   ILE A 193      -6.276 -11.988  12.199  1.00  1.00              
ATOM   1549  N   ILE A 194      -7.305 -11.296  10.305  1.00  1.00              
ATOM   1550  CA  ILE A 194      -8.621 -11.817  10.568  1.00  1.00              
ATOM   1551  CB  ILE A 194      -8.760 -13.291  10.778  1.00  1.00              
ATOM   1552  CG2 ILE A 194     -10.171 -13.564  11.326  1.00  1.00              
ATOM   1553  CG1 ILE A 194      -8.531 -14.028   9.441  1.00  1.00              
ATOM   1554  CD1 ILE A 194      -7.112 -13.956   8.890  1.00  1.00              
ATOM   1555  C   ILE A 194      -9.375 -10.937  11.518  1.00  1.00              
ATOM   1556  O   ILE A 194     -10.243 -10.215  11.037  1.00  1.00              
ATOM   1557  N   PRO A 195      -9.171 -10.931  12.816  1.00  1.00              
ATOM   1558  CA  PRO A 195      -9.907 -10.022  13.654  1.00  1.00              
ATOM   1559  CD  PRO A 195      -8.743 -12.101  13.562  1.00  1.00              
ATOM   1560  CB  PRO A 195      -9.641 -10.458  15.100  1.00  1.00              
ATOM   1561  CG  PRO A 195      -8.573 -11.565  14.991  1.00  1.00              
ATOM   1562  C   PRO A 195      -9.569  -8.596  13.344  1.00  1.00              
ATOM   1563  O   PRO A 195     -10.415  -7.722  13.528  1.00  1.00              
ATOM   1564  N   SER A 196      -8.338  -8.317  12.888  1.00  1.00              
ATOM   1565  CA  SER A 196      -8.013  -6.954  12.594  1.00  1.00              
ATOM   1566  CB  SER A 196      -6.522  -6.724  12.306  1.00  1.00              
ATOM   1567  OG  SER A 196      -5.771  -6.839  13.505  1.00  1.00              
ATOM   1568  C   SER A 196      -8.776  -6.528  11.384  1.00  1.00              
ATOM   1569  O   SER A 196      -9.245  -5.396  11.299  1.00  1.00              
ATOM   1570  N   ILE A 197      -8.912  -7.443  10.411  1.00  1.00              
ATOM   1571  CA  ILE A 197      -9.558  -7.144   9.176  1.00  1.00              
ATOM   1572  CB  ILE A 197      -9.330  -8.253   8.192  1.00  1.00              
ATOM   1573  CG2 ILE A 197     -10.049  -7.943   6.882  1.00  1.00              
ATOM   1574  CG1 ILE A 197      -7.811  -8.387   7.986  1.00  1.00              
ATOM   1575  CD1 ILE A 197      -7.388  -9.587   7.149  1.00  1.00              
ATOM   1576  C   ILE A 197     -11.001  -6.873   9.447  1.00  1.00              
ATOM   1577  O   ILE A 197     -11.553  -5.902   8.941  1.00  1.00              
ATOM   1578  N   LYS A 198     -11.646  -7.692  10.294  1.00  1.00              
ATOM   1579  CA  LYS A 198     -13.036  -7.505  10.573  1.00  1.00              
ATOM   1580  CB  LYS A 198     -13.649  -8.658  11.382  1.00  1.00              
ATOM   1581  CG  LYS A 198     -13.686  -9.966  10.584  1.00  1.00              
ATOM   1582  CD  LYS A 198     -14.182 -11.182  11.364  1.00  1.00              
ATOM   1583  CE  LYS A 198     -15.690 -11.401  11.236  1.00  1.00              
ATOM   1584  NZ  LYS A 198     -16.049 -12.750  11.720  1.00  1.00              
ATOM   1585  C   LYS A 198     -13.232  -6.195  11.272  1.00  1.00              
ATOM   1586  O   LYS A 198     -14.211  -5.504  11.008  1.00  1.00              
ATOM   1587  N   LYS A 199     -12.310  -5.809  12.176  1.00  1.00              
ATOM   1588  CA  LYS A 199     -12.416  -4.566  12.890  1.00  1.00              
ATOM   1589  CB  LYS A 199     -11.291  -4.366  13.922  1.00  1.00              
ATOM   1590  CG  LYS A 199     -11.395  -3.046  14.690  1.00  1.00              
ATOM   1591  CD  LYS A 199     -12.578  -2.975  15.658  1.00  1.00              
ATOM   1592  CE  LYS A 199     -12.743  -1.603  16.315  1.00  1.00              
ATOM   1593  NZ  LYS A 199     -11.495  -1.219  17.012  1.00  1.00              
ATOM   1594  C   LYS A 199     -12.333  -3.441  11.908  1.00  1.00              
ATOM   1595  O   LYS A 199     -13.060  -2.463  12.026  1.00  1.00              
ATOM   1596  N   ILE A 200     -11.426  -3.541  10.919  1.00  1.00              
ATOM   1597  CA  ILE A 200     -11.254  -2.537   9.908  1.00  1.00              
ATOM   1598  CB  ILE A 200     -10.097  -2.945   9.011  1.00  1.00              
ATOM   1599  CG2 ILE A 200     -10.029  -2.088   7.738  1.00  1.00              
ATOM   1600  CG1 ILE A 200      -8.785  -2.970   9.821  1.00  1.00              
ATOM   1601  CD1 ILE A 200      -8.401  -1.631  10.448  1.00  1.00              
ATOM   1602  C   ILE A 200     -12.538  -2.501   9.117  1.00  1.00              
ATOM   1603  O   ILE A 200     -13.169  -1.473   8.913  1.00  1.00              
ATOM   1604  N   THR A 201     -13.048  -3.645   8.679  1.00  1.00              
ATOM   1605  CA  THR A 201     -14.243  -3.548   7.900  1.00  1.00              
ATOM   1606  CB  THR A 201     -14.531  -4.734   7.012  1.00  1.00              
ATOM   1607  OG1 THR A 201     -15.647  -4.463   6.179  1.00  1.00              
ATOM   1608  CG2 THR A 201     -14.760  -5.998   7.840  1.00  1.00              
ATOM   1609  C   THR A 201     -15.410  -3.202   8.766  1.00  1.00              
ATOM   1610  O   THR A 201     -16.507  -3.069   8.247  1.00  1.00              
ATOM   1611  N   GLN A 202     -15.284  -3.300  10.104  1.00  1.00              
ATOM   1612  CA  GLN A 202     -16.298  -2.841  11.024  1.00  1.00              
ATOM   1613  CB  GLN A 202     -16.250  -3.566  12.378  1.00  1.00              
ATOM   1614  CG  GLN A 202     -16.671  -5.033  12.287  1.00  1.00              
ATOM   1615  CD  GLN A 202     -18.159  -5.069  11.956  1.00  1.00              
ATOM   1616  OE1 GLN A 202     -18.948  -4.304  12.509  1.00  1.00              
ATOM   1617  NE2 GLN A 202     -18.553  -5.974  11.021  1.00  1.00              
ATOM   1618  C   GLN A 202     -16.216  -1.364  11.299  1.00  1.00              
ATOM   1619  O   GLN A 202     -17.248  -0.704  11.310  1.00  1.00              
ATOM   1620  N   GLU A 203     -15.006  -0.813  11.575  1.00  1.00              
ATOM   1621  CA  GLU A 203     -14.835   0.596  11.842  1.00  1.00              
ATOM   1622  CB  GLU A 203     -14.784   1.021  13.323  1.00  1.00              
ATOM   1623  CG  GLU A 203     -14.773   2.550  13.474  1.00  1.00              
ATOM   1624  CD  GLU A 203     -14.688   2.932  14.945  1.00  1.00              
ATOM   1625  OE1 GLU A 203     -15.303   2.225  15.786  1.00  1.00              
ATOM   1626  OE2 GLU A 203     -14.000   3.946  15.246  1.00  1.00              
ATOM   1627  C   GLU A 203     -13.531   1.057  11.281  1.00  1.00              
ATOM   1628  O   GLU A 203     -12.679   1.606  11.977  1.00  1.00              
ATOM   1629  N   TYR A 204     -13.355   0.867   9.977  1.00  1.00              
ATOM   1630  CA  TYR A 204     -12.214   1.362   9.284  1.00  1.00              
ATOM   1631  CB  TYR A 204     -11.182   0.312   8.913  1.00  1.00              
ATOM   1632  CG  TYR A 204      -9.937   0.867   8.364  1.00  1.00              
ATOM   1633  CD1 TYR A 204      -9.809   1.215   7.041  1.00  1.00              
ATOM   1634  CD2 TYR A 204      -8.877   0.997   9.215  1.00  1.00              
ATOM   1635  CE1 TYR A 204      -8.621   1.726   6.581  1.00  1.00              
ATOM   1636  CE2 TYR A 204      -7.695   1.496   8.759  1.00  1.00              
ATOM   1637  CZ  TYR A 204      -7.565   1.866   7.450  1.00  1.00              
ATOM   1638  OH  TYR A 204      -6.329   2.385   7.017  1.00  1.00              
ATOM   1639  C   TYR A 204     -12.844   1.881   8.044  1.00  1.00              
ATOM   1640  O   TYR A 204     -14.018   1.588   7.822  1.00  1.00              
ATOM   1641  N   PRO A 205     -12.183   2.654   7.235  1.00  1.00              
ATOM   1642  CA  PRO A 205     -12.900   3.109   6.088  1.00  1.00              
ATOM   1643  CD  PRO A 205     -11.331   3.714   7.754  1.00  1.00              
ATOM   1644  CB  PRO A 205     -12.194   4.375   5.608  1.00  1.00              
ATOM   1645  CG  PRO A 205     -11.591   4.954   6.890  1.00  1.00              
ATOM   1646  C   PRO A 205     -13.036   2.058   5.043  1.00  1.00              
ATOM   1647  O   PRO A 205     -12.469   0.972   5.179  1.00  1.00              
ATOM   1648  N   GLN A 206     -13.825   2.368   3.998  1.00  1.00              
ATOM   1649  CA  GLN A 206     -14.037   1.422   2.948  1.00  1.00              
ATOM   1650  CB  GLN A 206     -15.277   1.728   2.093  1.00  1.00              
ATOM   1651  CG  GLN A 206     -15.503   0.741   0.950  1.00  1.00              
ATOM   1652  CD  GLN A 206     -16.755   1.162   0.202  1.00  1.00              
ATOM   1653  OE1 GLN A 206     -16.800   2.237  -0.399  1.00  1.00              
ATOM   1654  NE2 GLN A 206     -17.806   0.302   0.241  1.00  1.00              
ATOM   1655  C   GLN A 206     -12.865   1.528   2.057  1.00  1.00              
ATOM   1656  O   GLN A 206     -12.843   2.359   1.159  1.00  1.00              
ATOM   1657  N   VAL A 207     -11.861   0.653   2.257  1.00  1.00              
ATOM   1658  CA  VAL A 207     -10.695   0.828   1.472  1.00  1.00              
ATOM   1659  CB  VAL A 207      -9.548   1.323   2.296  1.00  1.00              
ATOM   1660  CG1 VAL A 207      -8.305   1.490   1.412  1.00  1.00              
ATOM   1661  CG2 VAL A 207     -10.017   2.641   2.939  1.00  1.00              
ATOM   1662  C   VAL A 207     -10.381  -0.414   0.693  1.00  1.00              
ATOM   1663  O   VAL A 207     -10.839  -1.511   1.015  1.00  1.00              
ATOM   1664  N   ASN A 208      -9.630  -0.212  -0.415  1.00  1.00              
ATOM   1665  CA  ASN A 208      -9.224  -1.248  -1.320  1.00  1.00              
ATOM   1666  CB  ASN A 208      -8.508  -0.759  -2.591  1.00  1.00              
ATOM   1667  CG  ASN A 208      -9.529  -0.312  -3.619  1.00  1.00              
ATOM   1668  OD1 ASN A 208      -9.157  -0.039  -4.756  1.00  1.00              
ATOM   1669  ND2 ASN A 208     -10.830  -0.250  -3.238  1.00  1.00              
ATOM   1670  C   ASN A 208      -8.224  -2.086  -0.610  1.00  1.00              
ATOM   1671  O   ASN A 208      -7.198  -1.595  -0.148  1.00  1.00              
ATOM   1672  N   LEU A 209      -8.501  -3.394  -0.545  1.00  1.00              
ATOM   1673  CA  LEU A 209      -7.676  -4.317   0.164  1.00  1.00              
ATOM   1674  CB  LEU A 209      -8.464  -5.441   0.866  1.00  1.00              
ATOM   1675  CG  LEU A 209      -9.342  -5.029   2.061  1.00  1.00              
ATOM   1676  CD1 LEU A 209     -10.060  -6.258   2.645  1.00  1.00              
ATOM   1677  CD2 LEU A 209      -8.526  -4.280   3.127  1.00  1.00              
ATOM   1678  C   LEU A 209      -6.811  -5.057  -0.799  1.00  1.00              
ATOM   1679  O   LEU A 209      -7.200  -5.338  -1.931  1.00  1.00              
ATOM   1680  N   THR A 210      -5.579  -5.377  -0.375  1.00  1.00              
ATOM   1681  CA  THR A 210      -4.789  -6.243  -1.193  1.00  1.00              
ATOM   1682  CB  THR A 210      -3.760  -5.540  -2.050  1.00  1.00              
ATOM   1683  OG1 THR A 210      -3.026  -6.469  -2.829  1.00  1.00              
ATOM   1684  CG2 THR A 210      -2.840  -4.669  -1.204  1.00  1.00              
ATOM   1685  C   THR A 210      -4.266  -7.307  -0.274  1.00  1.00              
ATOM   1686  O   THR A 210      -4.111  -7.061   0.925  1.00  1.00              
ATOM   1687  N   PHE A 211      -4.086  -8.558  -0.765  1.00  1.00              
ATOM   1688  CA  PHE A 211      -3.577  -9.539   0.148  1.00  1.00              
ATOM   1689  CB  PHE A 211      -4.559 -10.549   0.811  1.00  1.00              
ATOM   1690  CG  PHE A 211      -5.334 -11.532  -0.011  1.00  1.00              
ATOM   1691  CD1 PHE A 211      -4.837 -12.795  -0.241  1.00  1.00              
ATOM   1692  CD2 PHE A 211      -6.583 -11.221  -0.496  1.00  1.00              
ATOM   1693  CE1 PHE A 211      -5.547 -13.725  -0.960  1.00  1.00              
ATOM   1694  CE2 PHE A 211      -7.300 -12.147  -1.216  1.00  1.00              
ATOM   1695  CZ  PHE A 211      -6.786 -13.400  -1.444  1.00  1.00              
ATOM   1696  C   PHE A 211      -2.294 -10.175  -0.317  1.00  1.00              
ATOM   1697  O   PHE A 211      -2.092 -10.552  -1.472  1.00  1.00              
ATOM   1698  N   SER A 212      -1.374 -10.270   0.657  1.00  1.00              
ATOM   1699  CA  SER A 212      -0.012 -10.691   0.562  1.00  1.00              
ATOM   1700  CB  SER A 212       0.795 -10.194   1.781  1.00  1.00              
ATOM   1701  OG  SER A 212       2.182 -10.460   1.632  1.00  1.00              
ATOM   1702  C   SER A 212       0.125 -12.187   0.498  1.00  1.00              
ATOM   1703  O   SER A 212       1.111 -12.708   1.015  1.00  1.00              
ATOM   1704  N   LEU A 213      -0.857 -12.946  -0.036  1.00  1.00              
ATOM   1705  CA  LEU A 213      -0.586 -14.360  -0.104  1.00  1.00              
ATOM   1706  CB  LEU A 213      -1.756 -15.319  -0.395  1.00  1.00              
ATOM   1707  CG  LEU A 213      -2.517 -15.784   0.864  1.00  1.00              
ATOM   1708  CD1 LEU A 213      -3.385 -14.690   1.492  1.00  1.00              
ATOM   1709  CD2 LEU A 213      -3.270 -17.088   0.591  1.00  1.00              
ATOM   1710  C   LEU A 213       0.533 -14.691  -1.045  1.00  1.00              
ATOM   1711  O   LEU A 213       0.478 -14.466  -2.252  1.00  1.00              
ATOM   1712  N   HIS A 214       1.624 -15.169  -0.424  1.00  1.00              
ATOM   1713  CA  HIS A 214       2.864 -15.676  -0.925  1.00  1.00              
ATOM   1714  ND1 HIS A 214       6.407 -14.824   0.391  1.00  1.00              
ATOM   1715  CG  HIS A 214       5.393 -15.451  -0.302  1.00  1.00              
ATOM   1716  CB  HIS A 214       3.955 -15.405   0.137  1.00  1.00              
ATOM   1717  NE2 HIS A 214       7.363 -15.818  -1.348  1.00  1.00              
ATOM   1718  CD2 HIS A 214       5.996 -16.055  -1.359  1.00  1.00              
ATOM   1719  CE1 HIS A 214       7.564 -15.078  -0.274  1.00  1.00              
ATOM   1720  C   HIS A 214       2.760 -17.172  -1.133  1.00  1.00              
ATOM   1721  O   HIS A 214       3.710 -17.790  -1.609  1.00  1.00              
ATOM   1722  N   SER A 215       1.687 -17.853  -0.665  1.00  1.00              
ATOM   1723  CA  SER A 215       1.817 -19.280  -0.781  1.00  1.00              
ATOM   1724  CB  SER A 215       2.188 -19.912   0.551  1.00  1.00              
ATOM   1725  OG  SER A 215       2.060 -21.311   0.409  1.00  1.00              
ATOM   1726  C   SER A 215       0.625 -20.043  -1.301  1.00  1.00              
ATOM   1727  O   SER A 215      -0.533 -19.798  -0.965  1.00  1.00              
ATOM   1728  N   PRO A 216       0.916 -21.009  -2.143  1.00  1.00              
ATOM   1729  CA  PRO A 216      -0.199 -21.782  -2.622  1.00  1.00              
ATOM   1730  CD  PRO A 216       1.788 -20.671  -3.257  1.00  1.00              
ATOM   1731  CB  PRO A 216       0.082 -22.209  -4.048  1.00  1.00              
ATOM   1732  CG  PRO A 216       1.046 -21.119  -4.533  1.00  1.00              
ATOM   1733  C   PRO A 216      -0.865 -22.788  -1.730  1.00  1.00              
ATOM   1734  O   PRO A 216      -1.958 -23.217  -2.095  1.00  1.00              
ATOM   1735  N   TYR A 217      -0.252 -23.200  -0.598  1.00  1.00              
ATOM   1736  CA  TYR A 217      -0.865 -24.127   0.325  1.00  1.00              
ATOM   1737  CB  TYR A 217      -0.454 -25.590   0.115  1.00  1.00              
ATOM   1738  CG  TYR A 217      -1.612 -26.259  -0.540  1.00  1.00              
ATOM   1739  CD1 TYR A 217      -2.006 -25.944  -1.815  1.00  1.00              
ATOM   1740  CD2 TYR A 217      -2.311 -27.225   0.147  1.00  1.00              
ATOM   1741  CE1 TYR A 217      -3.080 -26.578  -2.394  1.00  1.00              
ATOM   1742  CE2 TYR A 217      -3.386 -27.865  -0.423  1.00  1.00              
ATOM   1743  CZ  TYR A 217      -3.772 -27.539  -1.699  1.00  1.00              
ATOM   1744  OH  TYR A 217      -4.873 -28.187  -2.297  1.00  1.00              
ATOM   1745  C   TYR A 217      -0.561 -23.732   1.724  1.00  1.00              
ATOM   1746  O   TYR A 217       0.349 -22.946   1.951  1.00  1.00              
ATOM   1747  N   SER A 218      -1.314 -24.283   2.700  1.00  1.00              
ATOM   1748  CA  SER A 218      -1.166 -23.891   4.075  1.00  1.00              
ATOM   1749  CB  SER A 218      -2.160 -24.574   5.033  1.00  1.00              
ATOM   1750  OG  SER A 218      -2.048 -24.017   6.336  1.00  1.00              
ATOM   1751  C   SER A 218       0.225 -24.181   4.542  1.00  1.00              
ATOM   1752  O   SER A 218       0.785 -23.409   5.316  1.00  1.00              
ATOM   1753  N   GLU A 219       0.828 -25.293   4.083  1.00  1.00              
ATOM   1754  CA  GLU A 219       2.143 -25.641   4.538  1.00  1.00              
ATOM   1755  CB  GLU A 219       2.631 -26.992   3.989  1.00  1.00              
ATOM   1756  CG  GLU A 219       3.919 -27.479   4.654  1.00  1.00              
ATOM   1757  CD  GLU A 219       3.556 -27.983   6.043  1.00  1.00              
ATOM   1758  OE1 GLU A 219       2.333 -28.065   6.338  1.00  1.00              
ATOM   1759  OE2 GLU A 219       4.492 -28.294   6.827  1.00  1.00              
ATOM   1760  C   GLU A 219       3.114 -24.594   4.093  1.00  1.00              
ATOM   1761  O   GLU A 219       3.937 -24.133   4.881  1.00  1.00              
ATOM   1762  N   GLU A 220       3.040 -24.171   2.817  1.00  1.00              
ATOM   1763  CA  GLU A 220       3.984 -23.206   2.350  1.00  1.00              
ATOM   1764  CB  GLU A 220       4.112 -23.098   0.820  1.00  1.00              
ATOM   1765  CG  GLU A 220       5.019 -24.160   0.193  1.00  1.00              
ATOM   1766  CD  GLU A 220       6.464 -23.711   0.389  1.00  1.00              
ATOM   1767  OE1 GLU A 220       6.724 -22.987   1.387  1.00  1.00              
ATOM   1768  OE2 GLU A 220       7.325 -24.077  -0.455  1.00  1.00              
ATOM   1769  C   GLU A 220       3.744 -21.881   3.010  1.00  1.00              
ATOM   1770  O   GLU A 220       4.686 -21.119   3.210  1.00  1.00              
ATOM   1771  N   ARG A 221       2.484 -21.554   3.359  1.00  1.00              
ATOM   1772  CA  ARG A 221       2.202 -20.289   3.974  1.00  1.00              
ATOM   1773  CB  ARG A 221       0.702 -19.986   4.101  1.00  1.00              
ATOM   1774  CG  ARG A 221       0.418 -18.488   3.964  1.00  1.00              
ATOM   1775  CD  ARG A 221       0.457 -18.036   2.501  1.00  1.00              
ATOM   1776  NE  ARG A 221       0.664 -16.562   2.466  1.00  1.00              
ATOM   1777  CZ  ARG A 221      -0.320 -15.730   2.910  1.00  1.00              
ATOM   1778  NH1 ARG A 221      -1.402 -16.244   3.555  1.00  1.00              
ATOM   1779  NH2 ARG A 221      -0.228 -14.382   2.731  1.00  1.00              
ATOM   1780  C   ARG A 221       2.836 -20.270   5.329  1.00  1.00              
ATOM   1781  O   ARG A 221       3.361 -19.244   5.745  1.00  1.00              
ATOM   1782  N   SER A 222       2.806 -21.395   6.071  1.00  1.00              
ATOM   1783  CA  SER A 222       3.413 -21.413   7.371  1.00  1.00              
ATOM   1784  CB  SER A 222       3.166 -22.712   8.151  1.00  1.00              
ATOM   1785  OG  SER A 222       3.801 -22.633   9.419  1.00  1.00              
ATOM   1786  C   SER A 222       4.891 -21.253   7.196  1.00  1.00              
ATOM   1787  O   SER A 222       5.547 -20.519   7.932  1.00  1.00              
ATOM   1788  N   LYS A 223       5.455 -21.953   6.197  1.00  1.00              
ATOM   1789  CA  LYS A 223       6.855 -21.941   5.908  1.00  1.00              
ATOM   1790  CB  LYS A 223       7.295 -23.052   4.943  1.00  1.00              
ATOM   1791  CG  LYS A 223       7.511 -24.393   5.644  1.00  1.00              
ATOM   1792  CD  LYS A 223       8.607 -24.328   6.712  1.00  1.00              
ATOM   1793  CE  LYS A 223       8.893 -25.661   7.406  1.00  1.00              
ATOM   1794  NZ  LYS A 223       9.955 -26.391   6.677  1.00  1.00              
ATOM   1795  C   LYS A 223       7.314 -20.633   5.337  1.00  1.00              
ATOM   1796  O   LYS A 223       8.516 -20.422   5.259  1.00  1.00              
ATOM   1797  N   LEU A 224       6.460 -19.842   4.659  1.00  1.00              
ATOM   1798  CA  LEU A 224       6.938 -18.552   4.235  1.00  1.00              
ATOM   1799  CB  LEU A 224       6.586 -18.199   2.782  1.00  1.00              
ATOM   1800  CG  LEU A 224       7.680 -17.325   2.124  1.00  1.00              
ATOM   1801  CD1 LEU A 224       7.781 -15.892   2.657  1.00  1.00              
ATOM   1802  CD2 LEU A 224       9.028 -18.044   2.265  1.00  1.00              
ATOM   1803  C   LEU A 224       6.517 -17.445   5.156  1.00  1.00              
ATOM   1804  O   LEU A 224       7.204 -16.438   5.268  1.00  1.00              
ATOM   1805  N   MET A 225       5.319 -17.543   5.770  1.00  1.00              
ATOM   1806  CA  MET A 225       4.873 -16.500   6.656  1.00  1.00              
ATOM   1807  CB  MET A 225       3.924 -15.449   6.061  1.00  1.00              
ATOM   1808  CG  MET A 225       2.620 -15.975   5.490  1.00  1.00              
ATOM   1809  SD  MET A 225       1.428 -14.642   5.202  1.00  1.00              
ATOM   1810  CE  MET A 225       2.517 -13.681   4.111  1.00  1.00              
ATOM   1811  C   MET A 225       4.296 -17.075   7.919  1.00  1.00              
ATOM   1812  O   MET A 225       3.390 -17.906   7.941  1.00  1.00              
ATOM   1813  N   PRO A 226       4.891 -16.619   8.983  1.00  1.00              
ATOM   1814  CA  PRO A 226       4.495 -17.061  10.286  1.00  1.00              
ATOM   1815  CD  PRO A 226       6.328 -16.582   8.899  1.00  1.00              
ATOM   1816  CB  PRO A 226       5.627 -16.671  11.221  1.00  1.00              
ATOM   1817  CG  PRO A 226       6.857 -16.848  10.319  1.00  1.00              
ATOM   1818  C   PRO A 226       3.115 -16.708  10.724  1.00  1.00              
ATOM   1819  O   PRO A 226       2.598 -17.371  11.621  1.00  1.00              
ATOM   1820  N   ILE A 227       2.497 -15.687  10.119  1.00  1.00              
ATOM   1821  CA  ILE A 227       1.143 -15.351  10.462  1.00  1.00              
ATOM   1822  CB  ILE A 227       0.618 -14.158   9.723  1.00  1.00              
ATOM   1823  CG2 ILE A 227       0.428 -14.557   8.256  1.00  1.00              
ATOM   1824  CG1 ILE A 227      -0.668 -13.649  10.392  1.00  1.00              
ATOM   1825  CD1 ILE A 227      -1.170 -12.320   9.830  1.00  1.00              
ATOM   1826  C   ILE A 227       0.272 -16.529  10.103  1.00  1.00              
ATOM   1827  O   ILE A 227      -0.764 -16.771  10.723  1.00  1.00              
ATOM   1828  N   ASN A 228       0.664 -17.307   9.076  1.00  1.00              
ATOM   1829  CA  ASN A 228      -0.205 -18.347   8.593  1.00  1.00              
ATOM   1830  CB  ASN A 228       0.361 -19.175   7.428  1.00  1.00              
ATOM   1831  CG  ASN A 228      -0.830 -19.775   6.685  1.00  1.00              
ATOM   1832  OD1 ASN A 228      -0.823 -20.936   6.282  1.00  1.00              
ATOM   1833  ND2 ASN A 228      -1.883 -18.944   6.463  1.00  1.00              
ATOM   1834  C   ASN A 228      -0.572 -19.306   9.699  1.00  1.00              
ATOM   1835  O   ASN A 228      -1.635 -19.922   9.674  1.00  1.00              
ATOM   1836  N   ASP A 229       0.294 -19.516  10.700  1.00  1.00              
ATOM   1837  CA  ASP A 229      -0.104 -20.445  11.718  1.00  1.00              
ATOM   1838  CB  ASP A 229       0.993 -20.685  12.772  1.00  1.00              
ATOM   1839  CG  ASP A 229       2.067 -21.561  12.140  1.00  1.00              
ATOM   1840  OD1 ASP A 229       1.782 -22.162  11.070  1.00  1.00              
ATOM   1841  OD2 ASP A 229       3.180 -21.650  12.723  1.00  1.00              
ATOM   1842  C   ASP A 229      -1.339 -19.950  12.423  1.00  1.00              
ATOM   1843  O   ASP A 229      -2.307 -20.693  12.577  1.00  1.00              
ATOM   1844  N   ARG A 230      -1.355 -18.672  12.853  1.00  1.00              
ATOM   1845  CA  ARG A 230      -2.482 -18.144  13.579  1.00  1.00              
ATOM   1846  CB  ARG A 230      -2.278 -16.691  14.048  1.00  1.00              
ATOM   1847  CG  ARG A 230      -3.479 -16.142  14.822  1.00  1.00              
ATOM   1848  CD  ARG A 230      -3.557 -14.613  14.868  1.00  1.00              
ATOM   1849  NE  ARG A 230      -2.404 -14.101  15.659  1.00  1.00              
ATOM   1850  CZ  ARG A 230      -2.177 -12.756  15.711  1.00  1.00              
ATOM   1851  NH1 ARG A 230      -3.000 -11.903  15.033  1.00  1.00              
ATOM   1852  NH2 ARG A 230      -1.132 -12.262  16.437  1.00  1.00              
ATOM   1853  C   ARG A 230      -3.685 -18.128  12.685  1.00  1.00              
ATOM   1854  O   ARG A 230      -4.789 -18.440  13.129  1.00  1.00              
ATOM   1855  N   TYR A 231      -3.510 -17.725  11.407  1.00  1.00              
ATOM   1856  CA  TYR A 231      -4.619 -17.682  10.485  1.00  1.00              
ATOM   1857  CB  TYR A 231      -5.041 -16.294   9.984  1.00  1.00              
ATOM   1858  CG  TYR A 231      -6.060 -15.902  10.979  1.00  1.00              
ATOM   1859  CD1 TYR A 231      -7.338 -16.362  10.787  1.00  1.00              
ATOM   1860  CD2 TYR A 231      -5.762 -15.145  12.087  1.00  1.00              
ATOM   1861  CE1 TYR A 231      -8.328 -16.056  11.682  1.00  1.00              
ATOM   1862  CE2 TYR A 231      -6.755 -14.833  12.989  1.00  1.00              
ATOM   1863  CZ  TYR A 231      -8.037 -15.291  12.784  1.00  1.00              
ATOM   1864  OH  TYR A 231      -9.064 -14.976  13.696  1.00  1.00              
ATOM   1865  C   TYR A 231      -4.333 -18.510   9.283  1.00  1.00              
ATOM   1866  O   TYR A 231      -3.297 -18.385   8.636  1.00  1.00              
ATOM   1867  N   PRO A 232      -5.246 -19.397   9.016  1.00  1.00              
ATOM   1868  CA  PRO A 232      -5.076 -20.193   7.838  1.00  1.00              
ATOM   1869  CD  PRO A 232      -5.698 -20.224  10.125  1.00  1.00              
ATOM   1870  CB  PRO A 232      -5.654 -21.569   8.123  1.00  1.00              
ATOM   1871  CG  PRO A 232      -5.561 -21.678   9.646  1.00  1.00              
ATOM   1872  C   PRO A 232      -5.634 -19.562   6.615  1.00  1.00              
ATOM   1873  O   PRO A 232      -6.336 -18.561   6.725  1.00  1.00              
ATOM   1874  N   ILE A 233      -5.358 -20.153   5.440  1.00  1.00              
ATOM   1875  CA  ILE A 233      -5.803 -19.571   4.208  1.00  1.00              
ATOM   1876  CB  ILE A 233      -5.260 -20.257   2.989  1.00  1.00              
ATOM   1877  CG2 ILE A 233      -5.865 -19.565   1.757  1.00  1.00              
ATOM   1878  CG1 ILE A 233      -3.720 -20.192   3.002  1.00  1.00              
ATOM   1879  CD1 ILE A 233      -3.166 -18.766   3.013  1.00  1.00              
ATOM   1880  C   ILE A 233      -7.299 -19.510   4.156  1.00  1.00              
ATOM   1881  O   ILE A 233      -7.839 -18.521   3.668  1.00  1.00              
ATOM   1882  N   ASP A 234      -8.029 -20.538   4.637  1.00  1.00              
ATOM   1883  CA  ASP A 234      -9.456 -20.450   4.502  1.00  1.00              
ATOM   1884  CB  ASP A 234     -10.245 -21.715   4.865  1.00  1.00              
ATOM   1885  CG  ASP A 234     -11.599 -21.530   4.191  1.00  1.00              
ATOM   1886  OD1 ASP A 234     -11.713 -20.564   3.390  1.00  1.00              
ATOM   1887  OD2 ASP A 234     -12.531 -22.336   4.454  1.00  1.00              
ATOM   1888  C   ASP A 234      -9.993 -19.332   5.335  1.00  1.00              
ATOM   1889  O   ASP A 234     -10.915 -18.640   4.909  1.00  1.00              
ATOM   1890  N   GLU A 235      -9.441 -19.120   6.544  1.00  1.00              
ATOM   1891  CA  GLU A 235      -9.976 -18.091   7.384  1.00  1.00              
ATOM   1892  CB  GLU A 235      -9.363 -18.082   8.792  1.00  1.00              
ATOM   1893  CG  GLU A 235      -9.779 -19.312   9.603  1.00  1.00              
ATOM   1894  CD  GLU A 235      -9.251 -19.161  11.021  1.00  1.00              
ATOM   1895  OE1 GLU A 235      -8.013 -18.994  11.181  1.00  1.00              
ATOM   1896  OE2 GLU A 235     -10.084 -19.210  11.965  1.00  1.00              
ATOM   1897  C   GLU A 235      -9.757 -16.771   6.734  1.00  1.00              
ATOM   1898  O   GLU A 235     -10.620 -15.895   6.781  1.00  1.00              
ATOM   1899  N   VAL A 236      -8.589 -16.595   6.105  1.00  1.00              
ATOM   1900  CA  VAL A 236      -8.269 -15.353   5.487  1.00  1.00              
ATOM   1901  CB  VAL A 236      -6.811 -15.255   5.190  1.00  1.00              
ATOM   1902  CG1 VAL A 236      -6.531 -13.908   4.519  1.00  1.00              
ATOM   1903  CG2 VAL A 236      -6.068 -15.428   6.525  1.00  1.00              
ATOM   1904  C   VAL A 236      -9.167 -15.119   4.303  1.00  1.00              
ATOM   1905  O   VAL A 236      -9.584 -13.988   4.072  1.00  1.00              
ATOM   1906  N   MET A 237      -9.507 -16.172   3.522  1.00  1.00              
ATOM   1907  CA  MET A 237     -10.370 -15.978   2.393  1.00  1.00              
ATOM   1908  CB  MET A 237     -10.471 -17.193   1.448  1.00  1.00              
ATOM   1909  CG  MET A 237      -9.148 -17.532   0.744  1.00  1.00              
ATOM   1910  SD  MET A 237      -8.341 -16.091  -0.015  1.00  1.00              
ATOM   1911  CE  MET A 237      -7.297 -16.873  -1.275  1.00  1.00              
ATOM   1912  C   MET A 237     -11.722 -15.578   2.878  1.00  1.00              
ATOM   1913  O   MET A 237     -12.372 -14.737   2.264  1.00  1.00              
ATOM   1914  N   ASN A 238     -12.191 -16.154   4.001  1.00  1.00              
ATOM   1915  CA  ASN A 238     -13.517 -15.825   4.422  1.00  1.00              
ATOM   1916  CB  ASN A 238     -14.084 -16.756   5.493  1.00  1.00              
ATOM   1917  CG  ASN A 238     -15.583 -16.770   5.233  1.00  1.00              
ATOM   1918  OD1 ASN A 238     -16.077 -16.039   4.374  1.00  1.00              
ATOM   1919  ND2 ASN A 238     -16.326 -17.635   5.973  1.00  1.00              
ATOM   1920  C   ASN A 238     -13.560 -14.400   4.887  1.00  1.00              
ATOM   1921  O   ASN A 238     -14.551 -13.708   4.672  1.00  1.00              
ATOM   1922  N   ILE A 239     -12.486 -13.920   5.543  1.00  1.00              
ATOM   1923  CA  ILE A 239     -12.422 -12.575   6.017  1.00  1.00              
ATOM   1924  CB  ILE A 239     -11.210 -12.351   6.885  1.00  1.00              
ATOM   1925  CG2 ILE A 239     -11.083 -10.858   7.216  1.00  1.00              
ATOM   1926  CG1 ILE A 239     -11.345 -13.212   8.154  1.00  1.00              
ATOM   1927  CD1 ILE A 239     -12.576 -12.859   8.992  1.00  1.00              
ATOM   1928  C   ILE A 239     -12.454 -11.649   4.833  1.00  1.00              
ATOM   1929  O   ILE A 239     -13.127 -10.623   4.875  1.00  1.00              
ATOM   1930  N   LEU A 240     -11.751 -11.984   3.733  1.00  1.00              
ATOM   1931  CA  LEU A 240     -11.724 -11.118   2.589  1.00  1.00              
ATOM   1932  CB  LEU A 240     -10.761 -11.566   1.473  1.00  1.00              
ATOM   1933  CG  LEU A 240     -10.409 -10.408   0.513  1.00  1.00              
ATOM   1934  CD1 LEU A 240      -9.391  -9.457   1.154  1.00  1.00              
ATOM   1935  CD2 LEU A 240      -9.940 -10.887  -0.857  1.00  1.00              
ATOM   1936  C   LEU A 240     -13.109 -11.041   2.019  1.00  1.00              
ATOM   1937  O   LEU A 240     -13.555  -9.976   1.598  1.00  1.00              
ATOM   1938  N   ASP A 241     -13.833 -12.176   1.999  1.00  1.00              
ATOM   1939  CA  ASP A 241     -15.151 -12.249   1.433  1.00  1.00              
ATOM   1940  CB  ASP A 241     -15.700 -13.687   1.457  1.00  1.00              
ATOM   1941  CG  ASP A 241     -16.765 -13.827   0.380  1.00  1.00              
ATOM   1942  OD1 ASP A 241     -16.983 -12.840  -0.370  1.00  1.00              
ATOM   1943  OD2 ASP A 241     -17.366 -14.930   0.285  1.00  1.00              
ATOM   1944  C   ASP A 241     -16.058 -11.361   2.239  1.00  1.00              
ATOM   1945  O   ASP A 241     -16.868 -10.626   1.677  1.00  1.00              
ATOM   1946  N   GLU A 242     -15.928 -11.387   3.584  1.00  1.00              
ATOM   1947  CA  GLU A 242     -16.766 -10.592   4.435  1.00  1.00              
ATOM   1948  CB  GLU A 242     -16.490 -10.800   5.936  1.00  1.00              
ATOM   1949  CG  GLU A 242     -17.395  -9.947   6.829  1.00  1.00              
ATOM   1950  CD  GLU A 242     -16.958 -10.133   8.273  1.00  1.00              
ATOM   1951  OE1 GLU A 242     -15.741  -9.957   8.546  1.00  1.00              
ATOM   1952  OE2 GLU A 242     -17.834 -10.452   9.120  1.00  1.00              
ATOM   1953  C   GLU A 242     -16.473  -9.163   4.136  1.00  1.00              
ATOM   1954  O   GLU A 242     -17.384  -8.348   4.012  1.00  1.00              
ATOM   1955  N   HIS A 243     -15.177  -8.829   3.986  1.00  1.00              
ATOM   1956  CA  HIS A 243     -14.830  -7.488   3.673  1.00  1.00              
ATOM   1957  ND1 HIS A 243     -12.235  -6.657   5.606  1.00  1.00              
ATOM   1958  CG  HIS A 243     -12.742  -6.296   4.389  1.00  1.00              
ATOM   1959  CB  HIS A 243     -13.349  -7.228   3.404  1.00  1.00              
ATOM   1960  NE2 HIS A 243     -11.902  -4.469   5.407  1.00  1.00              
ATOM   1961  CD2 HIS A 243     -12.539  -4.956   4.283  1.00  1.00              
ATOM   1962  CE1 HIS A 243     -11.739  -5.529   6.170  1.00  1.00              
ATOM   1963  C   HIS A 243     -15.484  -7.100   2.427  1.00  1.00              
ATOM   1964  O   HIS A 243     -16.087  -6.054   2.432  1.00  1.00              
ATOM   1965  N   ILE A 244     -15.426  -7.894   1.351  1.00  1.00              
ATOM   1966  CA  ILE A 244     -15.986  -7.480   0.097  1.00  1.00              
ATOM   1967  CB  ILE A 244     -15.764  -8.460  -1.010  1.00  1.00              
ATOM   1968  CG2 ILE A 244     -16.482  -7.891  -2.245  1.00  1.00              
ATOM   1969  CG1 ILE A 244     -14.263  -8.704  -1.236  1.00  1.00              
ATOM   1970  CD1 ILE A 244     -13.975  -9.923  -2.109  1.00  1.00              
ATOM   1971  C   ILE A 244     -17.468  -7.305   0.223  1.00  1.00              
ATOM   1972  O   ILE A 244     -18.057  -6.438  -0.411  1.00  1.00              
ATOM   1973  N   ARG A 245     -18.157  -8.158   0.990  1.00  1.00              
ATOM   1974  CA  ARG A 245     -19.574  -7.939   1.033  1.00  1.00              
ATOM   1975  CB  ARG A 245     -20.329  -9.011   1.838  1.00  1.00              
ATOM   1976  CG  ARG A 245     -20.335 -10.376   1.150  1.00  1.00              
ATOM   1977  CD  ARG A 245     -21.235 -11.409   1.829  1.00  1.00              
ATOM   1978  NE  ARG A 245     -21.226 -12.632   0.978  1.00  1.00              
ATOM   1979  CZ  ARG A 245     -22.009 -13.699   1.308  1.00  1.00              
ATOM   1980  NH1 ARG A 245     -22.794 -13.651   2.424  1.00  1.00              
ATOM   1981  NH2 ARG A 245     -22.008 -14.814   0.521  1.00  1.00              
ATOM   1982  C   ARG A 245     -19.848  -6.606   1.662  1.00  1.00              
ATOM   1983  O   ARG A 245     -20.714  -5.856   1.217  1.00  1.00              
ATOM   1984  N   LEU A 246     -19.126  -6.315   2.753  1.00  1.00              
ATOM   1985  CA  LEU A 246     -19.226  -5.134   3.567  1.00  1.00              
ATOM   1986  CB  LEU A 246     -18.684  -5.408   4.977  1.00  1.00              
ATOM   1987  CG  LEU A 246     -18.979  -4.315   6.011  1.00  1.00              
ATOM   1988  CD1 LEU A 246     -20.479  -3.990   6.084  1.00  1.00              
ATOM   1989  CD2 LEU A 246     -18.463  -4.765   7.382  1.00  1.00              
ATOM   1990  C   LEU A 246     -18.555  -3.923   2.960  1.00  1.00              
ATOM   1991  O   LEU A 246     -18.811  -2.795   3.375  1.00  1.00              
ATOM   1992  N   THR A 247     -17.616  -4.121   2.020  1.00  1.00              
ATOM   1993  CA  THR A 247     -16.801  -3.080   1.477  1.00  1.00              
ATOM   1994  CB  THR A 247     -15.353  -3.100   1.908  1.00  1.00              
ATOM   1995  OG1 THR A 247     -14.751  -1.850   1.622  1.00  1.00              
ATOM   1996  CG2 THR A 247     -14.584  -4.187   1.148  1.00  1.00              
ATOM   1997  C   THR A 247     -16.861  -3.139  -0.015  1.00  1.00              
ATOM   1998  O   THR A 247     -17.531  -3.994  -0.586  1.00  1.00              
ATOM   1999  N   SER A 248     -16.216  -2.180  -0.707  1.00  1.00              
ATOM   2000  CA  SER A 248     -16.271  -2.262  -2.136  1.00  1.00              
ATOM   2001  CB  SER A 248     -17.105  -1.157  -2.803  1.00  1.00              
ATOM   2002  OG  SER A 248     -18.475  -1.291  -2.456  1.00  1.00              
ATOM   2003  C   SER A 248     -14.893  -2.134  -2.688  1.00  1.00              
ATOM   2004  O   SER A 248     -14.269  -1.075  -2.632  1.00  1.00              
ATOM   2005  N   ARG A 249     -14.382  -3.250  -3.229  1.00  1.00              
ATOM   2006  CA  ARG A 249     -13.145  -3.230  -3.941  1.00  1.00              
ATOM   2007  CB  ARG A 249     -11.878  -2.915  -3.142  1.00  1.00              
ATOM   2008  CG  ARG A 249     -10.648  -3.056  -4.041  1.00  1.00              
ATOM   2009  CD  ARG A 249     -10.824  -2.330  -5.372  1.00  1.00              
ATOM   2010  NE  ARG A 249      -9.520  -2.301  -6.093  1.00  1.00              
ATOM   2011  CZ  ARG A 249      -9.479  -2.140  -7.448  1.00  1.00              
ATOM   2012  NH1 ARG A 249     -10.627  -2.180  -8.184  1.00  1.00              
ATOM   2013  NH2 ARG A 249      -8.282  -1.918  -8.061  1.00  1.00              
ATOM   2014  C   ARG A 249     -12.942  -4.574  -4.536  1.00  1.00              
ATOM   2015  O   ARG A 249     -13.187  -5.589  -3.884  1.00  1.00              
ATOM   2016  N   LYS A 250     -12.499  -4.609  -5.809  1.00  1.00              
ATOM   2017  CA  LYS A 250     -12.162  -5.878  -6.374  1.00  1.00              
ATOM   2018  CB  LYS A 250     -11.873  -5.886  -7.885  1.00  1.00              
ATOM   2019  CG  LYS A 250     -13.115  -5.812  -8.770  1.00  1.00              
ATOM   2020  CD  LYS A 250     -12.777  -5.775 -10.260  1.00  1.00              
ATOM   2021  CE  LYS A 250     -14.006  -5.730 -11.167  1.00  1.00              
ATOM   2022  NZ  LYS A 250     -13.585  -5.700 -12.585  1.00  1.00              
ATOM   2023  C   LYS A 250     -10.877  -6.221  -5.688  1.00  1.00              
ATOM   2024  O   LYS A 250      -9.989  -5.387  -5.515  1.00  1.00              
ATOM   2025  N   VAL A 251     -10.718  -7.476  -5.267  1.00  1.00              
ATOM   2026  CA  VAL A 251      -9.536  -7.745  -4.515  1.00  1.00              
ATOM   2027  CB  VAL A 251      -9.641  -9.043  -3.736  1.00  1.00              
ATOM   2028  CG1 VAL A 251     -10.522 -10.014  -4.535  1.00  1.00              
ATOM   2029  CG2 VAL A 251      -8.241  -9.605  -3.422  1.00  1.00              
ATOM   2030  C   VAL A 251      -8.305  -7.705  -5.369  1.00  1.00              
ATOM   2031  O   VAL A 251      -8.321  -7.881  -6.585  1.00  1.00              
ATOM   2032  N   TYR A 252      -7.182  -7.359  -4.729  1.00  1.00              
ATOM   2033  CA  TYR A 252      -5.936  -7.359  -5.411  1.00  1.00              
ATOM   2034  CB  TYR A 252      -5.359  -5.941  -5.372  1.00  1.00              
ATOM   2035  CG  TYR A 252      -4.145  -5.878  -6.210  1.00  1.00              
ATOM   2036  CD1 TYR A 252      -4.253  -5.911  -7.580  1.00  1.00              
ATOM   2037  CD2 TYR A 252      -2.910  -5.752  -5.623  1.00  1.00              
ATOM   2038  CE1 TYR A 252      -3.126  -5.844  -8.361  1.00  1.00              
ATOM   2039  CE2 TYR A 252      -1.779  -5.682  -6.401  1.00  1.00              
ATOM   2040  CZ  TYR A 252      -1.888  -5.730  -7.772  1.00  1.00              
ATOM   2041  OH  TYR A 252      -0.732  -5.659  -8.577  1.00  1.00              
ATOM   2042  C   TYR A 252      -5.097  -8.297  -4.614  1.00  1.00              
ATOM   2043  O   TYR A 252      -4.941  -8.085  -3.413  1.00  1.00              
ATOM   2044  N   ILE A 253      -4.576  -9.387  -5.227  1.00  1.00              
ATOM   2045  CA  ILE A 253      -3.744 -10.225  -4.409  1.00  1.00              
ATOM   2046  CB  ILE A 253      -4.040 -11.677  -4.249  1.00  1.00              
ATOM   2047  CG2 ILE A 253      -5.364 -11.775  -3.490  1.00  1.00              
ATOM   2048  CG1 ILE A 253      -3.878 -12.443  -5.571  1.00  1.00              
ATOM   2049  CD1 ILE A 253      -3.647 -13.943  -5.365  1.00  1.00              
ATOM   2050  C   ILE A 253      -2.355 -10.204  -4.916  1.00  1.00              
ATOM   2051  O   ILE A 253      -2.102 -10.318  -6.117  1.00  1.00              
ATOM   2052  N   ALA A 254      -1.441 -10.013  -3.945  1.00  1.00              
ATOM   2053  CA  ALA A 254      -0.021 -10.020  -4.087  1.00  1.00              
ATOM   2054  CB  ALA A 254       0.729  -9.236  -2.996  1.00  1.00              
ATOM   2055  C   ALA A 254       0.434 -11.427  -4.015  1.00  1.00              
ATOM   2056  O   ALA A 254      -0.154 -12.278  -3.355  1.00  1.00              
ATOM   2057  N   TYR A 255       1.506 -11.724  -4.737  1.00  1.00              
ATOM   2058  CA  TYR A 255       1.990 -13.054  -4.720  1.00  1.00              
ATOM   2059  CB  TYR A 255       1.348 -13.781  -5.916  1.00  1.00              
ATOM   2060  CG  TYR A 255       1.620 -15.240  -5.976  1.00  1.00              
ATOM   2061  CD1 TYR A 255       1.242 -16.099  -4.968  1.00  1.00              
ATOM   2062  CD2 TYR A 255       2.198 -15.754  -7.109  1.00  1.00              
ATOM   2063  CE1 TYR A 255       1.492 -17.450  -5.079  1.00  1.00              
ATOM   2064  CE2 TYR A 255       2.448 -17.097  -7.228  1.00  1.00              
ATOM   2065  CZ  TYR A 255       2.099 -17.948  -6.209  1.00  1.00              
ATOM   2066  OH  TYR A 255       2.361 -19.327  -6.342  1.00  1.00              
ATOM   2067  C   TYR A 255       3.441 -12.820  -4.862  1.00  1.00              
ATOM   2068  O   TYR A 255       3.858 -12.039  -5.714  1.00  1.00              
ATOM   2069  N   ILE A 256       4.263 -13.430  -4.001  1.00  1.00              
ATOM   2070  CA  ILE A 256       5.632 -13.133  -4.218  1.00  1.00              
ATOM   2071  CB  ILE A 256       6.197 -12.207  -3.194  1.00  1.00              
ATOM   2072  CG2 ILE A 256       6.210 -12.891  -1.834  1.00  1.00              
ATOM   2073  CG1 ILE A 256       7.482 -11.567  -3.724  1.00  1.00              
ATOM   2074  CD1 ILE A 256       7.797 -10.229  -3.068  1.00  1.00              
ATOM   2075  C   ILE A 256       6.268 -14.441  -4.520  1.00  1.00              
ATOM   2076  O   ILE A 256       5.820 -15.487  -4.065  1.00  1.00              
ATOM   2077  N   MET A 257       7.273 -14.433  -5.397  1.00  1.00              
ATOM   2078  CA  MET A 257       7.724 -15.665  -5.967  1.00  1.00              
ATOM   2079  CB  MET A 257       7.983 -15.394  -7.464  1.00  1.00              
ATOM   2080  CG  MET A 257       8.692 -16.457  -8.288  1.00  1.00              
ATOM   2081  SD  MET A 257       8.529 -16.187 -10.077  1.00  1.00              
ATOM   2082  CE  MET A 257       9.495 -14.651 -10.103  1.00  1.00              
ATOM   2083  C   MET A 257       8.992 -16.099  -5.291  1.00  1.00              
ATOM   2084  O   MET A 257       9.849 -15.277  -4.982  1.00  1.00              
ATOM   2085  N   LEU A 258       9.126 -17.412  -4.994  1.00  1.00              
ATOM   2086  CA  LEU A 258      10.349 -17.899  -4.423  1.00  1.00              
ATOM   2087  CB  LEU A 258      10.175 -18.499  -3.020  1.00  1.00              
ATOM   2088  CG  LEU A 258       9.554 -17.462  -2.073  1.00  1.00              
ATOM   2089  CD1 LEU A 258       9.652 -17.847  -0.600  1.00  1.00              
ATOM   2090  CD2 LEU A 258      10.108 -16.082  -2.376  1.00  1.00              
ATOM   2091  C   LEU A 258      10.842 -18.952  -5.364  1.00  1.00              
ATOM   2092  O   LEU A 258      10.069 -19.462  -6.170  1.00  1.00              
ATOM   2093  N   PRO A 259      12.115 -19.222  -5.396  1.00  1.00              
ATOM   2094  CA  PRO A 259      12.670 -20.240  -6.244  1.00  1.00              
ATOM   2095  CD  PRO A 259      13.118 -18.526  -4.629  1.00  1.00              
ATOM   2096  CB  PRO A 259      14.156 -19.939  -6.307  1.00  1.00              
ATOM   2097  CG  PRO A 259      14.417 -19.299  -4.932  1.00  1.00              
ATOM   2098  C   PRO A 259      12.474 -21.558  -5.579  1.00  1.00              
ATOM   2099  O   PRO A 259      12.877 -21.686  -4.425  1.00  1.00              
ATOM   2100  N   GLY A 260      11.871 -22.554  -6.250  1.00  1.00              
ATOM   2101  CA  GLY A 260      11.789 -23.879  -5.693  1.00  1.00              
ATOM   2102  C   GLY A 260      10.847 -23.905  -4.527  1.00  1.00              
ATOM   2103  O   GLY A 260      10.424 -24.974  -4.091  1.00  1.00              
ATOM   2104  N   VAL A 261      10.520 -22.728  -3.964  1.00  1.00              
ATOM   2105  CA  VAL A 261       9.565 -22.627  -2.916  1.00  1.00              
ATOM   2106  CB  VAL A 261      10.075 -21.950  -1.674  1.00  1.00              
ATOM   2107  CG1 VAL A 261       8.895 -21.687  -0.725  1.00  1.00              
ATOM   2108  CG2 VAL A 261      11.147 -22.856  -1.045  1.00  1.00              
ATOM   2109  C   VAL A 261       8.506 -21.773  -3.535  1.00  1.00              
ATOM   2110  O   VAL A 261       8.737 -20.642  -3.963  1.00  1.00              
ATOM   2111  N   ASN A 262       7.323 -22.375  -3.652  1.00  1.00              
ATOM   2112  CA  ASN A 262       6.101 -21.896  -4.219  1.00  1.00              
ATOM   2113  CB  ASN A 262       5.046 -21.250  -3.290  1.00  1.00              
ATOM   2114  CG  ASN A 262       5.512 -19.990  -2.615  1.00  1.00              
ATOM   2115  OD1 ASN A 262       5.368 -18.906  -3.175  1.00  1.00              
ATOM   2116  ND2 ASN A 262       6.028 -20.128  -1.365  1.00  1.00              
ATOM   2117  C   ASN A 262       6.134 -21.317  -5.596  1.00  1.00              
ATOM   2118  O   ASN A 262       5.300 -20.477  -5.930  1.00  1.00              
ATOM   2119  N   ASP A 263       7.067 -21.777  -6.453  1.00  1.00              
ATOM   2120  CA  ASP A 263       6.946 -21.468  -7.860  1.00  1.00              
ATOM   2121  CB  ASP A 263       7.942 -20.467  -8.468  1.00  1.00              
ATOM   2122  CG  ASP A 263       7.375 -19.069  -8.304  1.00  1.00              
ATOM   2123  OD1 ASP A 263       7.343 -18.563  -7.151  1.00  1.00              
ATOM   2124  OD2 ASP A 263       6.975 -18.476  -9.343  1.00  1.00              
ATOM   2125  C   ASP A 263       7.108 -22.746  -8.617  1.00  1.00              
ATOM   2126  O   ASP A 263       8.204 -23.102  -9.049  1.00  1.00              
ATOM   2127  N   SER A 264       5.998 -23.485  -8.775  1.00  1.00              
ATOM   2128  CA  SER A 264       5.987 -24.688  -9.551  1.00  1.00              
ATOM   2129  CB  SER A 264       6.388 -25.932  -8.743  1.00  1.00              
ATOM   2130  OG  SER A 264       5.485 -26.129  -7.666  1.00  1.00              
ATOM   2131  C   SER A 264       4.585 -24.844 -10.027  1.00  1.00              
ATOM   2132  O   SER A 264       3.684 -24.238  -9.460  1.00  1.00              
ATOM   2133  N   LEU A 265       4.354 -25.648 -11.081  1.00  1.00              
ATOM   2134  CA  LEU A 265       3.028 -25.745 -11.625  1.00  1.00              
ATOM   2135  CB  LEU A 265       2.955 -26.454 -12.978  1.00  1.00              
ATOM   2136  CG  LEU A 265       3.378 -25.518 -14.129  1.00  1.00              
ATOM   2137  CD1 LEU A 265       4.823 -25.023 -13.970  1.00  1.00              
ATOM   2138  CD2 LEU A 265       3.111 -26.162 -15.497  1.00  1.00              
ATOM   2139  C   LEU A 265       2.065 -26.314 -10.632  1.00  1.00              
ATOM   2140  O   LEU A 265       0.885 -25.967 -10.632  1.00  1.00              
ATOM   2141  N   GLU A 266       2.513 -27.217  -9.751  1.00  1.00              
ATOM   2142  CA  GLU A 266       1.570 -27.726  -8.800  1.00  1.00              
ATOM   2143  CB  GLU A 266       2.160 -28.819  -7.893  1.00  1.00              
ATOM   2144  CG  GLU A 266       2.518 -30.102  -8.647  1.00  1.00              
ATOM   2145  CD  GLU A 266       1.226 -30.785  -9.078  1.00  1.00              
ATOM   2146  OE1 GLU A 266       0.134 -30.251  -8.747  1.00  1.00              
ATOM   2147  OE2 GLU A 266       1.316 -31.851  -9.745  1.00  1.00              
ATOM   2148  C   GLU A 266       1.117 -26.593  -7.928  1.00  1.00              
ATOM   2149  O   GLU A 266      -0.053 -26.510  -7.562  1.00  1.00              
ATOM   2150  N   HIS A 267       2.049 -25.687  -7.582  1.00  1.00              
ATOM   2151  CA  HIS A 267       1.807 -24.611  -6.669  1.00  1.00              
ATOM   2152  ND1 HIS A 267       4.699 -24.383  -4.360  1.00  1.00              
ATOM   2153  CG  HIS A 267       3.502 -23.912  -4.856  1.00  1.00              
ATOM   2154  CB  HIS A 267       3.158 -23.928  -6.331  1.00  1.00              
ATOM   2155  NE2 HIS A 267       3.511 -23.737  -2.600  1.00  1.00              
ATOM   2156  CD2 HIS A 267       2.796 -23.525  -3.764  1.00  1.00              
ATOM   2157  CE1 HIS A 267       4.650 -24.256  -3.009  1.00  1.00              
ATOM   2158  C   HIS A 267       0.822 -23.675  -7.337  1.00  1.00              
ATOM   2159  O   HIS A 267      -0.097 -23.172  -6.696  1.00  1.00              
ATOM   2160  N   ALA A 268       0.975 -23.437  -8.661  1.00  1.00              
ATOM   2161  CA  ALA A 268       0.124 -22.561  -9.425  1.00  1.00              
ATOM   2162  CB  ALA A 268       0.624 -22.373 -10.870  1.00  1.00              
ATOM   2163  C   ALA A 268      -1.265 -23.116  -9.466  1.00  1.00              
ATOM   2164  O   ALA A 268      -2.238 -22.375  -9.341  1.00  1.00              
ATOM   2165  N   ASN A 269      -1.393 -24.444  -9.644  1.00  1.00              
ATOM   2166  CA  ASN A 269      -2.677 -25.075  -9.742  1.00  1.00              
ATOM   2167  CB  ASN A 269      -2.578 -26.581 -10.037  1.00  1.00              
ATOM   2168  CG  ASN A 269      -2.136 -26.763 -11.483  1.00  1.00              
ATOM   2169  OD1 ASN A 269      -1.264 -26.055 -11.985  1.00  1.00              
ATOM   2170  ND2 ASN A 269      -2.767 -27.744 -12.183  1.00  1.00              
ATOM   2171  C   ASN A 269      -3.392 -24.917  -8.443  1.00  1.00              
ATOM   2172  O   ASN A 269      -4.590 -24.643  -8.416  1.00  1.00              
ATOM   2173  N   GLU A 270      -2.661 -25.083  -7.328  1.00  1.00              
ATOM   2174  CA  GLU A 270      -3.235 -25.027  -6.021  1.00  1.00              
ATOM   2175  CB  GLU A 270      -2.198 -25.404  -4.953  1.00  1.00              
ATOM   2176  CG  GLU A 270      -1.698 -26.838  -5.174  1.00  1.00              
ATOM   2177  CD  GLU A 270      -0.673 -27.207  -4.113  1.00  1.00              
ATOM   2178  OE1 GLU A 270       0.336 -26.461  -3.975  1.00  1.00              
ATOM   2179  OE2 GLU A 270      -0.889 -28.234  -3.420  1.00  1.00              
ATOM   2180  C   GLU A 270      -3.752 -23.647  -5.772  1.00  1.00              
ATOM   2181  O   GLU A 270      -4.843 -23.479  -5.232  1.00  1.00              
ATOM   2182  N   VAL A 271      -2.982 -22.618  -6.170  1.00  1.00              
ATOM   2183  CA  VAL A 271      -3.378 -21.258  -5.953  1.00  1.00              
ATOM   2184  CB  VAL A 271      -2.240 -20.275  -6.133  1.00  1.00              
ATOM   2185  CG1 VAL A 271      -1.589 -20.429  -7.515  1.00  1.00              
ATOM   2186  CG2 VAL A 271      -2.764 -18.863  -5.830  1.00  1.00              
ATOM   2187  C   VAL A 271      -4.595 -20.932  -6.766  1.00  1.00              
ATOM   2188  O   VAL A 271      -5.479 -20.222  -6.293  1.00  1.00              
ATOM   2189  N   VAL A 272      -4.693 -21.444  -8.009  1.00  1.00              
ATOM   2190  CA  VAL A 272      -5.833 -21.141  -8.825  1.00  1.00              
ATOM   2191  CB  VAL A 272      -5.662 -21.537 -10.266  1.00  1.00              
ATOM   2192  CG1 VAL A 272      -6.945 -21.167 -11.026  1.00  1.00              
ATOM   2193  CG2 VAL A 272      -4.409 -20.829 -10.823  1.00  1.00              
ATOM   2194  C   VAL A 272      -7.053 -21.778  -8.228  1.00  1.00              
ATOM   2195  O   VAL A 272      -8.132 -21.191  -8.257  1.00  1.00              
ATOM   2196  N   SER A 273      -6.913 -22.997  -7.669  1.00  1.00              
ATOM   2197  CA  SER A 273      -8.022 -23.703  -7.088  1.00  1.00              
ATOM   2198  CB  SER A 273      -7.646 -25.118  -6.617  1.00  1.00              
ATOM   2199  OG  SER A 273      -7.277 -25.924  -7.726  1.00  1.00              
ATOM   2200  C   SER A 273      -8.504 -22.950  -5.890  1.00  1.00              
ATOM   2201  O   SER A 273      -9.704 -22.854  -5.648  1.00  1.00              
ATOM   2202  N   LEU A 274      -7.567 -22.389  -5.108  1.00  1.00              
ATOM   2203  CA  LEU A 274      -7.894 -21.694  -3.901  1.00  1.00              
ATOM   2204  CB  LEU A 274      -6.621 -21.285  -3.149  1.00  1.00              
ATOM   2205  CG  LEU A 274      -6.861 -20.582  -1.810  1.00  1.00              
ATOM   2206  CD1 LEU A 274      -7.710 -21.442  -0.858  1.00  1.00              
ATOM   2207  CD2 LEU A 274      -5.512 -20.194  -1.193  1.00  1.00              
ATOM   2208  C   LEU A 274      -8.699 -20.486  -4.249  1.00  1.00              
ATOM   2209  O   LEU A 274      -9.692 -20.185  -3.591  1.00  1.00              
ATOM   2210  N   LEU A 275      -8.300 -19.769  -5.313  1.00  1.00              
ATOM   2211  CA  LEU A 275      -9.009 -18.600  -5.746  1.00  1.00              
ATOM   2212  CB  LEU A 275      -8.300 -17.816  -6.847  1.00  1.00              
ATOM   2213  CG  LEU A 275      -7.337 -16.753  -6.299  1.00  1.00              
ATOM   2214  CD1 LEU A 275      -6.382 -17.296  -5.225  1.00  1.00              
ATOM   2215  CD2 LEU A 275      -6.591 -16.109  -7.473  1.00  1.00              
ATOM   2216  C   LEU A 275     -10.384 -18.969  -6.204  1.00  1.00              
ATOM   2217  O   LEU A 275     -11.323 -18.203  -6.007  1.00  1.00              
ATOM   2218  N   LYS A 276     -10.542 -20.131  -6.859  1.00  1.00              
ATOM   2219  CA  LYS A 276     -11.831 -20.547  -7.327  1.00  1.00              
ATOM   2220  CB  LYS A 276     -11.780 -21.828  -8.177  1.00  1.00              
ATOM   2221  CG  LYS A 276     -13.153 -22.274  -8.685  1.00  1.00              
ATOM   2222  CD  LYS A 276     -13.087 -23.370  -9.748  1.00  1.00              
ATOM   2223  CE  LYS A 276     -14.460 -23.806 -10.263  1.00  1.00              
ATOM   2224  NZ  LYS A 276     -14.305 -24.877 -11.273  1.00  1.00              
ATOM   2225  C   LYS A 276     -12.712 -20.843  -6.143  1.00  1.00              
ATOM   2226  O   LYS A 276     -13.903 -20.561  -6.161  1.00  1.00              
ATOM   2227  N   SER A 277     -12.163 -21.483  -5.098  1.00  1.00              
ATOM   2228  CA  SER A 277     -12.897 -21.836  -3.912  1.00  1.00              
ATOM   2229  CB  SER A 277     -12.354 -23.081  -3.192  1.00  1.00              
ATOM   2230  OG  SER A 277     -13.204 -23.450  -2.115  1.00  1.00              
ATOM   2231  C   SER A 277     -12.874 -20.707  -2.931  1.00  1.00              
ATOM   2232  O   SER A 277     -12.992 -20.920  -1.726  1.00  1.00              
ATOM   2233  N   ARG A 278     -12.745 -19.463  -3.408  1.00  1.00              
ATOM   2234  CA  ARG A 278     -12.584 -18.336  -2.534  1.00  1.00              
ATOM   2235  CB  ARG A 278     -12.158 -17.055  -3.252  1.00  1.00              
ATOM   2236  CG  ARG A 278     -10.664 -17.126  -3.581  1.00  1.00              
ATOM   2237  CD  ARG A 278      -9.788 -16.228  -2.716  1.00  1.00              
ATOM   2238  NE  ARG A 278     -10.100 -14.869  -3.200  1.00  1.00              
ATOM   2239  CZ  ARG A 278     -10.225 -13.766  -2.411  1.00  1.00              
ATOM   2240  NH1 ARG A 278      -9.692 -13.719  -1.163  1.00  1.00              
ATOM   2241  NH2 ARG A 278     -10.724 -12.629  -2.977  1.00  1.00              
ATOM   2242  C   ARG A 278     -13.775 -18.180  -1.655  1.00  1.00              
ATOM   2243  O   ARG A 278     -13.867 -17.260  -0.862  1.00  1.00              
ATOM   2244  N   TYR A 279     -14.827 -18.930  -1.941  1.00  1.00              
ATOM   2245  CA  TYR A 279     -15.994 -19.112  -1.145  1.00  1.00              
ATOM   2246  CB  TYR A 279     -16.471 -17.985  -0.186  1.00  1.00              
ATOM   2247  CG  TYR A 279     -15.906 -18.363   1.161  1.00  1.00              
ATOM   2248  CD1 TYR A 279     -16.595 -19.280   1.925  1.00  1.00              
ATOM   2249  CD2 TYR A 279     -14.722 -17.868   1.667  1.00  1.00              
ATOM   2250  CE1 TYR A 279     -16.133 -19.686   3.155  1.00  1.00              
ATOM   2251  CE2 TYR A 279     -14.250 -18.268   2.900  1.00  1.00              
ATOM   2252  CZ  TYR A 279     -14.955 -19.181   3.646  1.00  1.00              
ATOM   2253  OH  TYR A 279     -14.476 -19.598   4.907  1.00  1.00              
ATOM   2254  C   TYR A 279     -16.949 -19.571  -2.170  1.00  1.00              
ATOM   2255  O   TYR A 279     -16.593 -20.418  -2.990  1.00  1.00              
ATOM   2256  N   LYS A 280     -18.178 -19.049  -2.183  1.00  1.00              
ATOM   2257  CA  LYS A 280     -19.026 -19.545  -3.217  1.00  1.00              
ATOM   2258  CB  LYS A 280     -20.517 -19.238  -2.999  1.00  1.00              
ATOM   2259  CG  LYS A 280     -20.880 -17.766  -3.211  1.00  1.00              
ATOM   2260  CD  LYS A 280     -20.140 -16.797  -2.286  1.00  1.00              
ATOM   2261  CE  LYS A 280     -20.512 -15.329  -2.510  1.00  1.00              
ATOM   2262  NZ  LYS A 280     -20.118 -14.906  -3.871  1.00  1.00              
ATOM   2263  C   LYS A 280     -18.650 -18.944  -4.538  1.00  1.00              
ATOM   2264  O   LYS A 280     -18.446 -17.738  -4.665  1.00  1.00              
ATOM   2265  N   SER A 281     -18.546 -19.826  -5.552  1.00  1.00              
ATOM   2266  CA  SER A 281     -18.318 -19.554  -6.948  1.00  1.00              
ATOM   2267  CB  SER A 281     -19.231 -18.446  -7.503  1.00  1.00              
ATOM   2268  OG  SER A 281     -20.586 -18.871  -7.479  1.00  1.00              
ATOM   2269  C   SER A 281     -16.897 -19.148  -7.181  1.00  1.00              
ATOM   2270  O   SER A 281     -16.286 -19.562  -8.165  1.00  1.00              
ATOM   2271  N   GLY A 282     -16.293 -18.387  -6.253  1.00  1.00              
ATOM   2272  CA  GLY A 282     -14.911 -18.071  -6.472  1.00  1.00              
ATOM   2273  C   GLY A 282     -14.661 -16.638  -6.211  1.00  1.00              
ATOM   2274  O   GLY A 282     -15.505 -15.796  -6.508  1.00  1.00              
ATOM   2275  N   LYS A 283     -13.478 -16.309  -5.650  1.00  1.00              
ATOM   2276  CA  LYS A 283     -13.298 -14.900  -5.508  1.00  1.00              
ATOM   2277  CB  LYS A 283     -12.658 -14.326  -4.242  1.00  1.00              
ATOM   2278  CG  LYS A 283     -13.648 -14.264  -3.067  1.00  1.00              
ATOM   2279  CD  LYS A 283     -13.090 -13.694  -1.758  1.00  1.00              
ATOM   2280  CE  LYS A 283     -12.970 -14.681  -0.596  1.00  1.00              
ATOM   2281  NZ  LYS A 283     -11.787 -15.550  -0.728  1.00  1.00              
ATOM   2282  C   LYS A 283     -12.749 -14.303  -6.748  1.00  1.00              
ATOM   2283  O   LYS A 283     -11.967 -14.896  -7.491  1.00  1.00              
ATOM   2284  N   LEU A 284     -13.201 -13.071  -7.013  1.00  1.00              
ATOM   2285  CA  LEU A 284     -12.822 -12.484  -8.249  1.00  1.00              
ATOM   2286  CB  LEU A 284     -13.937 -11.571  -8.815  1.00  1.00              
ATOM   2287  CG  LEU A 284     -13.747 -10.979 -10.237  1.00  1.00              
ATOM   2288  CD1 LEU A 284     -14.956 -10.106 -10.612  1.00  1.00              
ATOM   2289  CD2 LEU A 284     -12.427 -10.211 -10.425  1.00  1.00              
ATOM   2290  C   LEU A 284     -11.616 -11.658  -8.009  1.00  1.00              
ATOM   2291  O   LEU A 284     -11.735 -10.502  -7.615  1.00  1.00              
ATOM   2292  N   TYR A 285     -10.400 -12.201  -8.228  1.00  1.00              
ATOM   2293  CA  TYR A 285      -9.390 -11.202  -8.133  1.00  1.00              
ATOM   2294  CB  TYR A 285      -8.794 -10.812  -6.784  1.00  1.00              
ATOM   2295  CG  TYR A 285      -8.147 -11.925  -6.080  1.00  1.00              
ATOM   2296  CD1 TYR A 285      -7.106 -12.651  -6.598  1.00  1.00              
ATOM   2297  CD2 TYR A 285      -8.570 -12.177  -4.817  1.00  1.00              
ATOM   2298  CE1 TYR A 285      -6.539 -13.660  -5.852  1.00  1.00              
ATOM   2299  CE2 TYR A 285      -7.994 -13.168  -4.106  1.00  1.00              
ATOM   2300  CZ  TYR A 285      -6.990 -13.923  -4.588  1.00  1.00              
ATOM   2301  OH  TYR A 285      -6.456 -14.924  -3.757  1.00  1.00              
ATOM   2302  C   TYR A 285      -8.311 -11.227  -9.137  1.00  1.00              
ATOM   2303  O   TYR A 285      -8.272 -12.062 -10.036  1.00  1.00              
ATOM   2304  N   HIS A 286      -7.458 -10.186  -9.021  1.00  1.00              
ATOM   2305  CA  HIS A 286      -6.328  -9.975  -9.865  1.00  1.00              
ATOM   2306  ND1 HIS A 286      -7.567  -7.803 -12.114  1.00  1.00              
ATOM   2307  CG  HIS A 286      -7.181  -7.744 -10.794  1.00  1.00              
ATOM   2308  CB  HIS A 286      -6.037  -8.504 -10.202  1.00  1.00              
ATOM   2309  NE2 HIS A 286      -8.930  -6.357 -11.115  1.00  1.00              
ATOM   2310  CD2 HIS A 286      -8.024  -6.858 -10.198  1.00  1.00              
ATOM   2311  CE1 HIS A 286      -8.617  -6.954 -12.251  1.00  1.00              
ATOM   2312  C   HIS A 286      -5.159 -10.393  -9.047  1.00  1.00              
ATOM   2313  O   HIS A 286      -5.019  -9.982  -7.895  1.00  1.00              
ATOM   2314  N   VAL A 287      -4.289 -11.235  -9.626  1.00  1.00              
ATOM   2315  CA  VAL A 287      -3.157 -11.692  -8.889  1.00  1.00              
ATOM   2316  CB  VAL A 287      -2.843 -13.153  -9.043  1.00  1.00              
ATOM   2317  CG1 VAL A 287      -4.118 -13.962  -8.765  1.00  1.00              
ATOM   2318  CG2 VAL A 287      -2.186 -13.399 -10.404  1.00  1.00              
ATOM   2319  C   VAL A 287      -1.975 -10.943  -9.398  1.00  1.00              
ATOM   2320  O   VAL A 287      -1.889 -10.597 -10.574  1.00  1.00              
ATOM   2321  N   ASN A 288      -1.039 -10.638  -8.493  1.00  1.00              
ATOM   2322  CA  ASN A 288       0.145  -9.944  -8.875  1.00  1.00              
ATOM   2323  CB  ASN A 288       0.263  -8.583  -8.171  1.00  1.00              
ATOM   2324  CG  ASN A 288       1.477  -7.839  -8.701  1.00  1.00              
ATOM   2325  OD1 ASN A 288       1.363  -6.915  -9.504  1.00  1.00              
ATOM   2326  ND2 ASN A 288       2.682  -8.245  -8.223  1.00  1.00              
ATOM   2327  C   ASN A 288       1.244 -10.825  -8.423  1.00  1.00              
ATOM   2328  O   ASN A 288       1.313 -11.130  -7.241  1.00  1.00              
ATOM   2329  N   LEU A 289       2.101 -11.286  -9.351  1.00  1.00              
ATOM   2330  CA  LEU A 289       3.203 -12.153  -9.012  1.00  1.00              
ATOM   2331  CB  LEU A 289       3.386 -13.308 -10.015  1.00  1.00              
ATOM   2332  CG  LEU A 289       4.645 -14.179  -9.866  1.00  1.00              
ATOM   2333  CD1 LEU A 289       4.645 -14.990  -8.565  1.00  1.00              
ATOM   2334  CD2 LEU A 289       4.822 -15.062 -11.110  1.00  1.00              
ATOM   2335  C   LEU A 289       4.412 -11.286  -9.016  1.00  1.00              
ATOM   2336  O   LEU A 289       4.683 -10.578  -9.986  1.00  1.00              
ATOM   2337  N   ILE A 290       5.167 -11.340  -7.904  1.00  1.00              
ATOM   2338  CA  ILE A 290       6.288 -10.477  -7.689  1.00  1.00              
ATOM   2339  CB  ILE A 290       6.328  -9.919  -6.294  1.00  1.00              
ATOM   2340  CG2 ILE A 290       7.692  -9.245  -6.065  1.00  1.00              
ATOM   2341  CG1 ILE A 290       5.115  -8.998  -6.071  1.00  1.00              
ATOM   2342  CD1 ILE A 290       4.908  -8.587  -4.615  1.00  1.00              
ATOM   2343  C   ILE A 290       7.550 -11.228  -7.899  1.00  1.00              
ATOM   2344  O   ILE A 290       7.753 -12.292  -7.319  1.00  1.00              
ATOM   2345  N   ARG A 291       8.419 -10.705  -8.788  1.00  1.00              
ATOM   2346  CA  ARG A 291       9.705 -11.310  -8.880  1.00  1.00              
ATOM   2347  CB  ARG A 291      10.536 -10.923 -10.121  1.00  1.00              
ATOM   2348  CG  ARG A 291      10.105 -11.653 -11.396  1.00  1.00              
ATOM   2349  CD  ARG A 291      11.130 -11.580 -12.535  1.00  1.00              
ATOM   2350  NE  ARG A 291      10.566 -12.334 -13.690  1.00  1.00              
ATOM   2351  CZ  ARG A 291      11.201 -12.346 -14.899  1.00  1.00              
ATOM   2352  NH1 ARG A 291      12.373 -11.668 -15.072  1.00  1.00              
ATOM   2353  NH2 ARG A 291      10.645 -13.034 -15.936  1.00  1.00              
ATOM   2354  C   ARG A 291      10.350 -10.802  -7.639  1.00  1.00              
ATOM   2355  O   ARG A 291      10.290  -9.614  -7.316  1.00  1.00              
ATOM   2356  N   TYR A 292      10.998 -11.714  -6.916  1.00  1.00              
ATOM   2357  CA  TYR A 292      11.442 -11.439  -5.593  1.00  1.00              
ATOM   2358  CB  TYR A 292      11.198 -12.664  -4.716  1.00  1.00              
ATOM   2359  CG  TYR A 292      10.580 -12.281  -3.437  1.00  1.00              
ATOM   2360  CD1 TYR A 292      10.883 -11.100  -2.804  1.00  1.00              
ATOM   2361  CD2 TYR A 292       9.743 -13.191  -2.846  1.00  1.00              
ATOM   2362  CE1 TYR A 292      10.286 -10.790  -1.609  1.00  1.00              
ATOM   2363  CE2 TYR A 292       9.147 -12.889  -1.653  1.00  1.00              
ATOM   2364  CZ  TYR A 292       9.405 -11.684  -1.051  1.00  1.00              
ATOM   2365  OH  TYR A 292       8.778 -11.387   0.174  1.00  1.00              
ATOM   2366  C   TYR A 292      12.938 -11.387  -5.675  1.00  1.00              
ATOM   2367  O   TYR A 292      13.542 -12.136  -6.442  1.00  1.00              
ATOM   2368  N   ASN A 293      13.570 -10.482  -4.902  1.00  1.00              
ATOM   2369  CA  ASN A 293      15.006 -10.404  -4.855  1.00  1.00              
ATOM   2370  CB  ASN A 293      15.596  -9.028  -5.217  1.00  1.00              
ATOM   2371  CG  ASN A 293      15.716  -8.921  -6.731  1.00  1.00              
ATOM   2372  OD1 ASN A 293      14.738  -8.806  -7.466  1.00  1.00              
ATOM   2373  ND2 ASN A 293      16.987  -8.947  -7.213  1.00  1.00              
ATOM   2374  C   ASN A 293      15.414 -10.696  -3.449  1.00  1.00              
ATOM   2375  O   ASN A 293      14.837 -10.165  -2.503  1.00  1.00              
ATOM   2376  N   PRO A 294      16.356 -11.588  -3.296  1.00  1.00              
ATOM   2377  CA  PRO A 294      16.820 -11.916  -1.974  1.00  1.00              
ATOM   2378  CD  PRO A 294      16.407 -12.739  -4.174  1.00  1.00              
ATOM   2379  CB  PRO A 294      17.274 -13.374  -2.019  1.00  1.00              
ATOM   2380  CG  PRO A 294      17.423 -13.676  -3.517  1.00  1.00              
ATOM   2381  C   PRO A 294      17.900 -11.001  -1.507  1.00  1.00              
ATOM   2382  O   PRO A 294      18.827 -10.754  -2.273  1.00  1.00              
ATOM   2383  N   THR A 295      17.846 -10.564  -0.234  1.00  1.00              
ATOM   2384  CA  THR A 295      18.846  -9.697   0.322  1.00  1.00              
ATOM   2385  CB  THR A 295      18.300  -8.628   1.226  1.00  1.00              
ATOM   2386  OG1 THR A 295      17.653  -9.201   2.351  1.00  1.00              
ATOM   2387  CG2 THR A 295      17.306  -7.780   0.411  1.00  1.00              
ATOM   2388  C   THR A 295      19.817 -10.563   1.072  1.00  1.00              
ATOM   2389  O   THR A 295      19.765 -11.789   0.983  1.00  1.00              
ATOM   2390  N   ILE A 296      20.703  -9.943   1.876  1.00  1.00              
ATOM   2391  CA  ILE A 296      21.817 -10.633   2.461  1.00  1.00              
ATOM   2392  CB  ILE A 296      22.691  -9.692   3.255  1.00  1.00              
ATOM   2393  CG2 ILE A 296      21.910  -9.255   4.505  1.00  1.00              
ATOM   2394  CG1 ILE A 296      24.086 -10.286   3.542  1.00  1.00              
ATOM   2395  CD1 ILE A 296      24.111 -11.509   4.459  1.00  1.00              
ATOM   2396  C   ILE A 296      21.417 -11.805   3.316  1.00  1.00              
ATOM   2397  O   ILE A 296      21.963 -12.892   3.132  1.00  1.00              
ATOM   2398  N   SER A 297      20.464 -11.670   4.259  1.00  1.00              
ATOM   2399  CA  SER A 297      20.186 -12.840   5.054  1.00  1.00              
ATOM   2400  CB  SER A 297      20.099 -12.539   6.561  1.00  1.00              
ATOM   2401  OG  SER A 297      19.042 -11.628   6.822  1.00  1.00              
ATOM   2402  C   SER A 297      18.863 -13.403   4.629  1.00  1.00              
ATOM   2403  O   SER A 297      17.952 -13.519   5.441  1.00  1.00              
ATOM   2404  N   ALA A 298      18.777 -13.869   3.365  1.00  1.00              
ATOM   2405  CA  ALA A 298      17.614 -14.366   2.655  1.00  1.00              
ATOM   2406  CB  ALA A 298      17.859 -14.489   1.140  1.00  1.00              
ATOM   2407  C   ALA A 298      16.996 -15.691   3.094  1.00  1.00              
ATOM   2408  O   ALA A 298      15.767 -15.801   3.075  1.00  1.00              
ATOM   2409  N   PRO A 299      17.764 -16.633   3.601  1.00  1.00              
ATOM   2410  CA  PRO A 299      17.364 -18.018   3.734  1.00  1.00              
ATOM   2411  CD  PRO A 299      18.123 -16.296   4.960  1.00  1.00              
ATOM   2412  CB  PRO A 299      16.450 -18.067   4.952  1.00  1.00              
ATOM   2413  CG  PRO A 299      16.997 -16.918   5.820  1.00  1.00              
ATOM   2414  C   PRO A 299      17.028 -19.027   2.698  1.00  1.00              
ATOM   2415  O   PRO A 299      16.270 -18.823   1.753  1.00  1.00              
ATOM   2416  N   GLU A 300      17.689 -20.181   2.949  1.00  1.00              
ATOM   2417  CA  GLU A 300      17.707 -21.389   2.185  1.00  1.00              
ATOM   2418  CB  GLU A 300      16.301 -21.961   1.926  1.00  1.00              
ATOM   2419  CG  GLU A 300      16.305 -23.343   1.270  1.00  1.00              
ATOM   2420  CD  GLU A 300      14.857 -23.780   1.094  1.00  1.00              
ATOM   2421  OE1 GLU A 300      14.110 -23.084   0.355  1.00  1.00              
ATOM   2422  OE2 GLU A 300      14.476 -24.817   1.701  1.00  1.00              
ATOM   2423  C   GLU A 300      18.327 -21.014   0.893  1.00  1.00              
ATOM   2424  O   GLU A 300      18.208 -21.709  -0.114  1.00  1.00              
ATOM   2425  N   MET A 301      19.106 -19.924   0.972  1.00  1.00              
ATOM   2426  CA  MET A 301      19.820 -19.289  -0.085  1.00  1.00              
ATOM   2427  CB  MET A 301      20.809 -20.225  -0.790  1.00  1.00              
ATOM   2428  CG  MET A 301      21.873 -19.467  -1.584  1.00  1.00              
ATOM   2429  SD  MET A 301      23.127 -18.639  -0.554  1.00  1.00              
ATOM   2430  CE  MET A 301      22.032 -17.353   0.117  1.00  1.00              
ATOM   2431  C   MET A 301      18.910 -18.698  -1.121  1.00  1.00              
ATOM   2432  O   MET A 301      19.457 -18.156  -2.079  1.00  1.00              
ATOM   2433  N   TYR A 302      17.560 -18.660  -0.888  1.00  1.00              
ATOM   2434  CA  TYR A 302      16.523 -18.239  -1.825  1.00  1.00              
ATOM   2435  CB  TYR A 302      15.386 -17.326  -1.295  1.00  1.00              
ATOM   2436  CG  TYR A 302      14.210 -18.066  -0.755  1.00  1.00              
ATOM   2437  CD1 TYR A 302      13.393 -18.742  -1.628  1.00  1.00              
ATOM   2438  CD2 TYR A 302      13.902 -18.093   0.585  1.00  1.00              
ATOM   2439  CE1 TYR A 302      12.294 -19.434  -1.187  1.00  1.00              
ATOM   2440  CE2 TYR A 302      12.800 -18.783   1.038  1.00  1.00              
ATOM   2441  CZ  TYR A 302      11.994 -19.454   0.151  1.00  1.00              
ATOM   2442  OH  TYR A 302      10.862 -20.163   0.606  1.00  1.00              
ATOM   2443  C   TYR A 302      17.043 -17.426  -2.959  1.00  1.00              
ATOM   2444  O   TYR A 302      17.633 -16.372  -2.750  1.00  1.00              
ATOM   2445  N   GLY A 303      16.864 -17.908  -4.200  1.00  1.00              
ATOM   2446  CA  GLY A 303      17.308 -17.131  -5.316  1.00  1.00              
ATOM   2447  C   GLY A 303      16.083 -16.585  -5.972  1.00  1.00              
ATOM   2448  O   GLY A 303      15.000 -16.589  -5.394  1.00  1.00              
ATOM   2449  N   GLU A 304      16.230 -16.079  -7.209  1.00  1.00              
ATOM   2450  CA  GLU A 304      15.077 -15.621  -7.925  1.00  1.00              
ATOM   2451  CB  GLU A 304      15.372 -14.468  -8.900  1.00  1.00              
ATOM   2452  CG  GLU A 304      15.745 -13.176  -8.161  1.00  1.00              
ATOM   2453  CD  GLU A 304      16.019 -12.081  -9.180  1.00  1.00              
ATOM   2454  OE1 GLU A 304      15.618 -12.254 -10.361  1.00  1.00              
ATOM   2455  OE2 GLU A 304      16.632 -11.053  -8.790  1.00  1.00              
ATOM   2456  C   GLU A 304      14.523 -16.807  -8.662  1.00  1.00              
ATOM   2457  O   GLU A 304      15.261 -17.705  -9.068  1.00  1.00              
ATOM   2458  N   ALA A 305      13.190 -16.840  -8.856  1.00  1.00              
ATOM   2459  CA  ALA A 305      12.547 -17.997  -9.418  1.00  1.00              
ATOM   2460  CB  ALA A 305      11.023 -17.859  -9.440  1.00  1.00              
ATOM   2461  C   ALA A 305      13.003 -18.315 -10.813  1.00  1.00              
ATOM   2462  O   ALA A 305      13.339 -19.470 -11.077  1.00  1.00              
ATOM   2463  N   ASN A 306      13.011 -17.310 -11.724  1.00  1.00              
ATOM   2464  CA  ASN A 306      13.450 -17.395 -13.103  1.00  1.00              
ATOM   2465  CB  ASN A 306      13.875 -18.774 -13.647  1.00  1.00              
ATOM   2466  CG  ASN A 306      15.357 -18.980 -13.362  1.00  1.00              
ATOM   2467  OD1 ASN A 306      15.786 -19.274 -12.248  1.00  1.00              
ATOM   2468  ND2 ASN A 306      16.178 -18.822 -14.434  1.00  1.00              
ATOM   2469  C   ASN A 306      12.385 -16.880 -14.009  1.00  1.00              
ATOM   2470  O   ASN A 306      11.197 -16.991 -13.724  1.00  1.00              
ATOM   2471  N   GLU A 307      12.796 -16.324 -15.162  1.00  1.00              
ATOM   2472  CA  GLU A 307      11.863 -15.773 -16.102  1.00  1.00              
ATOM   2473  CB  GLU A 307      12.561 -15.116 -17.303  1.00  1.00              
ATOM   2474  CG  GLU A 307      13.196 -13.757 -16.995  1.00  1.00              
ATOM   2475  CD  GLU A 307      14.177 -13.923 -15.848  1.00  1.00              
ATOM   2476  OE1 GLU A 307      13.729 -13.924 -14.670  1.00  1.00              
ATOM   2477  OE2 GLU A 307      15.395 -14.048 -16.136  1.00  1.00              
ATOM   2478  C   GLU A 307      10.987 -16.874 -16.613  1.00  1.00              
ATOM   2479  O   GLU A 307       9.786 -16.689 -16.808  1.00  1.00              
ATOM   2480  N   GLY A 308      11.564 -18.064 -16.845  1.00  1.00              
ATOM   2481  CA  GLY A 308      10.781 -19.134 -17.389  1.00  1.00              
ATOM   2482  C   GLY A 308       9.703 -19.508 -16.425  1.00  1.00              
ATOM   2483  O   GLY A 308       8.568 -19.765 -16.822  1.00  1.00              
ATOM   2484  N   GLN A 309      10.039 -19.558 -15.124  1.00  1.00              
ATOM   2485  CA  GLN A 309       9.100 -19.983 -14.132  1.00  1.00              
ATOM   2486  CB  GLN A 309       9.740 -20.065 -12.735  1.00  1.00              
ATOM   2487  CG  GLN A 309       8.832 -20.681 -11.670  1.00  1.00              
ATOM   2488  CD  GLN A 309       8.800 -22.187 -11.890  1.00  1.00              
ATOM   2489  OE1 GLN A 309       9.511 -22.937 -11.222  1.00  1.00              
ATOM   2490  NE2 GLN A 309       7.959 -22.644 -12.857  1.00  1.00              
ATOM   2491  C   GLN A 309       7.980 -19.002 -14.065  1.00  1.00              
ATOM   2492  O   GLN A 309       6.817 -19.390 -13.990  1.00  1.00              
ATOM   2493  N   VAL A 310       8.305 -17.699 -14.111  1.00  1.00              
ATOM   2494  CA  VAL A 310       7.302 -16.699 -13.935  1.00  1.00              
ATOM   2495  CB  VAL A 310       7.854 -15.315 -13.822  1.00  1.00              
ATOM   2496  CG1 VAL A 310       6.710 -14.450 -13.291  1.00  1.00              
ATOM   2497  CG2 VAL A 310       9.121 -15.307 -12.952  1.00  1.00              
ATOM   2498  C   VAL A 310       6.362 -16.758 -15.097  1.00  1.00              
ATOM   2499  O   VAL A 310       5.154 -16.618 -14.927  1.00  1.00              
ATOM   2500  N   GLU A 311       6.895 -16.976 -16.316  1.00  1.00              
ATOM   2501  CA  GLU A 311       6.071 -17.018 -17.488  1.00  1.00              
ATOM   2502  CB  GLU A 311       6.875 -17.151 -18.790  1.00  1.00              
ATOM   2503  CG  GLU A 311       7.699 -15.901 -19.108  1.00  1.00              
ATOM   2504  CD  GLU A 311       8.334 -16.095 -20.476  1.00  1.00              
ATOM   2505  OE1 GLU A 311       7.945 -17.071 -21.171  1.00  1.00              
ATOM   2506  OE2 GLU A 311       9.209 -15.268 -20.849  1.00  1.00              
ATOM   2507  C   GLU A 311       5.137 -18.178 -17.383  1.00  1.00              
ATOM   2508  O   GLU A 311       3.972 -18.077 -17.759  1.00  1.00              
ATOM   2509  N   ALA A 312       5.622 -19.315 -16.855  1.00  1.00              
ATOM   2510  CA  ALA A 312       4.805 -20.488 -16.751  1.00  1.00              
ATOM   2511  CB  ALA A 312       5.563 -21.691 -16.167  1.00  1.00              
ATOM   2512  C   ALA A 312       3.645 -20.203 -15.851  1.00  1.00              
ATOM   2513  O   ALA A 312       2.520 -20.593 -16.154  1.00  1.00              
ATOM   2514  N   PHE A 313       3.881 -19.506 -14.721  1.00  1.00              
ATOM   2515  CA  PHE A 313       2.822 -19.246 -13.794  1.00  1.00              
ATOM   2516  CB  PHE A 313       3.276 -18.693 -12.439  1.00  1.00              
ATOM   2517  CG  PHE A 313       3.956 -19.905 -11.949  1.00  1.00              
ATOM   2518  CD1 PHE A 313       3.204 -21.027 -11.694  1.00  1.00              
ATOM   2519  CD2 PHE A 313       5.313 -19.919 -11.767  1.00  1.00              
ATOM   2520  CE1 PHE A 313       3.812 -22.174 -11.266  1.00  1.00              
ATOM   2521  CE2 PHE A 313       5.929 -21.063 -11.338  1.00  1.00              
ATOM   2522  CZ  PHE A 313       5.171 -22.174 -11.097  1.00  1.00              
ATOM   2523  C   PHE A 313       1.818 -18.352 -14.417  1.00  1.00              
ATOM   2524  O   PHE A 313       0.623 -18.554 -14.229  1.00  1.00              
ATOM   2525  N   TYR A 314       2.279 -17.348 -15.182  1.00  1.00              
ATOM   2526  CA  TYR A 314       1.415 -16.426 -15.845  1.00  1.00              
ATOM   2527  CB  TYR A 314       2.196 -15.283 -16.519  1.00  1.00              
ATOM   2528  CG  TYR A 314       2.341 -14.346 -15.382  1.00  1.00              
ATOM   2529  CD1 TYR A 314       3.077 -14.701 -14.278  1.00  1.00              
ATOM   2530  CD2 TYR A 314       1.726 -13.120 -15.436  1.00  1.00              
ATOM   2531  CE1 TYR A 314       3.178 -13.838 -13.223  1.00  1.00              
ATOM   2532  CE2 TYR A 314       1.827 -12.251 -14.383  1.00  1.00              
ATOM   2533  CZ  TYR A 314       2.548 -12.624 -13.278  1.00  1.00              
ATOM   2534  OH  TYR A 314       2.656 -11.758 -12.181  1.00  1.00              
ATOM   2535  C   TYR A 314       0.555 -17.148 -16.823  1.00  1.00              
ATOM   2536  O   TYR A 314      -0.636 -16.867 -16.915  1.00  1.00              
ATOM   2537  N   LYS A 315       1.116 -18.105 -17.578  1.00  1.00              
ATOM   2538  CA  LYS A 315       0.312 -18.812 -18.526  1.00  1.00              
ATOM   2539  CB  LYS A 315       1.099 -19.785 -19.414  1.00  1.00              
ATOM   2540  CG  LYS A 315       1.960 -19.082 -20.465  1.00  1.00              
ATOM   2541  CD  LYS A 315       2.756 -20.052 -21.337  1.00  1.00              
ATOM   2542  CE  LYS A 315       1.887 -20.802 -22.350  1.00  1.00              
ATOM   2543  NZ  LYS A 315       2.720 -21.724 -23.154  1.00  1.00              
ATOM   2544  C   LYS A 315      -0.741 -19.599 -17.810  1.00  1.00              
ATOM   2545  O   LYS A 315      -1.877 -19.668 -18.270  1.00  1.00              
ATOM   2546  N   VAL A 316      -0.398 -20.215 -16.663  1.00  1.00              
ATOM   2547  CA  VAL A 316      -1.337 -21.038 -15.959  1.00  1.00              
ATOM   2548  CB  VAL A 316      -0.752 -21.677 -14.728  1.00  1.00              
ATOM   2549  CG1 VAL A 316      -1.864 -22.468 -14.019  1.00  1.00              
ATOM   2550  CG2 VAL A 316       0.459 -22.536 -15.137  1.00  1.00              
ATOM   2551  C   VAL A 316      -2.492 -20.187 -15.540  1.00  1.00              
ATOM   2552  O   VAL A 316      -3.645 -20.571 -15.718  1.00  1.00              
ATOM   2553  N   LEU A 317      -2.215 -18.997 -14.975  1.00  1.00              
ATOM   2554  CA  LEU A 317      -3.267 -18.137 -14.536  1.00  1.00              
ATOM   2555  CB  LEU A 317      -2.810 -16.996 -13.622  1.00  1.00              
ATOM   2556  CG  LEU A 317      -2.690 -17.459 -12.156  1.00  1.00              
ATOM   2557  CD1 LEU A 317      -1.779 -18.684 -12.011  1.00  1.00              
ATOM   2558  CD2 LEU A 317      -2.267 -16.300 -11.245  1.00  1.00              
ATOM   2559  C   LEU A 317      -4.051 -17.633 -15.700  1.00  1.00              
ATOM   2560  O   LEU A 317      -5.258 -17.486 -15.601  1.00  1.00              
ATOM   2561  N   LYS A 318      -3.430 -17.329 -16.846  1.00  1.00              
ATOM   2562  CA  LYS A 318      -4.243 -16.870 -17.935  1.00  1.00              
ATOM   2563  CB  LYS A 318      -3.442 -16.317 -19.124  1.00  1.00              
ATOM   2564  CG  LYS A 318      -2.926 -14.902 -18.846  1.00  1.00              
ATOM   2565  CD  LYS A 318      -1.990 -14.333 -19.913  1.00  1.00              
ATOM   2566  CE  LYS A 318      -1.614 -12.871 -19.655  1.00  1.00              
ATOM   2567  NZ  LYS A 318      -2.825 -12.019 -19.690  1.00  1.00              
ATOM   2568  C   LYS A 318      -5.132 -17.981 -18.399  1.00  1.00              
ATOM   2569  O   LYS A 318      -6.294 -17.750 -18.729  1.00  1.00              
ATOM   2570  N   SER A 319      -4.617 -19.224 -18.429  1.00  1.00              
ATOM   2571  CA  SER A 319      -5.407 -20.332 -18.876  1.00  1.00              
ATOM   2572  CB  SER A 319      -4.658 -21.672 -18.790  1.00  1.00              
ATOM   2573  OG  SER A 319      -3.529 -21.658 -19.651  1.00  1.00              
ATOM   2574  C   SER A 319      -6.588 -20.420 -17.975  1.00  1.00              
ATOM   2575  O   SER A 319      -7.725 -20.512 -18.435  1.00  1.00              
ATOM   2576  N   ALA A 320      -6.358 -20.393 -16.651  1.00  1.00              
ATOM   2577  CA  ALA A 320      -7.520 -20.415 -15.824  1.00  1.00              
ATOM   2578  CB  ALA A 320      -7.323 -21.176 -14.504  1.00  1.00              
ATOM   2579  C   ALA A 320      -7.790 -18.998 -15.488  1.00  1.00              
ATOM   2580  O   ALA A 320      -7.248 -18.510 -14.509  1.00  1.00              
ATOM   2581  N   GLY A 321      -8.522 -18.296 -16.378  1.00  1.00              
ATOM   2582  CA  GLY A 321      -9.152 -17.001 -16.265  1.00  1.00              
ATOM   2583  C   GLY A 321      -8.610 -16.062 -15.218  1.00  1.00              
ATOM   2584  O   GLY A 321      -9.400 -15.346 -14.612  1.00  1.00              
ATOM   2585  N   ILE A 322      -7.294 -15.951 -14.989  1.00  1.00              
ATOM   2586  CA  ILE A 322      -6.836 -15.102 -13.923  1.00  1.00              
ATOM   2587  CB  ILE A 322      -5.698 -15.703 -13.139  1.00  1.00              
ATOM   2588  CG2 ILE A 322      -5.260 -14.654 -12.108  1.00  1.00              
ATOM   2589  CG1 ILE A 322      -6.062 -17.053 -12.493  1.00  1.00              
ATOM   2590  CD1 ILE A 322      -7.064 -16.955 -11.346  1.00  1.00              
ATOM   2591  C   ILE A 322      -6.269 -13.854 -14.519  1.00  1.00              
ATOM   2592  O   ILE A 322      -5.508 -13.911 -15.483  1.00  1.00              
ATOM   2593  N   HIS A 323      -6.654 -12.682 -13.972  1.00  1.00              
ATOM   2594  CA  HIS A 323      -6.016 -11.479 -14.414  1.00  1.00              
ATOM   2595  ND1 HIS A 323      -5.259  -8.186 -13.627  1.00  1.00              
ATOM   2596  CG  HIS A 323      -6.020  -8.962 -14.473  1.00  1.00              
ATOM   2597  CB  HIS A 323      -6.762 -10.189 -14.035  1.00  1.00              
ATOM   2598  NE2 HIS A 323      -5.094  -7.274 -15.648  1.00  1.00              
ATOM   2599  CD2 HIS A 323      -5.908  -8.392 -15.703  1.00  1.00              
ATOM   2600  CE1 HIS A 323      -4.728  -7.191 -14.382  1.00  1.00              
ATOM   2601  C   HIS A 323      -4.714 -11.484 -13.678  1.00  1.00              
ATOM   2602  O   HIS A 323      -4.677 -11.396 -12.454  1.00  1.00              
ATOM   2603  N   VAL A 324      -3.581 -11.626 -14.380  1.00  1.00              
ATOM   2604  CA  VAL A 324      -2.405 -11.688 -13.573  1.00  1.00              
ATOM   2605  CB  VAL A 324      -1.829 -13.076 -13.546  1.00  1.00              
ATOM   2606  CG1 VAL A 324      -1.756 -13.581 -14.989  1.00  1.00              
ATOM   2607  CG2 VAL A 324      -0.493 -13.084 -12.791  1.00  1.00              
ATOM   2608  C   VAL A 324      -1.417 -10.678 -14.060  1.00  1.00              
ATOM   2609  O   VAL A 324      -1.349 -10.374 -15.249  1.00  1.00              
ATOM   2610  N   THR A 325      -0.650 -10.078 -13.126  1.00  1.00              
ATOM   2611  CA  THR A 325       0.283  -9.083 -13.567  1.00  1.00              
ATOM   2612  CB  THR A 325      -0.100  -7.691 -13.180  1.00  1.00              
ATOM   2613  OG1 THR A 325      -1.381  -7.362 -13.687  1.00  1.00              
ATOM   2614  CG2 THR A 325       0.944  -6.741 -13.772  1.00  1.00              
ATOM   2615  C   THR A 325       1.613  -9.310 -12.923  1.00  1.00              
ATOM   2616  O   THR A 325       1.732  -9.403 -11.698  1.00  1.00              
ATOM   2617  N   ILE A 326       2.676  -9.414 -13.744  1.00  1.00              
ATOM   2618  CA  ILE A 326       3.968  -9.517 -13.146  1.00  1.00              
ATOM   2619  CB  ILE A 326       4.998 -10.131 -14.065  1.00  1.00              
ATOM   2620  CG2 ILE A 326       5.308  -9.162 -15.219  1.00  1.00              
ATOM   2621  CG1 ILE A 326       6.225 -10.610 -13.273  1.00  1.00              
ATOM   2622  CD1 ILE A 326       7.100 -11.584 -14.062  1.00  1.00              
ATOM   2623  C   ILE A 326       4.253  -8.095 -12.802  1.00  1.00              
ATOM   2624  O   ILE A 326       4.191  -7.214 -13.655  1.00  1.00              
ATOM   2625  N   ARG A 327       4.516  -7.802 -11.520  1.00  1.00              
ATOM   2626  CA  ARG A 327       4.625  -6.410 -11.205  1.00  1.00              
ATOM   2627  CB  ARG A 327       4.592  -6.172  -9.688  1.00  1.00              
ATOM   2628  CG  ARG A 327       4.300  -4.735  -9.266  1.00  1.00              
ATOM   2629  CD  ARG A 327       4.094  -4.608  -7.757  1.00  1.00              
ATOM   2630  NE  ARG A 327       2.912  -5.441  -7.402  1.00  1.00              
ATOM   2631  CZ  ARG A 327       2.637  -5.735  -6.098  1.00  1.00              
ATOM   2632  NH1 ARG A 327       3.433  -5.248  -5.101  1.00  1.00              
ATOM   2633  NH2 ARG A 327       1.562  -6.518  -5.793  1.00  1.00              
ATOM   2634  C   ARG A 327       5.919  -5.918 -11.769  1.00  1.00              
ATOM   2635  O   ARG A 327       6.954  -6.568 -11.635  1.00  1.00              
ATOM   2636  N   SER A 328       5.900  -4.751 -12.442  1.00  1.00              
ATOM   2637  CA  SER A 328       7.135  -4.263 -12.975  1.00  1.00              
ATOM   2638  CB  SER A 328       6.977  -3.061 -13.923  1.00  1.00              
ATOM   2639  OG  SER A 328       6.281  -3.449 -15.098  1.00  1.00              
ATOM   2640  C   SER A 328       7.943  -3.817 -11.805  1.00  1.00              
ATOM   2641  O   SER A 328       7.400  -3.360 -10.801  1.00  1.00              
ATOM   2642  N   GLN A 329       9.275  -3.965 -11.898  1.00  1.00              
ATOM   2643  CA  GLN A 329      10.113  -3.587 -10.805  1.00  1.00              
ATOM   2644  CB  GLN A 329      11.400  -4.430 -10.741  1.00  1.00              
ATOM   2645  CG  GLN A 329      12.195  -4.270  -9.444  1.00  1.00              
ATOM   2646  CD  GLN A 329      13.261  -5.355  -9.409  1.00  1.00              
ATOM   2647  OE1 GLN A 329      13.373  -6.091  -8.429  1.00  1.00              
ATOM   2648  NE2 GLN A 329      14.064  -5.463 -10.501  1.00  1.00              
ATOM   2649  C   GLN A 329      10.452  -2.132 -10.971  1.00  1.00              
ATOM   2650  O   GLN A 329      10.536  -1.617 -12.085  1.00  1.00              
ATOM   2651  N   PHE A 330      10.626  -1.427  -9.836  1.00  1.00              
ATOM   2652  CA  PHE A 330      10.968  -0.032  -9.798  1.00  1.00              
ATOM   2653  CB  PHE A 330      10.032   0.805  -8.907  1.00  1.00              
ATOM   2654  CG  PHE A 330       8.839   1.283  -9.653  1.00  1.00              
ATOM   2655  CD1 PHE A 330       7.790   0.450  -9.967  1.00  1.00              
ATOM   2656  CD2 PHE A 330       8.794   2.598 -10.051  1.00  1.00              
ATOM   2657  CE1 PHE A 330       6.704   0.938 -10.657  1.00  1.00              
ATOM   2658  CE2 PHE A 330       7.713   3.090 -10.739  1.00  1.00              
ATOM   2659  CZ  PHE A 330       6.663   2.258 -11.041  1.00  1.00              
ATOM   2660  C   PHE A 330      12.309   0.084  -9.147  1.00  1.00              
ATOM   2661  O   PHE A 330      12.799  -0.853  -8.521  1.00  1.00              
ATOM   2662  N   GLY A 331      12.946   1.263  -9.256  1.00  1.00              
ATOM   2663  CA  GLY A 331      14.210   1.370  -8.594  1.00  1.00              
ATOM   2664  C   GLY A 331      15.238   0.582  -9.348  1.00  1.00              
ATOM   2665  O   GLY A 331      15.531  -0.566  -9.016  1.00  1.00              
ATOM   2666  N   ILE A 332      15.720   1.157 -10.467  1.00  1.00              
ATOM   2667  CA  ILE A 332      16.815   0.596 -11.209  1.00  1.00              
ATOM   2668  CB  ILE A 332      17.092   1.321 -12.492  1.00  1.00              
ATOM   2669  CG2 ILE A 332      18.371   0.730 -13.110  1.00  1.00              
ATOM   2670  CG1 ILE A 332      15.870   1.234 -13.417  1.00  1.00              
ATOM   2671  CD1 ILE A 332      15.947   2.177 -14.617  1.00  1.00              
ATOM   2672  C   ILE A 332      18.022   0.737 -10.341  1.00  1.00              
ATOM   2673  O   ILE A 332      18.846  -0.173 -10.254  1.00  1.00              
ATOM   2674  N   ASP A 333      18.171   1.919  -9.705  1.00  1.00              
ATOM   2675  CA  ASP A 333      19.206   2.086  -8.727  1.00  1.00              
ATOM   2676  CB  ASP A 333      19.371   3.534  -8.233  1.00  1.00              
ATOM   2677  CG  ASP A 333      19.928   4.374  -9.372  1.00  1.00              
ATOM   2678  OD1 ASP A 333      20.740   3.830 -10.169  1.00  1.00              
ATOM   2679  OD2 ASP A 333      19.545   5.571  -9.467  1.00  1.00              
ATOM   2680  C   ASP A 333      18.652   1.281  -7.600  1.00  1.00              
ATOM   2681  O   ASP A 333      17.602   1.601  -7.053  1.00  1.00              
ATOM   2682  N   ILE A 334      19.371   0.210  -7.250  1.00  1.00              
ATOM   2683  CA  ILE A 334      18.964  -0.892  -6.429  1.00  1.00              
ATOM   2684  CB  ILE A 334      19.942  -2.026  -6.552  1.00  1.00              
ATOM   2685  CG2 ILE A 334      19.489  -3.180  -5.642  1.00  1.00              
ATOM   2686  CG1 ILE A 334      20.046  -2.450  -8.028  1.00  1.00              
ATOM   2687  CD1 ILE A 334      18.738  -2.993  -8.602  1.00  1.00              
ATOM   2688  C   ILE A 334      18.716  -0.616  -4.975  1.00  1.00              
ATOM   2689  O   ILE A 334      17.934  -1.338  -4.359  1.00  1.00              
ATOM   2690  N   ASP A 335      19.379   0.380  -4.364  1.00  1.00              
ATOM   2691  CA  ASP A 335      19.347   0.508  -2.926  1.00  1.00              
ATOM   2692  CB  ASP A 335      20.081   1.766  -2.431  1.00  1.00              
ATOM   2693  CG  ASP A 335      19.370   2.988  -2.995  1.00  1.00              
ATOM   2694  OD1 ASP A 335      19.018   2.968  -4.204  1.00  1.00              
ATOM   2695  OD2 ASP A 335      19.161   3.956  -2.217  1.00  1.00              
ATOM   2696  C   ASP A 335      17.942   0.563  -2.398  1.00  1.00              
ATOM   2697  O   ASP A 335      17.631  -0.035  -1.370  1.00  1.00              
ATOM   2698  N   ALA A 336      17.044   1.283  -3.076  1.00  1.00              
ATOM   2699  CA  ALA A 336      15.689   1.367  -2.619  1.00  1.00              
ATOM   2700  CB  ALA A 336      14.861   2.273  -3.531  1.00  1.00              
ATOM   2701  C   ALA A 336      15.075  -0.001  -2.676  1.00  1.00              
ATOM   2702  O   ALA A 336      14.331  -0.424  -1.793  1.00  1.00              
ATOM   2703  N   ALA A 337      15.367  -0.744  -3.747  1.00  1.00              
ATOM   2704  CA  ALA A 337      14.764  -2.030  -3.904  1.00  1.00              
ATOM   2705  CB  ALA A 337      15.155  -2.689  -5.222  1.00  1.00              
ATOM   2706  C   ALA A 337      15.192  -2.939  -2.793  1.00  1.00              
ATOM   2707  O   ALA A 337      14.373  -3.662  -2.228  1.00  1.00              
ATOM   2708  N   CYS A 338      16.492  -2.913  -2.445  1.00  1.00              
ATOM   2709  CA  CYS A 338      17.029  -3.788  -1.444  1.00  1.00              
ATOM   2710  CB  CYS A 338      18.562  -3.794  -1.352  1.00  1.00              
ATOM   2711  SG  CYS A 338      19.145  -5.091  -0.219  1.00  1.00              
ATOM   2712  C   CYS A 338      16.481  -3.406  -0.110  1.00  1.00              
ATOM   2713  O   CYS A 338      16.419  -4.230   0.799  1.00  1.00              
ATOM   2714  N   GLY A 339      16.099  -2.132   0.074  1.00  1.00              
ATOM   2715  CA  GLY A 339      15.574  -1.797   1.363  1.00  1.00              
ATOM   2716  C   GLY A 339      16.730  -1.532   2.251  1.00  1.00              
ATOM   2717  O   GLY A 339      16.622  -1.571   3.471  1.00  1.00              
ATOM   2718  N   GLN A 340      17.852  -1.139   1.628  1.00  1.00              
ATOM   2719  CA  GLN A 340      19.099  -0.785   2.240  1.00  1.00              
ATOM   2720  CB  GLN A 340      20.166  -0.347   1.227  1.00  1.00              
ATOM   2721  CG  GLN A 340      20.664  -1.490   0.342  1.00  1.00              
ATOM   2722  CD  GLN A 340      21.439  -2.457   1.226  1.00  1.00              
ATOM   2723  OE1 GLN A 340      20.947  -2.901   2.263  1.00  1.00              
ATOM   2724  NE2 GLN A 340      22.691  -2.789   0.813  1.00  1.00              
ATOM   2725  C   GLN A 340      18.807   0.368   3.140  1.00  1.00              
ATOM   2726  O   GLN A 340      19.667   0.801   3.896  1.00  1.00              
ATOM   2727  N   LEU A 341      17.638   0.999   2.952  1.00  1.00              
ATOM   2728  CA  LEU A 341      17.143   2.009   3.820  1.00  1.00              
ATOM   2729  CB  LEU A 341      15.905   2.709   3.257  1.00  1.00              
ATOM   2730  CG  LEU A 341      16.030   3.404   1.900  1.00  1.00              
ATOM   2731  CD1 LEU A 341      16.090   2.393   0.747  1.00  1.00              
ATOM   2732  CD2 LEU A 341      14.902   4.429   1.742  1.00  1.00              
ATOM   2733  C   LEU A 341      16.609   1.301   5.043  1.00  1.00              
ATOM   2734  O   LEU A 341      15.892   0.309   4.954  1.00  1.00              
ATOM   2735  N   TYR A 342      16.941   1.808   6.235  1.00  1.00              
ATOM   2736  CA  TYR A 342      16.412   1.293   7.473  1.00  1.00              
ATOM   2737  CB  TYR A 342      14.892   1.071   7.395  1.00  1.00              
ATOM   2738  CG  TYR A 342      14.264   0.533   8.646  1.00  1.00              
ATOM   2739  CD1 TYR A 342      14.469  -0.756   9.073  1.00  1.00              
ATOM   2740  CD2 TYR A 342      13.394   1.325   9.367  1.00  1.00              
ATOM   2741  CE1 TYR A 342      13.850  -1.227  10.209  1.00  1.00              
ATOM   2742  CE2 TYR A 342      12.770   0.869  10.500  1.00  1.00              
ATOM   2743  CZ  TYR A 342      13.002  -0.414  10.924  1.00  1.00              
ATOM   2744  OH  TYR A 342      12.368  -0.903  12.084  1.00  1.00              
ATOM   2745  C   TYR A 342      17.054   0.005   7.883  1.00  1.00              
ATOM   2746  O   TYR A 342      17.160  -0.208   9.084  1.00  1.00              
ATOM   2747  N   GLY A 343      17.575  -0.800   6.931  1.00  1.00              
ATOM   2748  CA  GLY A 343      18.193  -2.102   7.139  1.00  1.00              
ATOM   2749  C   GLY A 343      18.925  -2.201   8.464  1.00  1.00              
ATOM   2750  O   GLY A 343      18.334  -2.359   9.530  1.00  1.00              
ATOM   2751  N   ASN A 344      20.270  -2.193   8.433  1.00  1.00              
ATOM   2752  CA  ASN A 344      21.007  -2.335   9.658  1.00  1.00              
ATOM   2753  CB  ASN A 344      22.500  -2.630   9.452  1.00  1.00              
ATOM   2754  CG  ASN A 344      22.635  -4.076   9.008  1.00  1.00              
ATOM   2755  OD1 ASN A 344      22.641  -4.989   9.833  1.00  1.00              
ATOM   2756  ND2 ASN A 344      22.734  -4.294   7.669  1.00  1.00              
ATOM   2757  C   ASN A 344      20.916  -1.091  10.476  1.00  1.00              
ATOM   2758  O   ASN A 344      20.990   0.029   9.973  1.00  1.00              
ATOM   2759  N   TYR A 345      20.654  -1.287  11.779  1.00  1.00              
ATOM   2760  CA  TYR A 345      20.507  -0.199  12.689  1.00  1.00              
ATOM   2761  CB  TYR A 345      19.242  -0.240  13.529  1.00  1.00              
ATOM   2762  CG  TYR A 345      18.936   1.199  13.352  1.00  1.00              
ATOM   2763  CD1 TYR A 345      19.436   1.793  12.214  1.00  1.00              
ATOM   2764  CD2 TYR A 345      18.163   1.937  14.211  1.00  1.00              
ATOM   2765  CE1 TYR A 345      19.215   3.118  11.938  1.00  1.00              
ATOM   2766  CE2 TYR A 345      17.934   3.266  13.940  1.00  1.00              
ATOM   2767  CZ  TYR A 345      18.471   3.861  12.818  1.00  1.00              
ATOM   2768  OH  TYR A 345      18.233   5.226  12.554  1.00  1.00              
ATOM   2769  C   TYR A 345      21.735   0.292  13.402  1.00  1.00              
ATOM   2770  O   TYR A 345      21.707   1.361  14.007  1.00  1.00              
ATOM   2771  N   GLN A 346      22.828  -0.488  13.416  1.00  1.00              
ATOM   2772  CA  GLN A 346      24.007  -0.163  14.183  1.00  1.00              
ATOM   2773  CB  GLN A 346      25.188  -1.081  13.830  1.00  1.00              
ATOM   2774  CG  GLN A 346      26.466  -0.775  14.611  1.00  1.00              
ATOM   2775  CD  GLN A 346      27.537  -1.756  14.154  1.00  1.00              
ATOM   2776  OE1 GLN A 346      27.379  -2.442  13.145  1.00  1.00              
ATOM   2777  NE2 GLN A 346      28.663  -1.825  14.913  1.00  1.00              
ATOM   2778  C   GLN A 346      24.433   1.238  13.863  1.00  1.00              
ATOM   2779  O   GLN A 346      24.959   1.950  14.717  1.00  1.00              
ATOM   2780  N   ASN A 347      24.201   1.667  12.613  1.00  1.00              
ATOM   2781  CA  ASN A 347      24.551   2.969  12.128  1.00  1.00              
ATOM   2782  CB  ASN A 347      24.141   3.156  10.659  1.00  1.00              
ATOM   2783  CG  ASN A 347      24.462   4.584  10.249  1.00  1.00              
ATOM   2784  OD1 ASN A 347      25.621   4.971  10.113  1.00  1.00              
ATOM   2785  ND2 ASN A 347      23.391   5.397  10.039  1.00  1.00              
ATOM   2786  C   ASN A 347      23.844   4.032  12.913  1.00  1.00              
ATOM   2787  O   ASN A 347      24.384   5.126  13.069  1.00  1.00              
ATOM   2788  N   SER A 348      22.633   3.736  13.432  1.00  1.00              
ATOM   2789  CA  SER A 348      21.804   4.716  14.079  1.00  1.00              
ATOM   2790  CB  SER A 348      20.601   4.113  14.824  1.00  1.00              
ATOM   2791  OG  SER A 348      21.008   3.269  15.891  1.00  1.00              
ATOM   2792  C   SER A 348      22.587   5.472  15.092  1.00  1.00              
ATOM   2793  O   SER A 348      22.678   6.696  14.997  1.00  1.00              
ATOM   2794  N   GLN A 349      23.197   4.765  16.058  1.00  1.00              
ATOM   2795  CA  GLN A 349      23.962   5.447  17.053  1.00  1.00              
ATOM   2796  CB  GLN A 349      24.990   6.404  16.437  1.00  1.00              
ATOM   2797  CG  GLN A 349      25.837   7.163  17.451  1.00  1.00              
ATOM   2798  CD  GLN A 349      26.768   8.047  16.642  1.00  1.00              
ATOM   2799  OE1 GLN A 349      27.358   8.991  17.162  1.00  1.00              
ATOM   2800  NE2 GLN A 349      26.893   7.738  15.323  1.00  1.00              
ATOM   2801  C   GLN A 349      23.015   6.251  17.933  1.00  1.00              
ATOM   2802  O   GLN A 349      22.503   7.299  17.457  1.00  1.00              
ATOM   2803  OXT GLN A 349      22.796   5.831  19.101  1.00  1.00              
TER
