# Supplementary material for: Biochemical and Computational Analysis of the Substrate Specificities of Cfr and RlmN Methyltransferases
Source: PLoS One. 2015 Dec 23;10(12):e0145655. doi: 10.1371/journal.pone.0145655 (PMC4689488; doi:10.1371/journal.pone.0145655)
Supplement: S2 PDB File — (PDB) [file pone.0145655.s002.pdb]

TITLE     432
REMARK   4      COMPLIES WITH FORMAT V. 3.0, 1-DEC-2006
REMARK 888
REMARK 888 WRITTEN BY MAESTRO (A PRODUCT OF SCHRODINGER, LLC)
HELIX    1   1 GLY A   10  SER A   18  1                                   9
HELIX    2   2 ASP A   23  GLN A   36  1                                  14
HELIX    3   3 LYS A   49  ASN A   57  1                                   9
HELIX    4   4 VAL A  132  LEU A  145  1                                  14
HELIX    5   5 ALA A  160  ALA A  162  1                                   3
HELIX    6   6 GLN A  165  PHE A  173  1                                   9
HELIX    7   7 PRO A  183  ARG A  185  1                                   3
HELIX    8   8 PRO A  195  GLU A  203  1                                   9
HELIX    9   9 SER A  218  LEU A  224  1                                   7
HELIX   10  10 ILE A  227  ARG A  230  1                                   4
HELIX   11  11 ILE A  233  LEU A  246  1                                  14
HELIX   12  12 LEU A  265  LYS A  276  1                                  12
HELIX   13  13 GLU A  307  SER A  319  1                                  13
HELIX   14  14 ILE A  334  ALA A  337  1                                   4
SHEET    1   1 1 VAL A  77  LEU A  81  0
SHEET    2   2 1 GLU A  91  TYR A  97  0
SHEET    3   3 1 TRP A 101  CYS A 105  0
SHEET    4   4 1 SER A 187  SER A 189  0
SHEET    5   5 1 ASN A 208  SER A 212  0
SHEET    6   6 1 TYR A 252  ILE A 256  0
SHEET    7   7 1 HIS A 286  ILE A 290  0
SHEET    8   8 1 HIS A 323  ILE A 326  0
MODEL        1
ATOM      1  N   MET A   1      59.180  -4.877 -23.384  1.00  1.00           N
ATOM      2  CA  MET A   1      59.736  -5.916 -24.267  1.00  1.00           C
ATOM      3  C   MET A   1      61.255  -5.917 -24.355  1.00  1.00           C
ATOM      4  O   MET A   1      61.836  -5.779 -23.284  1.00  1.00           O
ATOM      5  CB  MET A   1      59.183  -5.792 -25.688  1.00  1.00           C
ATOM      6  CG  MET A   1      59.559  -4.515 -26.441  1.00  1.00           C
ATOM      7  SD  MET A   1      59.354  -4.579 -28.239  1.00  1.00           S
ATOM      8  CE  MET A   1      57.546  -4.656 -28.226  1.00  1.00           C
ATOM      9  H1  MET A   1      59.616  -5.018 -22.481  1.00  0.00           H
ATOM     10  H2  MET A   1      59.484  -3.969 -23.703  1.00  0.00           H
ATOM     11  H3  MET A   1      58.181  -4.978 -23.293  1.00  0.00           H
ATOM     12  HA  MET A   1      59.458  -6.890 -23.864  1.00  0.00           H
ATOM     13  HB3 MET A   1      59.447  -6.660 -26.293  1.00  0.00           H
ATOM     14  H4  MET A   1      58.095  -5.851 -25.635  1.00  0.00           H
ATOM     15  HG3 MET A   1      58.922  -3.712 -26.073  1.00  0.00           H
ATOM     16  H5  MET A   1      60.556  -4.114 -26.256  1.00  0.00           H
ATOM     17  HE1 MET A   1      57.171  -4.752 -29.245  1.00  0.00           H
ATOM     18  HE2 MET A   1      57.192  -5.526 -27.673  1.00  0.00           H
ATOM     19  HE3 MET A   1      57.128  -3.753 -27.781  1.00  0.00           H
ATOM     20  N   ASN A   2      61.751  -6.010 -25.592  1.00  1.00           N
ATOM     21  CA  ASN A   2      63.157  -5.919 -25.925  1.00  1.00           C
ATOM     22  C   ASN A   2      63.769  -7.263 -26.293  1.00  1.00           C
ATOM     23  O   ASN A   2      63.537  -8.236 -25.583  1.00  1.00           O
ATOM     24  CB  ASN A   2      64.091  -5.410 -24.828  1.00  1.00           C
ATOM     25  CG  ASN A   2      63.631  -4.016 -24.428  1.00  1.00           C
ATOM     26  OD1 ASN A   2      63.126  -3.242 -25.239  1.00  1.00           O
ATOM     27  ND2 ASN A   2      63.734  -3.724 -23.130  1.00  1.00           N
ATOM     28  H   ASN A   2      61.122  -6.159 -26.365  1.00  0.00           H
ATOM     29  HA  ASN A   2      63.230  -5.263 -26.793  1.00  0.00           H
ATOM     30  HB3 ASN A   2      64.125  -6.074 -23.963  1.00  0.00           H
ATOM     31  H4  ASN A   2      65.144  -5.416 -25.110  1.00  0.00           H
ATOM     32 HD22 ASN A   2      63.521  -2.819 -22.737  1.00  0.00           H
ATOM     33 HD21 ASN A   2      64.210  -4.368 -22.509  1.00  0.00           H
ATOM     34  N   PHE A   3      64.339  -7.348 -27.499  1.00  1.00           N
ATOM     35  CA  PHE A   3      64.972  -8.562 -27.972  1.00  1.00           C
ATOM     36  C   PHE A   3      66.030  -9.121 -27.031  1.00  1.00           C
ATOM     37  O   PHE A   3      66.287 -10.310 -27.215  1.00  1.00           O
ATOM     38  CB  PHE A   3      65.648  -8.576 -29.345  1.00  1.00           C
ATOM     39  CG  PHE A   3      64.748  -9.150 -30.414  1.00  1.00           C
ATOM     40  CD1 PHE A   3      63.893 -10.212 -30.098  1.00  1.00           C
ATOM     41  CD2 PHE A   3      64.825  -8.725 -31.745  1.00  1.00           C
ATOM     42  CE1 PHE A   3      63.102 -10.797 -31.095  1.00  1.00           C
ATOM     43  CE2 PHE A   3      64.012  -9.293 -32.733  1.00  1.00           C
ATOM     44  CZ  PHE A   3      63.127 -10.330 -32.413  1.00  1.00           C
ATOM     45  H   PHE A   3      64.496  -6.500 -28.023  1.00  0.00           H
ATOM     46  HA  PHE A   3      64.148  -9.263 -27.835  1.00  0.00           H
ATOM     47  HB3 PHE A   3      65.919  -7.566 -29.652  1.00  0.00           H
ATOM     48  H4  PHE A   3      66.559  -9.168 -29.431  1.00  0.00           H
ATOM     49  HD1 PHE A   3      64.115 -10.653 -29.137  1.00  0.00           H
ATOM     50  HD2 PHE A   3      65.500  -7.923 -32.003  1.00  0.00           H
ATOM     51  HE1 PHE A   3      62.160 -11.305 -30.957  1.00  0.00           H
ATOM     52  HE2 PHE A   3      64.018  -8.902 -33.739  1.00  0.00           H
ATOM     53  HZ  PHE A   3      62.320 -10.589 -33.081  1.00  0.00           H
ATOM     54  N   ASN A   4      66.791  -8.260 -26.352  1.00  1.00           N
ATOM     55  CA  ASN A   4      67.781  -8.914 -25.518  1.00  1.00           C
ATOM     56  C   ASN A   4      67.065  -9.569 -24.344  1.00  1.00           C
ATOM     57  O   ASN A   4      67.585  -9.400 -23.247  1.00  1.00           O
ATOM     58  CB  ASN A   4      68.975  -8.083 -25.043  1.00  1.00           C
ATOM     59  CG  ASN A   4      68.629  -6.950 -24.083  1.00  1.00           C
ATOM     60  OD1 ASN A   4      67.451  -6.609 -24.033  1.00  1.00           O
ATOM     61  ND2 ASN A   4      69.641  -6.094 -23.896  1.00  1.00           N
ATOM     62  H   ASN A   4      66.597  -7.287 -26.160  1.00  0.00           H
ATOM     63  HA  ASN A   4      68.268  -9.709 -26.082  1.00  0.00           H
ATOM     64  HB3 ASN A   4      69.814  -8.669 -24.667  1.00  0.00           H
ATOM     65  H4  ASN A   4      69.269  -7.518 -25.929  1.00  0.00           H
ATOM     66 HD22 ASN A   4      69.384  -5.482 -23.132  1.00  0.00           H
ATOM     67 HD21 ASN A   4      70.575  -6.448 -24.027  1.00  0.00           H
ATOM     68  N   ASN A   5      66.299 -10.621 -24.638  1.00  1.00           N
ATOM     69  CA  ASN A   5      65.526 -11.243 -23.582  1.00  1.00           C
ATOM     70  C   ASN A   5      64.695 -12.302 -24.290  1.00  1.00           C
ATOM     71  O   ASN A   5      64.113 -13.195 -23.678  1.00  1.00           O
ATOM     72  CB  ASN A   5      64.449 -10.274 -23.095  1.00  1.00           C
ATOM     73  CG  ASN A   5      63.539 -11.004 -22.120  1.00  1.00           C
ATOM     74  OD1 ASN A   5      63.797 -11.896 -21.317  1.00  1.00           O
ATOM     75  ND2 ASN A   5      62.306 -10.511 -21.962  1.00  1.00           N
ATOM     76  H   ASN A   5      66.136 -10.802 -25.615  1.00  0.00           H
ATOM     77  HA  ASN A   5      66.166 -11.742 -22.854  1.00  0.00           H
ATOM     78  HB3 ASN A   5      65.335  -9.873 -22.601  1.00  0.00           H
ATOM     79  H4  ASN A   5      64.047  -9.475 -23.715  1.00  0.00           H
ATOM     80 HD22 ASN A   5      61.742 -10.884 -21.212  1.00  0.00           H
ATOM     81 HD21 ASN A   5      62.164  -9.641 -22.450  1.00  0.00           H
ATOM     82  N   LYS A   6      64.525 -12.262 -25.618  1.00  1.00           N
ATOM     83  CA  LYS A   6      63.672 -13.326 -26.104  1.00  1.00           C
ATOM     84  C   LYS A   6      64.639 -14.335 -26.707  1.00  1.00           C
ATOM     85  O   LYS A   6      64.903 -14.338 -27.910  1.00  1.00           O
ATOM     86  CB  LYS A   6      62.553 -12.961 -27.083  1.00  1.00           C
ATOM     87  CG  LYS A   6      62.913 -12.592 -28.521  1.00  1.00           C
ATOM     88  CD  LYS A   6      61.733 -12.787 -29.473  1.00  1.00           C
ATOM     89  CE  LYS A   6      60.469 -12.013 -29.101  1.00  1.00           C
ATOM     90  NZ  LYS A   6      60.735 -10.573 -29.232  1.00  1.00           N
ATOM     91  H   LYS A   6      64.946 -11.561 -26.210  1.00  0.00           H
ATOM     92  HA  LYS A   6      63.106 -13.899 -25.371  1.00  0.00           H
ATOM     93  HB3 LYS A   6      62.306 -14.011 -27.239  1.00  0.00           H
ATOM     94  H4  LYS A   6      61.766 -12.401 -26.577  1.00  0.00           H
ATOM     95  HG3 LYS A   6      62.841 -11.543 -28.233  1.00  0.00           H
ATOM     96  H5  LYS A   6      63.886 -12.737 -28.991  1.00  0.00           H
ATOM     97  HD3 LYS A   6      61.565 -12.894 -30.544  1.00  0.00           H
ATOM     98  H6  LYS A   6      61.782 -13.830 -29.165  1.00  0.00           H
ATOM     99  HE3 LYS A   6      59.514 -12.454 -29.387  1.00  0.00           H
ATOM    100  H7  LYS A   6      60.357 -12.078 -28.020  1.00  0.00           H
ATOM    101  HZ1 LYS A   6      59.973 -10.059 -28.816  1.00  0.00           H
ATOM    102  HZ2 LYS A   6      61.568 -10.359 -28.699  1.00  0.00           H
ATOM    103  HZ3 LYS A   6      60.887 -10.326 -30.200  1.00  0.00           H
ATOM    104  N   THR A   7      64.968 -15.329 -25.879  1.00  1.00           N
ATOM    105  CA  THR A   7      65.910 -16.238 -26.499  1.00  1.00           C
ATOM    106  C   THR A   7      65.710 -17.664 -26.010  1.00  1.00           C
ATOM    107  O   THR A   7      65.836 -17.998 -24.835  1.00  1.00           O
ATOM    108  CB  THR A   7      67.400 -15.926 -26.356  1.00  1.00           C
ATOM    109  OG1 THR A   7      68.136 -16.949 -26.990  1.00  1.00           O
ATOM    110  CG2 THR A   7      67.689 -15.814 -24.861  1.00  1.00           C
ATOM    111  H   THR A   7      64.801 -15.334 -24.881  1.00  0.00           H
ATOM    112  HA  THR A   7      65.745 -16.357 -27.570  1.00  0.00           H
ATOM    113  HB  THR A   7      67.551 -14.965 -26.849  1.00  0.00           H
ATOM    114  HG1 THR A   7      69.032 -16.653 -26.922  1.00  0.00           H
ATOM    115 HG21 THR A   7      68.549 -15.159 -24.719  1.00  0.00           H
ATOM    116 HG22 THR A   7      66.923 -15.301 -24.280  1.00  0.00           H
ATOM    117 HG23 THR A   7      67.880 -16.760 -24.355  1.00  0.00           H
ATOM    118  N   LYS A   8      65.020 -18.431 -26.859  1.00  1.00           N
ATOM    119  CA  LYS A   8      65.208 -19.848 -27.101  1.00  1.00           C
ATOM    120  C   LYS A   8      65.852 -19.850 -28.480  1.00  1.00           C
ATOM    121  O   LYS A   8      66.288 -20.889 -28.974  1.00  1.00           O
ATOM    122  CB  LYS A   8      63.910 -20.656 -27.056  1.00  1.00           C
ATOM    123  CG  LYS A   8      64.196 -22.153 -26.937  1.00  1.00           C
ATOM    124  CD  LYS A   8      63.005 -22.986 -26.460  1.00  1.00           C
ATOM    125  CE  LYS A   8      62.924 -23.138 -24.939  1.00  1.00           C
ATOM    126  NZ  LYS A   8      61.929 -24.167 -24.599  1.00  1.00           N
ATOM    127  H   LYS A   8      64.580 -17.950 -27.630  1.00  0.00           H
ATOM    128  HA  LYS A   8      65.949 -20.226 -26.395  1.00  0.00           H
ATOM    129  HB3 LYS A   8      63.358 -20.338 -26.171  1.00  0.00           H
ATOM    130  H4  LYS A   8      63.266 -20.440 -27.908  1.00  0.00           H
ATOM    131  HG3 LYS A   8      64.504 -22.516 -27.918  1.00  0.00           H
ATOM    132  H5  LYS A   8      65.052 -22.328 -26.285  1.00  0.00           H
ATOM    133  HD3 LYS A   8      62.078 -22.574 -26.855  1.00  0.00           H
ATOM    134  H6  LYS A   8      63.106 -23.977 -26.900  1.00  0.00           H
ATOM    135  HE3 LYS A   8      63.904 -23.561 -24.716  1.00  0.00           H
ATOM    136  H7  LYS A   8      62.790 -22.194 -24.412  1.00  0.00           H
ATOM    137  HZ1 LYS A   8      61.972 -24.344 -23.605  1.00  0.00           H
ATOM    138  HZ2 LYS A   8      61.001 -23.845 -24.835  1.00  0.00           H
ATOM    139  HZ3 LYS A   8      62.143 -25.029 -25.078  1.00  0.00           H
ATOM    140  N   TYR A   9      65.757 -18.673 -29.104  1.00  1.00           N
ATOM    141  CA  TYR A   9      66.004 -18.368 -30.497  1.00  1.00           C
ATOM    142  C   TYR A   9      64.672 -18.606 -31.194  1.00  1.00           C
ATOM    143  O   TYR A   9      64.331 -17.918 -32.153  1.00  1.00           O
ATOM    144  CB  TYR A   9      66.950 -19.321 -31.230  1.00  1.00           C
ATOM    145  CG  TYR A   9      68.138 -18.395 -31.322  1.00  1.00           C
ATOM    146  CD1 TYR A   9      68.060 -17.466 -32.366  1.00  1.00           C
ATOM    147  CD2 TYR A   9      69.183 -18.446 -30.393  1.00  1.00           C
ATOM    148  CE1 TYR A   9      69.115 -16.556 -32.503  1.00  1.00           C
ATOM    149  CE2 TYR A   9      70.221 -17.526 -30.585  1.00  1.00           C
ATOM    150  CZ  TYR A   9      70.189 -16.567 -31.604  1.00  1.00           C
ATOM    151  OH  TYR A   9      71.205 -15.673 -31.773  1.00  1.00           O
ATOM    152  H   TYR A   9      65.524 -17.854 -28.560  1.00  0.00           H
ATOM    153  HA  TYR A   9      66.256 -17.308 -30.497  1.00  0.00           H
ATOM    154  HB3 TYR A   9      67.363 -20.227 -30.788  1.00  0.00           H
ATOM    155  H4  TYR A   9      66.690 -19.553 -32.262  1.00  0.00           H
ATOM    156  HD1 TYR A   9      67.222 -17.441 -33.046  1.00  0.00           H
ATOM    157  HD2 TYR A   9      69.156 -19.101 -29.535  1.00  0.00           H
ATOM    158  HE1 TYR A   9      68.802 -15.948 -33.339  1.00  0.00           H
ATOM    159  HE2 TYR A   9      70.925 -17.181 -29.843  1.00  0.00           H
ATOM    160  HH  TYR A   9      71.827 -15.775 -31.069  1.00  0.00           H
ATOM    161  N   GLY A  10      63.906 -19.546 -30.634  1.00  1.00           N
ATOM    162  CA  GLY A  10      62.612 -19.769 -31.245  1.00  1.00           C
ATOM    163  C   GLY A  10      61.861 -18.458 -31.056  1.00  1.00           C
ATOM    164  O   GLY A  10      61.097 -18.068 -31.936  1.00  1.00           O
ATOM    165  H   GLY A  10      64.203 -20.101 -29.844  1.00  0.00           H
ATOM    166  HA3 GLY A  10      62.706 -20.023 -32.300  1.00  0.00           H
ATOM    167  H4  GLY A  10      62.102 -20.570 -30.711  1.00  0.00           H
ATOM    168  N   LYS A  11      62.069 -17.853 -29.885  1.00  1.00           N
ATOM    169  CA  LYS A  11      61.298 -16.659 -29.605  1.00  1.00           C
ATOM    170  C   LYS A  11      61.658 -15.536 -30.567  1.00  1.00           C
ATOM    171  O   LYS A  11      60.758 -14.910 -31.123  1.00  1.00           O
ATOM    172  CB  LYS A  11      61.474 -16.117 -28.186  1.00  1.00           C
ATOM    173  CG  LYS A  11      60.467 -15.007 -27.886  1.00  1.00           C
ATOM    174  CD  LYS A  11      60.279 -14.732 -26.393  1.00  1.00           C
ATOM    175  CE  LYS A  11      59.234 -13.652 -26.111  1.00  1.00           C
ATOM    176  NZ  LYS A  11      59.007 -13.524 -24.665  1.00  1.00           N
ATOM    177  H   LYS A  11      62.695 -18.206 -29.175  1.00  0.00           H
ATOM    178  HA  LYS A  11      60.247 -16.904 -29.760  1.00  0.00           H
ATOM    179  HB3 LYS A  11      61.305 -16.937 -27.488  1.00  0.00           H
ATOM    180  H4  LYS A  11      62.516 -15.832 -28.037  1.00  0.00           H
ATOM    181  HG3 LYS A  11      60.014 -14.340 -28.620  1.00  0.00           H
ATOM    182  H5  LYS A  11      59.572 -15.617 -28.004  1.00  0.00           H
ATOM    183  HD3 LYS A  11      59.874 -15.649 -25.968  1.00  0.00           H
ATOM    184  H6  LYS A  11      61.159 -14.613 -25.762  1.00  0.00           H
ATOM    185  HE3 LYS A  11      59.522 -12.638 -26.389  1.00  0.00           H
ATOM    186  H7  LYS A  11      58.281 -13.882 -26.587  1.00  0.00           H
ATOM    187  HZ1 LYS A  11      58.347 -12.795 -24.435  1.00  0.00           H
ATOM    188  HZ2 LYS A  11      58.725 -14.402 -24.254  1.00  0.00           H
ATOM    189  HZ3 LYS A  11      59.873 -13.270 -24.206  1.00  0.00           H
ATOM    190  N   ILE A  12      62.955 -15.378 -30.839  1.00  1.00           N
ATOM    191  CA  ILE A  12      63.318 -14.246 -31.668  1.00  1.00           C
ATOM    192  C   ILE A  12      62.801 -14.486 -33.080  1.00  1.00           C
ATOM    193  O   ILE A  12      62.282 -13.574 -33.720  1.00  1.00           O
ATOM    194  CB  ILE A  12      64.805 -13.904 -31.580  1.00  1.00           C
ATOM    195  CG2 ILE A  12      65.590 -15.087 -32.147  1.00  1.00           C
ATOM    196  CG1 ILE A  12      65.131 -12.548 -32.205  1.00  1.00           C
ATOM    197  CD1 ILE A  12      66.508 -11.982 -31.857  1.00  1.00           C
ATOM    198  H   ILE A  12      63.693 -15.906 -30.394  1.00  0.00           H
ATOM    199  HA  ILE A  12      62.991 -13.224 -31.480  1.00  0.00           H
ATOM    200  HB  ILE A  12      65.050 -13.810 -30.522  1.00  0.00           H
ATOM    201 HG21 ILE A  12      66.657 -14.910 -32.012  1.00  0.00           H
ATOM    202 HG22 ILE A  12      65.343 -15.930 -31.502  1.00  0.00           H
ATOM    203 HG23 ILE A  12      65.425 -15.366 -33.187  1.00  0.00           H
ATOM    204 HG13 ILE A  12      65.696 -13.021 -33.009  1.00  0.00           H
ATOM    205  H4  ILE A  12      64.298 -12.075 -32.725  1.00  0.00           H
ATOM    206 HD11 ILE A  12      67.042 -11.578 -32.717  1.00  0.00           H
ATOM    207 HD12 ILE A  12      66.358 -11.141 -31.181  1.00  0.00           H
ATOM    208 HD13 ILE A  12      67.043 -12.710 -31.247  1.00  0.00           H
ATOM    209  N   GLN A  13      62.902 -15.731 -33.552  1.00  1.00           N
ATOM    210  CA  GLN A  13      62.424 -16.015 -34.890  1.00  1.00           C
ATOM    211  C   GLN A  13      60.916 -15.816 -34.941  1.00  1.00           C
ATOM    212  O   GLN A  13      60.412 -15.302 -35.938  1.00  1.00           O
ATOM    213  CB  GLN A  13      62.780 -17.410 -35.401  1.00  1.00           C
ATOM    214  CG  GLN A  13      62.043 -17.808 -36.681  1.00  1.00           C
ATOM    215  CD  GLN A  13      62.128 -16.786 -37.805  1.00  1.00           C
ATOM    216  OE1 GLN A  13      61.576 -17.004 -38.881  1.00  1.00           O
ATOM    217  NE2 GLN A  13      62.805 -15.660 -37.570  1.00  1.00           N
ATOM    218  H   GLN A  13      63.319 -16.472 -33.009  1.00  0.00           H
ATOM    219  HA  GLN A  13      62.825 -15.147 -35.414  1.00  0.00           H
ATOM    220  HB3 GLN A  13      63.860 -17.524 -35.489  1.00  0.00           H
ATOM    221  H4  GLN A  13      62.505 -18.130 -34.630  1.00  0.00           H
ATOM    222  HG3 GLN A  13      62.404 -18.773 -37.034  1.00  0.00           H
ATOM    223  H5  GLN A  13      60.984 -17.979 -36.490  1.00  0.00           H
ATOM    224 HE22 GLN A  13      62.818 -14.981 -38.317  1.00  0.00           H
ATOM    225 HE21 GLN A  13      63.312 -15.536 -36.704  1.00  0.00           H
ATOM    226  N   GLU A  14      60.204 -16.257 -33.902  1.00  1.00           N
ATOM    227  CA  GLU A  14      58.760 -16.147 -33.927  1.00  1.00           C
ATOM    228  C   GLU A  14      58.393 -14.672 -33.985  1.00  1.00           C
ATOM    229  O   GLU A  14      57.505 -14.284 -34.741  1.00  1.00           O
ATOM    230  CB  GLU A  14      58.094 -16.716 -32.674  1.00  1.00           C
ATOM    231  CG  GLU A  14      56.570 -16.606 -32.688  1.00  1.00           C
ATOM    232  CD  GLU A  14      56.058 -17.081 -31.334  1.00  1.00           C
ATOM    233  OE1 GLU A  14      56.884 -17.234 -30.409  1.00  1.00           O
ATOM    234  OE2 GLU A  14      54.838 -17.336 -31.227  1.00  1.00           O
ATOM    235  H   GLU A  14      60.639 -16.696 -33.102  1.00  0.00           H
ATOM    236  HA  GLU A  14      58.377 -16.641 -34.821  1.00  0.00           H
ATOM    237  HB3 GLU A  14      58.383 -17.764 -32.590  1.00  0.00           H
ATOM    238  H4  GLU A  14      58.530 -16.211 -31.811  1.00  0.00           H
ATOM    239  HG3 GLU A  14      56.211 -15.585 -32.811  1.00  0.00           H
ATOM    240  H5  GLU A  14      56.144 -17.205 -33.492  1.00  0.00           H
ATOM    241  N   PHE A  15      59.109 -13.877 -33.187  1.00  1.00           N
ATOM    242  CA  PHE A  15      58.756 -12.476 -33.087  1.00  1.00           C
ATOM    243  C   PHE A  15      59.036 -11.846 -34.444  1.00  1.00           C
ATOM    244  O   PHE A  15      58.244 -11.052 -34.949  1.00  1.00           O
ATOM    245  CB  PHE A  15      59.631 -11.772 -32.049  1.00  1.00           C
ATOM    246  CG  PHE A  15      58.875 -10.525 -31.659  1.00  1.00           C
ATOM    247  CD1 PHE A  15      58.934  -9.392 -32.479  1.00  1.00           C
ATOM    248  CD2 PHE A  15      58.134 -10.499 -30.473  1.00  1.00           C
ATOM    249  CE1 PHE A  15      58.236  -8.241 -32.096  1.00  1.00           C
ATOM    250  CE2 PHE A  15      57.438  -9.343 -30.097  1.00  1.00           C
ATOM    251  CZ  PHE A  15      57.488  -8.208 -30.913  1.00  1.00           C
ATOM    252  H   PHE A  15      59.831 -14.234 -32.575  1.00  0.00           H
ATOM    253  HA  PHE A  15      57.695 -12.389 -32.856  1.00  0.00           H
ATOM    254  HB3 PHE A  15      59.638 -12.532 -31.268  1.00  0.00           H
ATOM    255  H4  PHE A  15      60.645 -11.551 -32.382  1.00  0.00           H
ATOM    256  HD1 PHE A  15      59.505  -9.398 -33.395  1.00  0.00           H
ATOM    257  HD2 PHE A  15      57.967 -11.381 -29.872  1.00  0.00           H
ATOM    258  HE1 PHE A  15      58.279  -7.365 -32.727  1.00  0.00           H
ATOM    259  HE2 PHE A  15      56.847  -9.340 -29.194  1.00  0.00           H
ATOM    260  HZ  PHE A  15      56.957  -7.312 -30.629  1.00  0.00           H
ATOM    261  N   LEU A  16      60.145 -12.285 -35.044  1.00  1.00           N
ATOM    262  CA  LEU A  16      60.513 -11.627 -36.281  1.00  1.00           C
ATOM    263  C   LEU A  16      59.446 -11.977 -37.308  1.00  1.00           C
ATOM    264  O   LEU A  16      59.036 -11.090 -38.052  1.00  1.00           O
ATOM    265  CB  LEU A  16      61.893 -12.061 -36.772  1.00  1.00           C
ATOM    266  CG  LEU A  16      62.403 -10.941 -37.679  1.00  1.00           C
ATOM    267  CD1 LEU A  16      62.694  -9.652 -36.909  1.00  1.00           C
ATOM    268  CD2 LEU A  16      63.574 -11.418 -38.537  1.00  1.00           C
ATOM    269  H   LEU A  16      60.791 -12.937 -34.622  1.00  0.00           H
ATOM    270  HA  LEU A  16      60.553 -10.579 -35.989  1.00  0.00           H
ATOM    271  HB3 LEU A  16      62.424 -12.601 -35.988  1.00  0.00           H
ATOM    272  H4  LEU A  16      61.737 -12.929 -37.413  1.00  0.00           H
ATOM    273  HG  LEU A  16      61.505 -11.044 -38.286  1.00  0.00           H
ATOM    274 HD11 LEU A  16      62.071  -8.830 -37.259  1.00  0.00           H
ATOM    275 HD12 LEU A  16      62.465  -9.733 -35.846  1.00  0.00           H
ATOM    276 HD13 LEU A  16      63.741  -9.353 -36.941  1.00  0.00           H
ATOM    277 HD21 LEU A  16      63.356 -11.454 -39.604  1.00  0.00           H
ATOM    278 HD22 LEU A  16      64.468 -10.821 -38.355  1.00  0.00           H
ATOM    279 HD23 LEU A  16      63.684 -12.492 -38.384  1.00  0.00           H
ATOM    280  N   ARG A  17      58.984 -13.228 -37.318  1.00  1.00           N
ATOM    281  CA  ARG A  17      58.003 -13.595 -38.316  1.00  1.00           C
ATOM    282  C   ARG A  17      56.769 -12.737 -38.093  1.00  1.00           C
ATOM    283  O   ARG A  17      56.120 -12.343 -39.058  1.00  1.00           O
ATOM    284  CB  ARG A  17      57.595 -15.067 -38.290  1.00  1.00           C
ATOM    285  CG  ARG A  17      56.399 -15.337 -39.203  1.00  1.00           C
ATOM    286  CD  ARG A  17      56.379 -16.739 -39.815  1.00  1.00           C
ATOM    287  NE  ARG A  17      57.394 -16.755 -40.875  1.00  1.00           N
ATOM    288  CZ  ARG A  17      57.141 -16.202 -42.074  1.00  1.00           C
ATOM    289  NH1 ARG A  17      55.938 -15.654 -42.314  1.00  1.00           N
ATOM    290  NH2 ARG A  17      58.082 -16.184 -43.033  1.00  1.00           N
ATOM    291  H   ARG A  17      59.339 -13.936 -36.691  1.00  0.00           H
ATOM    292  HA  ARG A  17      58.338 -13.352 -39.322  1.00  0.00           H
ATOM    293  HB3 ARG A  17      58.461 -15.647 -38.607  1.00  0.00           H
ATOM    294  H4  ARG A  17      57.370 -15.394 -37.275  1.00  0.00           H
ATOM    295  HG3 ARG A  17      55.472 -15.155 -38.657  1.00  0.00           H
ATOM    296  H5  ARG A  17      56.399 -14.626 -40.030  1.00  0.00           H
ATOM    297  HD3 ARG A  17      56.591 -17.480 -39.043  1.00  0.00           H
ATOM    298  H6  ARG A  17      55.388 -16.985 -40.198  1.00  0.00           H
ATOM    299  HE  ARG A  17      58.302 -17.137 -40.644  1.00  0.00           H
ATOM    300 HH12 ARG A  17      55.717 -15.216 -43.198  1.00  0.00           H
ATOM    301 HH11 ARG A  17      55.219 -15.644 -41.601  1.00  0.00           H
ATOM    302 HH22 ARG A  17      57.914 -15.762 -43.936  1.00  0.00           H
ATOM    303 HH21 ARG A  17      58.995 -16.589 -42.875  1.00  0.00           H
ATOM    304  N   SER A  18      56.451 -12.466 -36.825  1.00  1.00           N
ATOM    305  CA  SER A  18      55.274 -11.680 -36.526  1.00  1.00           C
ATOM    306  C   SER A  18      55.444 -10.318 -37.178  1.00  1.00           C
ATOM    307  O   SER A  18      54.485  -9.830 -37.773  1.00  1.00           O
ATOM    308  CB  SER A  18      55.073 -11.451 -35.027  1.00  1.00           C
ATOM    309  OG  SER A  18      53.914 -10.678 -34.804  1.00  1.00           O
ATOM    310  H   SER A  18      57.009 -12.812 -36.058  1.00  0.00           H
ATOM    311  HA  SER A  18      54.404 -12.183 -36.948  1.00  0.00           H
ATOM    312  HB3 SER A  18      54.971 -12.406 -34.513  1.00  0.00           H
ATOM    313  H4  SER A  18      55.906 -10.928 -34.557  1.00  0.00           H
ATOM    314  HG  SER A  18      54.024  -9.833 -35.214  1.00  0.00           H
ATOM    315  N   ASN A  19      56.628  -9.707 -37.098  1.00  1.00           N
ATOM    316  CA  ASN A  19      56.687  -8.385 -37.687  1.00  1.00           C
ATOM    317  C   ASN A  19      57.174  -8.513 -39.123  1.00  1.00           C
ATOM    318  O   ASN A  19      57.807  -7.593 -39.636  1.00  1.00           O
ATOM    319  CB  ASN A  19      57.584  -7.371 -36.975  1.00  1.00           C
ATOM    320  CG  ASN A  19      59.056  -7.730 -37.141  1.00  1.00           C
ATOM    321  OD1 ASN A  19      59.563  -8.706 -36.582  1.00  1.00           O
ATOM    322  ND2 ASN A  19      59.748  -6.919 -37.938  1.00  1.00           N
ATOM    323  H   ASN A  19      57.436 -10.097 -36.634  1.00  0.00           H
ATOM    324  HA  ASN A  19      55.719  -7.888 -37.729  1.00  0.00           H
ATOM    325  HB3 ASN A  19      57.359  -6.357 -37.309  1.00  0.00           H
ATOM    326  H4  ASN A  19      57.378  -7.382 -35.905  1.00  0.00           H
ATOM    327 HD22 ASN A  19      60.728  -7.124 -38.059  1.00  0.00           H
ATOM    328 HD21 ASN A  19      59.289  -6.161 -38.417  1.00  0.00           H
ATOM    329  N   ASN A  20      56.792  -9.610 -39.782  1.00  1.00           N
ATOM    330  CA  ASN A  20      57.060  -9.894 -41.176  1.00  1.00           C
ATOM    331  C   ASN A  20      58.530 -10.153 -41.474  1.00  1.00           C
ATOM    332  O   ASN A  20      58.899 -10.230 -42.642  1.00  1.00           O
ATOM    333  CB  ASN A  20      56.588  -8.781 -42.112  1.00  1.00           C
ATOM    334  CG  ASN A  20      55.068  -8.841 -42.153  1.00  1.00           C
ATOM    335  OD1 ASN A  20      54.479  -9.704 -42.811  1.00  1.00           O
ATOM    336  ND2 ASN A  20      54.427  -7.908 -41.453  1.00  1.00           N
ATOM    337  H   ASN A  20      56.268 -10.312 -39.280  1.00  0.00           H
ATOM    338  HA  ASN A  20      56.555 -10.831 -41.409  1.00  0.00           H
ATOM    339  HB3 ASN A  20      56.988  -7.792 -41.889  1.00  0.00           H
ATOM    340  H4  ASN A  20      56.869  -8.973 -43.148  1.00  0.00           H
ATOM    341 HD22 ASN A  20      53.420  -7.952 -41.470  1.00  0.00           H
ATOM    342 HD21 ASN A  20      54.946  -7.225 -40.922  1.00  0.00           H
ATOM    343  N   GLU A  21      59.392 -10.334 -40.472  1.00  1.00           N
ATOM    344  CA  GLU A  21      60.740 -10.600 -40.919  1.00  1.00           C
ATOM    345  C   GLU A  21      61.022 -12.089 -40.866  1.00  1.00           C
ATOM    346  O   GLU A  21      60.390 -12.876 -40.167  1.00  1.00           O
ATOM    347  CB  GLU A  21      61.850  -9.772 -40.276  1.00  1.00           C
ATOM    348  CG  GLU A  21      61.745  -8.269 -40.527  1.00  1.00           C
ATOM    349  CD  GLU A  21      62.761  -7.578 -39.629  1.00  1.00           C
ATOM    350  OE1 GLU A  21      63.645  -8.278 -39.088  1.00  1.00           O
ATOM    351  OE2 GLU A  21      62.665  -6.337 -39.499  1.00  1.00           O
ATOM    352  H   GLU A  21      59.157 -10.368 -39.491  1.00  0.00           H
ATOM    353  HA  GLU A  21      60.894 -10.109 -41.878  1.00  0.00           H
ATOM    354  HB3 GLU A  21      61.572  -9.538 -39.251  1.00  0.00           H
ATOM    355  H4  GLU A  21      62.861  -9.976 -40.623  1.00  0.00           H
ATOM    356  HG3 GLU A  21      61.630  -8.095 -41.596  1.00  0.00           H
ATOM    357  H5  GLU A  21      60.774  -7.917 -40.180  1.00  0.00           H
ATOM    358  N   PRO A  22      61.972 -12.411 -41.742  1.00  1.00           N
ATOM    359  CA  PRO A  22      62.336 -13.795 -41.944  1.00  1.00           C
ATOM    360  C   PRO A  22      63.320 -14.288 -40.899  1.00  1.00           C
ATOM    361  O   PRO A  22      64.011 -13.489 -40.274  1.00  1.00           O
ATOM    362  CD  PRO A  22      62.156 -11.633 -42.948  1.00  1.00           C
ATOM    363  CB  PRO A  22      62.884 -13.890 -43.366  1.00  1.00           C
ATOM    364  CG  PRO A  22      63.160 -12.441 -43.772  1.00  1.00           C
ATOM    365  HA  PRO A  22      61.456 -14.432 -41.869  1.00  0.00           H
ATOM    366  HD3 PRO A  22      61.224 -11.531 -43.504  1.00  0.00           H
ATOM    367  H4  PRO A  22      62.620 -10.661 -42.785  1.00  0.00           H
ATOM    368  HB3 PRO A  22      63.765 -14.525 -43.464  1.00  0.00           H
ATOM    369  H5  PRO A  22      62.106 -14.308 -44.004  1.00  0.00           H
ATOM    370  HG3 PRO A  22      63.060 -12.273 -44.844  1.00  0.00           H
ATOM    371  H6  PRO A  22      64.176 -12.172 -43.480  1.00  0.00           H
ATOM    372  N   ASP A  23      63.396 -15.617 -40.827  1.00  1.00           N
ATOM    373  CA  ASP A  23      64.223 -16.289 -39.850  1.00  1.00           C
ATOM    374  C   ASP A  23      65.654 -15.830 -40.070  1.00  1.00           C
ATOM    375  O   ASP A  23      66.434 -15.700 -39.131  1.00  1.00           O
ATOM    376  CB  ASP A  23      64.132 -17.809 -39.898  1.00  1.00           C
ATOM    377  CG  ASP A  23      64.558 -18.348 -38.539  1.00  1.00           C
ATOM    378  OD1 ASP A  23      64.962 -17.537 -37.679  1.00  1.00           O
ATOM    379  OD2 ASP A  23      64.472 -19.585 -38.373  1.00  1.00           O
ATOM    380  H   ASP A  23      62.802 -16.214 -41.382  1.00  0.00           H
ATOM    381  HA  ASP A  23      64.188 -15.569 -39.045  1.00  0.00           H
ATOM    382  HB3 ASP A  23      63.145 -18.172 -40.182  1.00  0.00           H
ATOM    383  H4  ASP A  23      64.805 -18.191 -40.663  1.00  0.00           H
ATOM    384  N   TYR A  24      66.005 -15.627 -41.342  1.00  1.00           N
ATOM    385  CA  TYR A  24      67.372 -15.233 -41.603  1.00  1.00           C
ATOM    386  C   TYR A  24      67.605 -13.884 -40.946  1.00  1.00           C
ATOM    387  O   TYR A  24      68.634 -13.705 -40.301  1.00  1.00           O
ATOM    388  CB  TYR A  24      67.689 -15.059 -43.086  1.00  1.00           C
ATOM    389  CG  TYR A  24      67.674 -16.449 -43.666  1.00  1.00           C
ATOM    390  CD1 TYR A  24      66.479 -17.020 -44.105  1.00  1.00           C
ATOM    391  CD2 TYR A  24      68.864 -17.172 -43.759  1.00  1.00           C
ATOM    392  CE1 TYR A  24      66.480 -18.311 -44.637  1.00  1.00           C
ATOM    393  CE2 TYR A  24      68.853 -18.461 -44.294  1.00  1.00           C
ATOM    394  CZ  TYR A  24      67.665 -19.044 -44.739  1.00  1.00           C
ATOM    395  OH  TYR A  24      67.663 -20.305 -45.263  1.00  1.00           O
ATOM    396  H   TYR A  24      65.362 -15.756 -42.109  1.00  0.00           H
ATOM    397  HA  TYR A  24      68.055 -15.953 -41.151  1.00  0.00           H
ATOM    398  HB3 TYR A  24      66.956 -14.449 -43.612  1.00  0.00           H
ATOM    399  H4  TYR A  24      68.677 -14.630 -43.252  1.00  0.00           H
ATOM    400  HD1 TYR A  24      65.556 -16.468 -44.036  1.00  0.00           H
ATOM    401  HD2 TYR A  24      69.789 -16.738 -43.417  1.00  0.00           H
ATOM    402  HE1 TYR A  24      65.551 -18.741 -44.973  1.00  0.00           H
ATOM    403  HE2 TYR A  24      69.780 -19.007 -44.359  1.00  0.00           H
ATOM    404  HH  TYR A  24      68.517 -20.710 -45.279  1.00  0.00           H
ATOM    405  N   ARG A  25      66.665 -12.953 -41.116  1.00  1.00           N
ATOM    406  CA  ARG A  25      66.894 -11.639 -40.555  1.00  1.00           C
ATOM    407  C   ARG A  25      66.924 -11.737 -39.040  1.00  1.00           C
ATOM    408  O   ARG A  25      67.681 -11.011 -38.402  1.00  1.00           O
ATOM    409  CB  ARG A  25      65.892 -10.548 -40.933  1.00  1.00           C
ATOM    410  CG  ARG A  25      66.185  -9.238 -40.202  1.00  1.00           C
ATOM    411  CD  ARG A  25      65.696  -7.968 -40.900  1.00  1.00           C
ATOM    412  NE  ARG A  25      66.680  -7.596 -41.922  1.00  1.00           N
ATOM    413  CZ  ARG A  25      66.635  -8.149 -43.145  1.00  1.00           C
ATOM    414  NH1 ARG A  25      65.627  -8.987 -43.441  1.00  1.00           N
ATOM    415  NH2 ARG A  25      67.572  -7.860 -44.065  1.00  1.00           N
ATOM    416  H   ARG A  25      65.797 -13.134 -41.599  1.00  0.00           H
ATOM    417  HA  ARG A  25      67.887 -11.318 -40.867  1.00  0.00           H
ATOM    418  HB3 ARG A  25      66.164 -10.560 -41.987  1.00  0.00           H
ATOM    419  H4  ARG A  25      64.851 -10.863 -40.888  1.00  0.00           H
ATOM    420  HG3 ARG A  25      65.870  -9.260 -39.159  1.00  0.00           H
ATOM    421  H5  ARG A  25      67.275  -9.244 -40.186  1.00  0.00           H
ATOM    422  HD3 ARG A  25      64.710  -8.193 -41.303  1.00  0.00           H
ATOM    423  H6  ARG A  25      65.611  -7.186 -40.145  1.00  0.00           H
ATOM    424  HE  ARG A  25      67.428  -6.978 -41.639  1.00  0.00           H
ATOM    425 HH12 ARG A  25      65.543  -9.419 -44.350  1.00  0.00           H
ATOM    426 HH11 ARG A  25      64.914  -9.196 -42.756  1.00  0.00           H
ATOM    427 HH22 ARG A  25      67.542  -8.261 -44.991  1.00  0.00           H
ATOM    428 HH21 ARG A  25      68.344  -7.243 -43.855  1.00  0.00           H
ATOM    429  N   ILE A  26      66.095 -12.624 -38.491  1.00  1.00           N
ATOM    430  CA  ILE A  26      66.022 -12.637 -37.044  1.00  1.00           C
ATOM    431  C   ILE A  26      67.351 -13.130 -36.491  1.00  1.00           C
ATOM    432  O   ILE A  26      67.830 -12.562 -35.513  1.00  1.00           O
ATOM    433  CB  ILE A  26      64.900 -13.527 -36.512  1.00  1.00           C
ATOM    434  CG2 ILE A  26      65.301 -14.997 -36.629  1.00  1.00           C
ATOM    435  CG1 ILE A  26      64.614 -13.129 -35.064  1.00  1.00           C
ATOM    436  CD1 ILE A  26      64.132 -11.692 -34.872  1.00  1.00           C
ATOM    437  H   ILE A  26      65.464 -13.204 -39.024  1.00  0.00           H
ATOM    438  HA  ILE A  26      65.883 -11.605 -36.724  1.00  0.00           H
ATOM    439  HB  ILE A  26      63.910 -13.543 -36.966  1.00  0.00           H
ATOM    440 HG21 ILE A  26      64.646 -15.641 -36.042  1.00  0.00           H
ATOM    441 HG22 ILE A  26      65.106 -15.184 -37.684  1.00  0.00           H
ATOM    442 HG23 ILE A  26      66.245 -15.421 -36.284  1.00  0.00           H
ATOM    443 HG13 ILE A  26      64.538 -14.016 -34.434  1.00  0.00           H
ATOM    444  H4  ILE A  26      65.657 -12.958 -34.798  1.00  0.00           H
ATOM    445 HD11 ILE A  26      63.119 -11.572 -34.485  1.00  0.00           H
ATOM    446 HD12 ILE A  26      64.864 -11.071 -34.356  1.00  0.00           H
ATOM    447 HD13 ILE A  26      64.148 -11.198 -35.844  1.00  0.00           H
ATOM    448  N   LYS A  27      67.927 -14.143 -37.144  1.00  1.00           N
ATOM    449  CA  LYS A  27      69.171 -14.684 -36.636  1.00  1.00           C
ATOM    450  C   LYS A  27      70.243 -13.617 -36.801  1.00  1.00           C
ATOM    451  O   LYS A  27      71.125 -13.520 -35.952  1.00  1.00           O
ATOM    452  CB  LYS A  27      69.622 -15.987 -37.295  1.00  1.00           C
ATOM    453  CG  LYS A  27      70.602 -16.790 -36.439  1.00  1.00           C
ATOM    454  CD  LYS A  27      69.962 -17.400 -35.192  1.00  1.00           C
ATOM    455  CE  LYS A  27      70.925 -18.158 -34.277  1.00  1.00           C
ATOM    456  NZ  LYS A  27      70.982 -19.575 -34.670  1.00  1.00           N
ATOM    457  H   LYS A  27      67.488 -14.592 -37.934  1.00  0.00           H
ATOM    458  HA  LYS A  27      68.933 -14.899 -35.594  1.00  0.00           H
ATOM    459  HB3 LYS A  27      68.745 -16.608 -37.479  1.00  0.00           H
ATOM    460  H4  LYS A  27      70.054 -15.793 -38.277  1.00  0.00           H
ATOM    461  HG3 LYS A  27      70.908 -17.640 -37.048  1.00  0.00           H
ATOM    462  H5  LYS A  27      71.546 -16.257 -36.316  1.00  0.00           H
ATOM    463  HD3 LYS A  27      69.875 -16.419 -34.724  1.00  0.00           H
ATOM    464  H6  LYS A  27      68.974 -17.839 -35.331  1.00  0.00           H
ATOM    465  HE3 LYS A  27      71.922 -17.718 -34.257  1.00  0.00           H
ATOM    466  H7  LYS A  27      70.602 -18.286 -33.243  1.00  0.00           H
ATOM    467  HZ1 LYS A  27      71.600 -20.055 -34.030  1.00  0.00           H
ATOM    468  HZ2 LYS A  27      70.056 -19.970 -34.598  1.00  0.00           H
ATOM    469  HZ3 LYS A  27      71.331 -19.641 -35.615  1.00  0.00           H
ATOM    470  N   GLN A  28      70.199 -12.874 -37.910  1.00  1.00           N
ATOM    471  CA  GLN A  28      71.223 -11.889 -38.192  1.00  1.00           C
ATOM    472  C   GLN A  28      71.194 -10.850 -37.080  1.00  1.00           C
ATOM    473  O   GLN A  28      72.252 -10.464 -36.590  1.00  1.00           O
ATOM    474  CB  GLN A  28      71.020 -11.197 -39.541  1.00  1.00           C
ATOM    475  CG  GLN A  28      72.185 -10.286 -39.929  1.00  1.00           C
ATOM    476  CD  GLN A  28      71.904  -9.733 -41.319  1.00  1.00           C
ATOM    477  OE1 GLN A  28      72.870 -10.226 -41.896  1.00  1.00           O
ATOM    478  NE2 GLN A  28      71.299  -9.668 -40.130  1.00  1.00           N
ATOM    479  H   GLN A  28      69.462 -13.007 -38.587  1.00  0.00           H
ATOM    480  HA  GLN A  28      72.188 -12.392 -38.152  1.00  0.00           H
ATOM    481  HB3 GLN A  28      71.076 -12.052 -40.217  1.00  0.00           H
ATOM    482  H4  GLN A  28      69.934 -11.096 -39.550  1.00  0.00           H
ATOM    483  HG3 GLN A  28      72.969  -9.944 -39.251  1.00  0.00           H
ATOM    484  H5  GLN A  28      72.871 -11.126 -40.045  1.00  0.00           H
ATOM    485 HE22 GLN A  28      70.486  -9.070 -40.146  1.00  0.00           H
ATOM    486 HE21 GLN A  28      71.473 -10.128 -39.247  1.00  0.00           H
ATOM    487  N   ILE A  29      69.991 -10.388 -36.730  1.00  1.00           N
ATOM    488  CA  ILE A  29      69.892  -9.349 -35.724  1.00  1.00           C
ATOM    489  C   ILE A  29      70.299  -9.859 -34.349  1.00  1.00           C
ATOM    490  O   ILE A  29      70.949  -9.115 -33.620  1.00  1.00           O
ATOM    491  CB  ILE A  29      68.570  -8.581 -35.722  1.00  1.00           C
ATOM    492  CG2 ILE A  29      67.417  -9.585 -35.705  1.00  1.00           C
ATOM    493  CG1 ILE A  29      68.546  -7.519 -34.622  1.00  1.00           C
ATOM    494  CD1 ILE A  29      69.482  -6.334 -34.858  1.00  1.00           C
ATOM    495  H   ILE A  29      69.137 -10.730 -37.146  1.00  0.00           H
ATOM    496  HA  ILE A  29      70.643  -8.599 -35.972  1.00  0.00           H
ATOM    497  HB  ILE A  29      68.490  -8.102 -36.698  1.00  0.00           H
ATOM    498 HG21 ILE A  29      66.496  -9.122 -36.059  1.00  0.00           H
ATOM    499 HG22 ILE A  29      67.611 -10.460 -36.325  1.00  0.00           H
ATOM    500 HG23 ILE A  29      67.247  -9.962 -34.696  1.00  0.00           H
ATOM    501 HG13 ILE A  29      67.527  -7.133 -34.606  1.00  0.00           H
ATOM    502  H4  ILE A  29      68.669  -7.908 -33.611  1.00  0.00           H
ATOM    503 HD11 ILE A  29      69.362  -5.330 -34.453  1.00  0.00           H
ATOM    504 HD12 ILE A  29      70.442  -6.619 -34.426  1.00  0.00           H
ATOM    505 HD13 ILE A  29      69.654  -6.457 -35.928  1.00  0.00           H
ATOM    506  N   THR A  30      69.969 -11.117 -34.047  1.00  1.00           N
ATOM    507  CA  THR A  30      70.358 -11.619 -32.745  1.00  1.00           C
ATOM    508  C   THR A  30      71.874 -11.740 -32.684  1.00  1.00           C
ATOM    509  O   THR A  30      72.458 -11.490 -31.631  1.00  1.00           O
ATOM    510  CB  THR A  30      69.683 -12.942 -32.387  1.00  1.00           C
ATOM    511  OG1 THR A  30      70.124 -13.391 -31.126  1.00  1.00           O
ATOM    512  CG2 THR A  30      69.927 -13.957 -33.505  1.00  1.00           C
ATOM    513  H   THR A  30      69.411 -11.700 -34.653  1.00  0.00           H
ATOM    514  HA  THR A  30      69.963 -10.963 -31.970  1.00  0.00           H
ATOM    515  HB  THR A  30      68.607 -12.767 -32.382  1.00  0.00           H
ATOM    516  HG1 THR A  30      71.043 -13.599 -31.194  1.00  0.00           H
ATOM    517 HG21 THR A  30      68.911 -14.292 -33.716  1.00  0.00           H
ATOM    518 HG22 THR A  30      69.754 -13.318 -34.372  1.00  0.00           H
ATOM    519 HG23 THR A  30      70.830 -14.541 -33.677  1.00  0.00           H
ATOM    520  N   ASN A  31      72.505 -12.111 -33.800  1.00  1.00           N
ATOM    521  CA  ASN A  31      73.945 -12.265 -33.847  1.00  1.00           C
ATOM    522  C   ASN A  31      74.574 -10.898 -33.613  1.00  1.00           C
ATOM    523  O   ASN A  31      75.566 -10.815 -32.892  1.00  1.00           O
ATOM    524  CB  ASN A  31      74.446 -12.808 -35.186  1.00  1.00           C
ATOM    525  CG  ASN A  31      75.780 -13.513 -34.991  1.00  1.00           C
ATOM    526  OD1 ASN A  31      76.058 -14.524 -35.634  1.00  1.00           O
ATOM    527  ND2 ASN A  31      76.607 -12.966 -34.098  1.00  1.00           N
ATOM    528  H   ASN A  31      71.981 -12.285 -34.646  1.00  0.00           H
ATOM    529  HA  ASN A  31      74.285 -12.832 -32.981  1.00  0.00           H
ATOM    530  HB3 ASN A  31      73.761 -13.228 -35.923  1.00  0.00           H
ATOM    531  H4  ASN A  31      74.713 -11.956 -35.811  1.00  0.00           H
ATOM    532 HD22 ASN A  31      77.487 -13.445 -33.971  1.00  0.00           H
ATOM    533 HD21 ASN A  31      76.342 -12.133 -33.593  1.00  0.00           H
ATOM    534  N   ALA A  32      74.027  -9.863 -34.254  1.00  1.00           N
ATOM    535  CA  ALA A  32      74.591  -8.534 -34.123  1.00  1.00           C
ATOM    536  C   ALA A  32      74.499  -8.130 -32.660  1.00  1.00           C
ATOM    537  O   ALA A  32      75.464  -7.631 -32.084  1.00  1.00           O
ATOM    538  CB  ALA A  32      73.843  -7.474 -34.931  1.00  1.00           C
ATOM    539  H   ALA A  32      73.211  -9.972 -34.837  1.00  0.00           H
ATOM    540  HA  ALA A  32      75.637  -8.594 -34.423  1.00  0.00           H
ATOM    541  HB1 ALA A  32      74.512  -6.947 -35.613  1.00  0.00           H
ATOM    542  HB2 ALA A  32      73.129  -8.009 -35.558  1.00  0.00           H
ATOM    543  HB3 ALA A  32      73.260  -6.770 -34.337  1.00  0.00           H
ATOM    544  N   ILE A  33      73.336  -8.404 -32.064  1.00  1.00           N
ATOM    545  CA  ILE A  33      73.086  -8.037 -30.685  1.00  1.00           C
ATOM    546  C   ILE A  33      73.818  -8.951 -29.713  1.00  1.00           C
ATOM    547  O   ILE A  33      73.701  -8.791 -28.498  1.00  1.00           O
ATOM    548  CB  ILE A  33      71.636  -7.902 -30.222  1.00  1.00           C
ATOM    549  CG2 ILE A  33      71.087  -6.666 -30.933  1.00  1.00           C
ATOM    550  CG1 ILE A  33      70.810  -9.185 -30.310  1.00  1.00           C
ATOM    551  CD1 ILE A  33      69.480  -9.030 -29.573  1.00  1.00           C
ATOM    552  H   ILE A  33      72.560  -8.805 -32.572  1.00  0.00           H
ATOM    553  HA  ILE A  33      73.556  -7.070 -30.506  1.00  0.00           H
ATOM    554  HB  ILE A  33      71.889  -7.711 -29.180  1.00  0.00           H
ATOM    555 HG21 ILE A  33      70.053  -6.437 -30.674  1.00  0.00           H
ATOM    556 HG22 ILE A  33      71.702  -5.774 -30.814  1.00  0.00           H
ATOM    557 HG23 ILE A  33      71.059  -6.867 -32.004  1.00  0.00           H
ATOM    558 HG13 ILE A  33      70.588  -9.238 -31.376  1.00  0.00           H
ATOM    559  H4  ILE A  33      71.328 -10.080 -29.967  1.00  0.00           H
ATOM    560 HD11 ILE A  33      68.779  -9.746 -30.001  1.00  0.00           H
ATOM    561 HD12 ILE A  33      69.555  -9.324 -28.526  1.00  0.00           H
ATOM    562 HD13 ILE A  33      69.002  -8.055 -29.665  1.00  0.00           H
ATOM    563  N   PHE A  34      74.306 -10.121 -30.128  1.00  1.00           N
ATOM    564  CA  PHE A  34      75.169 -10.698 -29.115  1.00  1.00           C
ATOM    565  C   PHE A  34      76.667 -10.634 -29.383  1.00  1.00           C
ATOM    566  O   PHE A  34      77.390 -10.360 -28.427  1.00  1.00           O
ATOM    567  CB  PHE A  34      74.680 -12.087 -28.697  1.00  1.00           C
ATOM    568  CG  PHE A  34      74.776 -12.168 -27.192  1.00  1.00           C
ATOM    569  CD1 PHE A  34      73.957 -11.322 -26.437  1.00  1.00           C
ATOM    570  CD2 PHE A  34      75.770 -12.927 -26.563  1.00  1.00           C
ATOM    571  CE1 PHE A  34      73.948 -11.509 -25.050  1.00  1.00           C
ATOM    572  CE2 PHE A  34      75.751 -13.066 -25.170  1.00  1.00           C
ATOM    573  CZ  PHE A  34      74.898 -12.288 -24.379  1.00  1.00           C
ATOM    574  H   PHE A  34      74.312 -10.444 -31.084  1.00  0.00           H
ATOM    575  HA  PHE A  34      75.243 -10.153 -28.171  1.00  0.00           H
ATOM    576  HB3 PHE A  34      73.692 -12.106 -29.160  1.00  0.00           H
ATOM    577  H4  PHE A  34      75.559 -12.611 -29.071  1.00  0.00           H
ATOM    578  HD1 PHE A  34      73.102 -10.821 -26.866  1.00  0.00           H
ATOM    579  HD2 PHE A  34      76.585 -13.354 -27.129  1.00  0.00           H
ATOM    580  HE1 PHE A  34      72.994 -11.400 -24.557  1.00  0.00           H
ATOM    581  HE2 PHE A  34      76.206 -13.911 -24.673  1.00  0.00           H
ATOM    582  HZ  PHE A  34      74.603 -12.713 -23.431  1.00  0.00           H
ATOM    583  N   LYS A  35      77.031 -10.909 -30.627  1.00  1.00           N
ATOM    584  CA  LYS A  35      78.422 -11.044 -31.011  1.00  1.00           C
ATOM    585  C   LYS A  35      79.155  -9.712 -30.954  1.00  1.00           C
ATOM    586  O   LYS A  35      80.273  -9.652 -30.449  1.00  1.00           O
ATOM    587  CB  LYS A  35      78.616 -11.563 -32.436  1.00  1.00           C
ATOM    588  CG  LYS A  35      80.077 -11.721 -32.856  1.00  1.00           C
ATOM    589  CD  LYS A  35      80.831 -12.830 -32.121  1.00  1.00           C
ATOM    590  CE  LYS A  35      82.285 -12.974 -32.575  1.00  1.00           C
ATOM    591  NZ  LYS A  35      82.359 -13.451 -33.968  1.00  1.00           N
ATOM    592  H   LYS A  35      76.351 -11.081 -31.355  1.00  0.00           H
ATOM    593  HA  LYS A  35      78.901 -11.716 -30.299  1.00  0.00           H
ATOM    594  HB3 LYS A  35      78.185 -12.564 -32.417  1.00  0.00           H
ATOM    595  H4  LYS A  35      78.084 -10.949 -33.162  1.00  0.00           H
ATOM    596  HG3 LYS A  35      80.061 -11.973 -33.917  1.00  0.00           H
ATOM    597  H5  LYS A  35      80.630 -10.783 -32.820  1.00  0.00           H
ATOM    598  HD3 LYS A  35      80.823 -12.616 -31.051  1.00  0.00           H
ATOM    599  H6  LYS A  35      80.306 -13.779 -32.239  1.00  0.00           H
ATOM    600  HE3 LYS A  35      82.808 -12.024 -32.464  1.00  0.00           H
ATOM    601  H7  LYS A  35      82.797 -13.681 -31.921  1.00  0.00           H
ATOM    602  HZ1 LYS A  35      83.331 -13.539 -34.226  1.00  0.00           H
ATOM    603  HZ2 LYS A  35      81.880 -14.337 -34.023  1.00  0.00           H
ATOM    604  HZ3 LYS A  35      81.895 -12.770 -34.550  1.00  0.00           H
ATOM    605  N   GLN A  36      78.523  -8.649 -31.457  1.00  1.00           N
ATOM    606  CA  GLN A  36      79.111  -7.325 -31.471  1.00  1.00           C
ATOM    607  C   GLN A  36      78.815  -6.567 -30.186  1.00  1.00           C
ATOM    608  O   GLN A  36      79.574  -5.671 -29.820  1.00  1.00           O
ATOM    609  CB  GLN A  36      78.726  -6.492 -32.693  1.00  1.00           C
ATOM    610  CG  GLN A  36      79.479  -5.167 -32.823  1.00  1.00           C
ATOM    611  CD  GLN A  36      80.856  -5.485 -33.386  1.00  1.00           C
ATOM    612  OE1 GLN A  36      81.321  -4.782 -34.281  1.00  1.00           O
ATOM    613  NE2 GLN A  36      81.496  -6.543 -32.882  1.00  1.00           N
ATOM    614  H   GLN A  36      77.611  -8.752 -31.878  1.00  0.00           H
ATOM    615  HA  GLN A  36      80.181  -7.492 -31.357  1.00  0.00           H
ATOM    616  HB3 GLN A  36      79.030  -7.095 -33.549  1.00  0.00           H
ATOM    617  H4  GLN A  36      77.673  -6.687 -32.894  1.00  0.00           H
ATOM    618  HG3 GLN A  36      78.957  -4.567 -33.569  1.00  0.00           H
ATOM    619  H5  GLN A  36      79.519  -4.537 -31.934  1.00  0.00           H
ATOM    620 HE22 GLN A  36      82.414  -6.778 -33.231  1.00  0.00           H
ATOM    621 HE21 GLN A  36      81.090  -7.095 -32.141  1.00  0.00           H
ATOM    622  N   ARG A  37      77.807  -6.974 -29.402  1.00  1.00           N
ATOM    623  CA  ARG A  37      77.380  -6.278 -28.204  1.00  1.00           C
ATOM    624  C   ARG A  37      76.931  -4.861 -28.533  1.00  1.00           C
ATOM    625  O   ARG A  37      77.365  -3.951 -27.828  1.00  1.00           O
ATOM    626  CB  ARG A  37      78.445  -6.302 -27.105  1.00  1.00           C
ATOM    627  CG  ARG A  37      77.973  -6.037 -25.675  1.00  1.00           C
ATOM    628  CD  ARG A  37      77.225  -7.262 -25.161  1.00  1.00           C
ATOM    629  NE  ARG A  37      77.704  -8.525 -25.721  1.00  1.00           N
ATOM    630  CZ  ARG A  37      77.625  -9.758 -25.202  1.00  1.00           C
ATOM    631  NH1 ARG A  37      77.349  -9.956 -23.907  1.00  1.00           N
ATOM    632  NH2 ARG A  37      77.698 -10.853 -25.973  1.00  1.00           N
ATOM    633  H   ARG A  37      77.230  -7.715 -29.769  1.00  0.00           H
ATOM    634  HA  ARG A  37      76.516  -6.839 -27.848  1.00  0.00           H
ATOM    635  HB3 ARG A  37      79.063  -7.193 -27.221  1.00  0.00           H
ATOM    636  H4  ARG A  37      79.180  -5.522 -27.305  1.00  0.00           H
ATOM    637  HG3 ARG A  37      78.839  -5.810 -25.053  1.00  0.00           H
ATOM    638  H5  ARG A  37      77.307  -5.176 -25.616  1.00  0.00           H
ATOM    639  HD3 ARG A  37      77.718  -7.438 -24.206  1.00  0.00           H
ATOM    640  H6  ARG A  37      76.237  -6.911 -24.862  1.00  0.00           H
ATOM    641  HE  ARG A  37      77.859  -8.408 -26.712  1.00  0.00           H
ATOM    642 HH12 ARG A  37      77.242 -10.853 -23.452  1.00  0.00           H
ATOM    643 HH11 ARG A  37      77.388  -9.208 -23.230  1.00  0.00           H
ATOM    644 HH22 ARG A  37      77.894 -11.814 -25.719  1.00  0.00           H
ATOM    645 HH21 ARG A  37      78.007 -10.802 -26.932  1.00  0.00           H
ATOM    646  N   ILE A  38      76.029  -4.831 -29.518  1.00  1.00           N
ATOM    647  CA  ILE A  38      75.281  -3.920 -30.363  1.00  1.00           C
ATOM    648  C   ILE A  38      74.023  -3.200 -29.899  1.00  1.00           C
ATOM    649  O   ILE A  38      73.025  -3.330 -30.602  1.00  1.00           O
ATOM    650  CB  ILE A  38      74.966  -4.373 -31.790  1.00  1.00           C
ATOM    651  CG2 ILE A  38      74.703  -3.155 -32.676  1.00  1.00           C
ATOM    652  CG1 ILE A  38      76.205  -5.011 -32.420  1.00  1.00           C
ATOM    653  CD1 ILE A  38      75.929  -5.542 -33.827  1.00  1.00           C
ATOM    654  H   ILE A  38      75.850  -5.763 -29.860  1.00  0.00           H
ATOM    655  HA  ILE A  38      75.985  -3.096 -30.476  1.00  0.00           H
ATOM    656  HB  ILE A  38      74.161  -5.106 -31.812  1.00  0.00           H
ATOM    657 HG21 ILE A  38      73.791  -3.330 -33.246  1.00  0.00           H
ATOM    658 HG22 ILE A  38      74.623  -2.190 -32.174  1.00  0.00           H
ATOM    659 HG23 ILE A  38      75.470  -2.960 -33.426  1.00  0.00           H
ATOM    660 HG13 ILE A  38      76.996  -4.262 -32.456  1.00  0.00           H
ATOM    661  H4  ILE A  38      76.551  -5.728 -31.676  1.00  0.00           H
ATOM    662 HD11 ILE A  38      76.221  -6.550 -34.119  1.00  0.00           H
ATOM    663 HD12 ILE A  38      74.884  -5.373 -34.086  1.00  0.00           H
ATOM    664 HD13 ILE A  38      76.476  -4.908 -34.524  1.00  0.00           H
ATOM    665  N   SER A  39      73.801  -2.734 -28.667  1.00  1.00           N
ATOM    666  CA  SER A  39      72.472  -2.170 -28.527  1.00  1.00           C
ATOM    667  C   SER A  39      72.156  -0.974 -29.412  1.00  1.00           C
ATOM    668  O   SER A  39      71.245  -0.208 -29.103  1.00  1.00           O
ATOM    669  CB  SER A  39      72.049  -1.922 -27.079  1.00  1.00           C
ATOM    670  OG  SER A  39      71.856  -3.178 -26.463  1.00  1.00           O
ATOM    671  H   SER A  39      74.492  -2.666 -27.934  1.00  0.00           H
ATOM    672  HA  SER A  39      71.715  -2.903 -28.809  1.00  0.00           H
ATOM    673  HB3 SER A  39      72.810  -1.356 -26.539  1.00  0.00           H
ATOM    674  H4  SER A  39      71.119  -1.362 -26.982  1.00  0.00           H
ATOM    675  HG  SER A  39      71.247  -3.676 -26.988  1.00  0.00           H
ATOM    676  N   ARG A  40      72.856  -0.725 -30.522  1.00  1.00           N
ATOM    677  CA  ARG A  40      72.401   0.303 -31.435  1.00  1.00           C
ATOM    678  C   ARG A  40      71.823  -0.428 -32.638  1.00  1.00           C
ATOM    679  O   ARG A  40      72.459  -1.310 -33.212  1.00  1.00           O
ATOM    680  CB  ARG A  40      73.456   1.273 -31.969  1.00  1.00           C
ATOM    681  CG  ARG A  40      73.827   2.344 -30.943  1.00  1.00           C
ATOM    682  CD  ARG A  40      74.662   3.477 -31.540  1.00  1.00           C
ATOM    683  NE  ARG A  40      76.008   3.003 -31.868  1.00  1.00           N
ATOM    684  CZ  ARG A  40      77.031   3.211 -31.025  1.00  1.00           C
ATOM    685  NH1 ARG A  40      76.868   4.051 -29.993  1.00  1.00           N
ATOM    686  NH2 ARG A  40      78.262   2.781 -31.338  1.00  1.00           N
ATOM    687  H   ARG A  40      73.582  -1.360 -30.824  1.00  0.00           H
ATOM    688  HA  ARG A  40      71.593   0.923 -31.049  1.00  0.00           H
ATOM    689  HB3 ARG A  40      74.372   0.685 -32.035  1.00  0.00           H
ATOM    690  H4  ARG A  40      73.155   1.734 -32.909  1.00  0.00           H
ATOM    691  HG3 ARG A  40      72.910   2.763 -30.530  1.00  0.00           H
ATOM    692  H5  ARG A  40      74.345   1.892 -30.098  1.00  0.00           H
ATOM    693  HD3 ARG A  40      74.176   3.829 -32.450  1.00  0.00           H
ATOM    694  H6  ARG A  40      74.637   4.344 -30.880  1.00  0.00           H
ATOM    695  HE  ARG A  40      76.123   2.389 -32.660  1.00  0.00           H
ATOM    696 HH12 ARG A  40      77.606   4.225 -29.324  1.00  0.00           H
ATOM    697 HH11 ARG A  40      75.955   4.384 -29.717  1.00  0.00           H
ATOM    698 HH22 ARG A  40      79.040   2.904 -30.705  1.00  0.00           H
ATOM    699 HH21 ARG A  40      78.402   2.160 -32.121  1.00  0.00           H
ATOM    700  N   PHE A  41      70.586  -0.075 -32.996  1.00  1.00           N
ATOM    701  CA  PHE A  41      69.948  -0.639 -34.168  1.00  1.00           C
ATOM    702  C   PHE A  41      70.478   0.177 -35.337  1.00  1.00           C
ATOM    703  O   PHE A  41      70.710  -0.325 -36.435  1.00  1.00           O
ATOM    704  CB  PHE A  41      68.424  -0.522 -34.116  1.00  1.00           C
ATOM    705  CG  PHE A  41      67.851  -1.723 -34.829  1.00  1.00           C
ATOM    706  CD1 PHE A  41      67.932  -2.965 -34.188  1.00  1.00           C
ATOM    707  CD2 PHE A  41      67.217  -1.635 -36.073  1.00  1.00           C
ATOM    708  CE1 PHE A  41      67.410  -4.115 -34.793  1.00  1.00           C
ATOM    709  CE2 PHE A  41      66.694  -2.785 -36.676  1.00  1.00           C
ATOM    710  CZ  PHE A  41      66.782  -4.028 -36.041  1.00  1.00           C
ATOM    711  H   PHE A  41      70.067   0.591 -32.442  1.00  0.00           H
ATOM    712  HA  PHE A  41      70.275  -1.678 -34.217  1.00  0.00           H
ATOM    713  HB3 PHE A  41      68.059  -0.573 -33.090  1.00  0.00           H
ATOM    714  H4  PHE A  41      68.022   0.387 -34.562  1.00  0.00           H
ATOM    715  HD1 PHE A  41      68.386  -3.048 -33.212  1.00  0.00           H
ATOM    716  HD2 PHE A  41      67.047  -0.647 -36.473  1.00  0.00           H
ATOM    717  HE1 PHE A  41      67.425  -5.033 -34.224  1.00  0.00           H
ATOM    718  HE2 PHE A  41      65.961  -2.949 -37.453  1.00  0.00           H
ATOM    719  HZ  PHE A  41      66.382  -4.870 -36.586  1.00  0.00           H
ATOM    720  N   GLU A  42      70.643   1.484 -35.115  1.00  1.00           N
ATOM    721  CA  GLU A  42      71.101   2.343 -36.188  1.00  1.00           C
ATOM    722  C   GLU A  42      72.495   1.882 -36.587  1.00  1.00           C
ATOM    723  O   GLU A  42      72.825   1.854 -37.771  1.00  1.00           O
ATOM    724  CB  GLU A  42      71.198   3.817 -35.796  1.00  1.00           C
ATOM    725  CG  GLU A  42      71.687   4.715 -36.934  1.00  1.00           C
ATOM    726  CD  GLU A  42      70.634   4.711 -38.032  1.00  1.00           C
ATOM    727  OE1 GLU A  42      70.570   3.719 -38.789  1.00  1.00           O
ATOM    728  OE2 GLU A  42      69.904   5.720 -38.147  1.00  1.00           O
ATOM    729  H   GLU A  42      70.434   1.900 -34.218  1.00  0.00           H
ATOM    730  HA  GLU A  42      70.409   2.170 -37.011  1.00  0.00           H
ATOM    731  HB3 GLU A  42      70.218   4.151 -35.457  1.00  0.00           H
ATOM    732  H4  GLU A  42      71.857   3.936 -34.936  1.00  0.00           H
ATOM    733  HG3 GLU A  42      71.799   5.731 -36.555  1.00  0.00           H
ATOM    734  H5  GLU A  42      72.665   4.440 -37.330  1.00  0.00           H
ATOM    735  N   ASP A  43      73.283   1.533 -35.569  1.00  1.00           N
ATOM    736  CA  ASP A  43      74.669   1.130 -35.673  1.00  1.00           C
ATOM    737  C   ASP A  43      74.753  -0.182 -36.438  1.00  1.00           C
ATOM    738  O   ASP A  43      75.812  -0.485 -36.984  1.00  1.00           O
ATOM    739  CB  ASP A  43      75.304   0.918 -34.298  1.00  1.00           C
ATOM    740  CG  ASP A  43      76.779   0.557 -34.406  1.00  1.00           C
ATOM    741  OD1 ASP A  43      77.086  -0.594 -34.786  1.00  1.00           O
ATOM    742  OD2 ASP A  43      77.613   1.453 -34.152  1.00  1.00           O
ATOM    743  H   ASP A  43      72.904   1.567 -34.632  1.00  0.00           H
ATOM    744  HA  ASP A  43      75.204   1.900 -36.230  1.00  0.00           H
ATOM    745  HB3 ASP A  43      75.165   1.854 -33.758  1.00  0.00           H
ATOM    746  H4  ASP A  43      74.816   0.059 -33.836  1.00  0.00           H
ATOM    747  N   MET A  44      73.677  -0.971 -36.491  1.00  1.00           N
ATOM    748  CA  MET A  44      73.811  -2.224 -37.204  1.00  1.00           C
ATOM    749  C   MET A  44      73.614  -1.850 -38.666  1.00  1.00           C
ATOM    750  O   MET A  44      72.515  -1.484 -39.076  1.00  1.00           O
ATOM    751  CB  MET A  44      72.790  -3.287 -36.796  1.00  1.00           C
ATOM    752  CG  MET A  44      72.848  -4.624 -37.536  1.00  1.00           C
ATOM    753  SD  MET A  44      71.900  -5.953 -36.754  1.00  1.00           S
ATOM    754  CE  MET A  44      72.159  -7.191 -38.048  1.00  1.00           C
ATOM    755  H   MET A  44      72.797  -0.722 -36.062  1.00  0.00           H
ATOM    756  HA  MET A  44      74.794  -2.671 -37.059  1.00  0.00           H
ATOM    757  HB3 MET A  44      72.688  -3.381 -35.714  1.00  0.00           H
ATOM    758  H4  MET A  44      71.913  -2.826 -37.249  1.00  0.00           H
ATOM    759  HG3 MET A  44      72.489  -4.485 -38.556  1.00  0.00           H
ATOM    760  H5  MET A  44      73.885  -4.950 -37.596  1.00  0.00           H
ATOM    761  HE1 MET A  44      71.401  -7.971 -38.016  1.00  0.00           H
ATOM    762  HE2 MET A  44      72.061  -6.645 -38.986  1.00  0.00           H
ATOM    763  HE3 MET A  44      73.157  -7.628 -37.998  1.00  0.00           H
ATOM    764  N   LYS A  45      74.713  -1.880 -39.423  1.00  1.00           N
ATOM    765  CA  LYS A  45      74.752  -1.473 -40.813  1.00  1.00           C
ATOM    766  C   LYS A  45      74.125  -2.459 -41.785  1.00  1.00           C
ATOM    767  O   LYS A  45      73.481  -2.053 -42.748  1.00  1.00           O
ATOM    768  CB  LYS A  45      76.168  -1.182 -41.313  1.00  1.00           C
ATOM    769  CG  LYS A  45      76.722   0.162 -40.839  1.00  1.00           C
ATOM    770  CD  LYS A  45      77.010   0.226 -39.339  1.00  1.00           C
ATOM    771  CE  LYS A  45      77.554   1.576 -38.873  1.00  1.00           C
ATOM    772  NZ  LYS A  45      78.855   1.836 -39.511  1.00  1.00           N
ATOM    773  H   LYS A  45      75.592  -2.132 -38.994  1.00  0.00           H
ATOM    774  HA  LYS A  45      74.168  -0.557 -40.904  1.00  0.00           H
ATOM    775  HB3 LYS A  45      76.846  -1.987 -41.027  1.00  0.00           H
ATOM    776  H4  LYS A  45      76.188  -1.155 -42.402  1.00  0.00           H
ATOM    777  HG3 LYS A  45      77.653   0.340 -41.381  1.00  0.00           H
ATOM    778  H5  LYS A  45      76.049   0.968 -41.131  1.00  0.00           H
ATOM    779  HD3 LYS A  45      75.972   0.238 -39.008  1.00  0.00           H
ATOM    780  H6  LYS A  45      77.551  -0.638 -38.950  1.00  0.00           H
ATOM    781  HE3 LYS A  45      76.862   2.379 -39.131  1.00  0.00           H
ATOM    782  H7  LYS A  45      77.663   1.586 -37.788  1.00  0.00           H
ATOM    783  HZ1 LYS A  45      79.214   2.725 -39.192  1.00  0.00           H
ATOM    784  HZ2 LYS A  45      79.505   1.108 -39.249  1.00  0.00           H
ATOM    785  HZ3 LYS A  45      78.750   1.850 -40.515  1.00  0.00           H
ATOM    786  N   VAL A  46      74.326  -3.758 -41.548  1.00  1.00           N
ATOM    787  CA  VAL A  46      73.973  -4.833 -42.450  1.00  1.00           C
ATOM    788  C   VAL A  46      72.473  -4.956 -42.665  1.00  1.00           C
ATOM    789  O   VAL A  46      72.071  -5.630 -43.611  1.00  1.00           O
ATOM    790  CB  VAL A  46      74.476  -6.184 -41.952  1.00  1.00           C
ATOM    791  CG1 VAL A  46      73.790  -6.505 -40.623  1.00  1.00           C
ATOM    792  CG2 VAL A  46      74.248  -7.210 -43.063  1.00  1.00           C
ATOM    793  H   VAL A  46      74.848  -4.021 -40.724  1.00  0.00           H
ATOM    794  HA  VAL A  46      74.433  -4.609 -43.411  1.00  0.00           H
ATOM    795  HB  VAL A  46      75.547  -6.077 -41.788  1.00  0.00           H
ATOM    796 HG11 VAL A  46      74.294  -7.348 -40.151  1.00  0.00           H
ATOM    797 HG12 VAL A  46      73.813  -5.677 -39.914  1.00  0.00           H
ATOM    798 HG13 VAL A  46      72.771  -6.830 -40.826  1.00  0.00           H
ATOM    799 HG21 VAL A  46      74.915  -8.055 -42.892  1.00  0.00           H
ATOM    800 HG22 VAL A  46      73.248  -7.646 -43.066  1.00  0.00           H
ATOM    801 HG23 VAL A  46      74.480  -6.834 -44.059  1.00  0.00           H
ATOM    802  N   LEU A  47      71.636  -4.413 -41.780  1.00  1.00           N
ATOM    803  CA  LEU A  47      70.224  -4.566 -42.052  1.00  1.00           C
ATOM    804  C   LEU A  47      69.720  -3.389 -42.868  1.00  1.00           C
ATOM    805  O   LEU A  47      70.334  -2.328 -42.944  1.00  1.00           O
ATOM    806  CB  LEU A  47      69.302  -4.862 -40.870  1.00  1.00           C
ATOM    807  CG  LEU A  47      69.447  -6.295 -40.357  1.00  1.00           C
ATOM    808  CD1 LEU A  47      68.385  -6.656 -39.320  1.00  1.00           C
ATOM    809  CD2 LEU A  47      69.509  -7.294 -41.512  1.00  1.00           C
ATOM    810  H   LEU A  47      71.935  -3.853 -40.995  1.00  0.00           H
ATOM    811  HA  LEU A  47      70.151  -5.451 -42.677  1.00  0.00           H
ATOM    812  HB3 LEU A  47      69.659  -4.191 -40.091  1.00  0.00           H
ATOM    813  H4  LEU A  47      68.258  -4.626 -41.072  1.00  0.00           H
ATOM    814  HG  LEU A  47      70.411  -6.342 -39.854  1.00  0.00           H
ATOM    815 HD11 LEU A  47      68.863  -7.011 -38.408  1.00  0.00           H
ATOM    816 HD12 LEU A  47      67.683  -5.852 -39.103  1.00  0.00           H
ATOM    817 HD13 LEU A  47      67.773  -7.508 -39.606  1.00  0.00           H
ATOM    818 HD21 LEU A  47      69.187  -8.295 -41.230  1.00  0.00           H
ATOM    819 HD22 LEU A  47      68.921  -6.973 -42.369  1.00  0.00           H
ATOM    820 HD23 LEU A  47      70.529  -7.387 -41.887  1.00  0.00           H
ATOM    821  N   PRO A  48      68.595  -3.675 -43.524  1.00  1.00           N
ATOM    822  CA  PRO A  48      67.986  -2.679 -44.379  1.00  1.00           C
ATOM    823  C   PRO A  48      67.300  -1.608 -43.550  1.00  1.00           C
ATOM    824  O   PRO A  48      66.917  -1.883 -42.416  1.00  1.00           O
ATOM    825  CD  PRO A  48      68.362  -5.014 -44.025  1.00  1.00           C
ATOM    826  CB  PRO A  48      67.020  -3.442 -45.283  1.00  1.00           C
ATOM    827  CG  PRO A  48      67.635  -4.840 -45.359  1.00  1.00           C
ATOM    828  HA  PRO A  48      68.752  -2.209 -44.992  1.00  0.00           H
ATOM    829  HD3 PRO A  48      69.215  -5.627 -44.313  1.00  0.00           H
ATOM    830  H4  PRO A  48      67.717  -5.497 -43.291  1.00  0.00           H
ATOM    831  HB3 PRO A  48      65.963  -3.308 -45.055  1.00  0.00           H
ATOM    832  H5  PRO A  48      67.081  -2.994 -46.274  1.00  0.00           H
ATOM    833  HG3 PRO A  48      68.359  -4.862 -46.174  1.00  0.00           H
ATOM    834  H6  PRO A  48      66.899  -5.618 -45.562  1.00  0.00           H
ATOM    835  N   LYS A  49      67.120  -0.439 -44.168  1.00  1.00           N
ATOM    836  CA  LYS A  49      66.568   0.704 -43.473  1.00  1.00           C
ATOM    837  C   LYS A  49      65.174   0.332 -42.995  1.00  1.00           C
ATOM    838  O   LYS A  49      64.800   0.702 -41.885  1.00  1.00           O
ATOM    839  CB  LYS A  49      66.475   1.951 -44.352  1.00  1.00           C
ATOM    840  CG  LYS A  49      67.853   2.492 -44.737  1.00  1.00           C
ATOM    841  CD  LYS A  49      68.739   2.836 -43.539  1.00  1.00           C
ATOM    842  CE  LYS A  49      70.134   3.340 -43.915  1.00  1.00           C
ATOM    843  NZ  LYS A  49      70.915   3.648 -42.707  1.00  1.00           N
ATOM    844  H   LYS A  49      67.445  -0.295 -45.112  1.00  0.00           H
ATOM    845  HA  LYS A  49      67.142   0.878 -42.565  1.00  0.00           H
ATOM    846  HB3 LYS A  49      65.901   1.743 -45.255  1.00  0.00           H
ATOM    847  H4  LYS A  49      65.932   2.733 -43.821  1.00  0.00           H
ATOM    848  HG3 LYS A  49      68.364   1.767 -45.369  1.00  0.00           H
ATOM    849  H5  LYS A  49      67.720   3.383 -45.352  1.00  0.00           H
ATOM    850  HD3 LYS A  49      68.235   3.574 -42.915  1.00  0.00           H
ATOM    851  H6  LYS A  49      68.895   1.958 -42.910  1.00  0.00           H
ATOM    852  HE3 LYS A  49      70.665   2.592 -44.504  1.00  0.00           H
ATOM    853  H7  LYS A  49      70.059   4.239 -44.528  1.00  0.00           H
ATOM    854  HZ1 LYS A  49      71.833   3.986 -42.959  1.00  0.00           H
ATOM    855  HZ2 LYS A  49      70.444   4.352 -42.157  1.00  0.00           H
ATOM    856  HZ3 LYS A  49      71.017   2.819 -42.139  1.00  0.00           H
ATOM    857  N   LEU A  50      64.413  -0.387 -43.822  1.00  1.00           N
ATOM    858  CA  LEU A  50      63.057  -0.724 -43.446  1.00  1.00           C
ATOM    859  C   LEU A  50      63.125  -1.605 -42.209  1.00  1.00           C
ATOM    860  O   LEU A  50      62.339  -1.406 -41.287  1.00  1.00           O
ATOM    861  CB  LEU A  50      62.299  -1.466 -44.549  1.00  1.00           C
ATOM    862  CG  LEU A  50      60.810  -1.693 -44.277  1.00  1.00           C
ATOM    863  CD1 LEU A  50      60.559  -2.699 -43.152  1.00  1.00           C
ATOM    864  CD2 LEU A  50      60.082  -0.363 -44.065  1.00  1.00           C
ATOM    865  H   LEU A  50      64.749  -0.678 -44.728  1.00  0.00           H
ATOM    866  HA  LEU A  50      62.556   0.210 -43.189  1.00  0.00           H
ATOM    867  HB3 LEU A  50      62.396  -0.884 -45.466  1.00  0.00           H
ATOM    868  H4  LEU A  50      62.786  -2.415 -44.775  1.00  0.00           H
ATOM    869  HG  LEU A  50      60.404  -2.140 -45.185  1.00  0.00           H
ATOM    870 HD11 LEU A  50      59.647  -3.261 -43.352  1.00  0.00           H
ATOM    871 HD12 LEU A  50      61.344  -3.444 -43.016  1.00  0.00           H
ATOM    872 HD13 LEU A  50      60.344  -2.170 -42.223  1.00  0.00           H
ATOM    873 HD21 LEU A  50      59.001  -0.508 -44.062  1.00  0.00           H
ATOM    874 HD22 LEU A  50      60.335   0.101 -43.111  1.00  0.00           H
ATOM    875 HD23 LEU A  50      60.308   0.353 -44.855  1.00  0.00           H
ATOM    876  N   LEU A  51      64.036  -2.581 -42.193  1.00  1.00           N
ATOM    877  CA  LEU A  51      64.077  -3.487 -41.066  1.00  1.00           C
ATOM    878  C   LEU A  51      64.502  -2.722 -39.822  1.00  1.00           C
ATOM    879  O   LEU A  51      63.989  -3.007 -38.744  1.00  1.00           O
ATOM    880  CB  LEU A  51      64.974  -4.714 -41.230  1.00  1.00           C
ATOM    881  CG  LEU A  51      64.514  -5.641 -42.355  1.00  1.00           C
ATOM    882  CD1 LEU A  51      63.091  -6.175 -42.195  1.00  1.00           C
ATOM    883  CD2 LEU A  51      64.730  -5.020 -43.736  1.00  1.00           C
ATOM    884  H   LEU A  51      64.691  -2.719 -42.949  1.00  0.00           H
ATOM    885  HA  LEU A  51      63.057  -3.810 -40.857  1.00  0.00           H
ATOM    886  HB3 LEU A  51      66.009  -4.410 -41.383  1.00  0.00           H
ATOM    887  H4  LEU A  51      64.963  -5.244 -40.278  1.00  0.00           H
ATOM    888  HG  LEU A  51      65.043  -6.530 -42.686  1.00  0.00           H
ATOM    889 HD11 LEU A  51      62.593  -6.051 -43.156  1.00  0.00           H
ATOM    890 HD12 LEU A  51      63.185  -7.259 -42.204  1.00  0.00           H
ATOM    891 HD13 LEU A  51      62.362  -5.657 -41.574  1.00  0.00           H
ATOM    892 HD21 LEU A  51      64.767  -5.741 -44.553  1.00  0.00           H
ATOM    893 HD22 LEU A  51      63.992  -4.262 -43.998  1.00  0.00           H
ATOM    894 HD23 LEU A  51      65.713  -4.573 -43.598  1.00  0.00           H
ATOM    895  N   ARG A  52      65.427  -1.777 -39.990  1.00  1.00           N
ATOM    896  CA  ARG A  52      65.914  -1.001 -38.868  1.00  1.00           C
ATOM    897  C   ARG A  52      64.760  -0.206 -38.275  1.00  1.00           C
ATOM    898  O   ARG A  52      64.644  -0.097 -37.058  1.00  1.00           O
ATOM    899  CB  ARG A  52      67.065  -0.045 -39.178  1.00  1.00           C
ATOM    900  CG  ARG A  52      68.346  -0.758 -39.615  1.00  1.00           C
ATOM    901  CD  ARG A  52      69.186  -1.328 -38.471  1.00  1.00           C
ATOM    902  NE  ARG A  52      69.006  -2.779 -38.397  1.00  1.00           N
ATOM    903  CZ  ARG A  52      69.434  -3.494 -37.347  1.00  1.00           C
ATOM    904  NH1 ARG A  52      70.012  -2.898 -36.296  1.00  1.00           N
ATOM    905  NH2 ARG A  52      69.216  -4.817 -37.315  1.00  1.00           N
ATOM    906  H   ARG A  52      65.832  -1.577 -40.893  1.00  0.00           H
ATOM    907  HA  ARG A  52      66.680  -1.590 -38.365  1.00  0.00           H
ATOM    908  HB3 ARG A  52      66.741   0.605 -39.990  1.00  0.00           H
ATOM    909  H4  ARG A  52      67.277   0.624 -38.344  1.00  0.00           H
ATOM    910  HG3 ARG A  52      68.135  -1.540 -40.345  1.00  0.00           H
ATOM    911  H5  ARG A  52      68.951  -0.030 -40.155  1.00  0.00           H
ATOM    912  HD3 ARG A  52      70.229  -1.083 -38.668  1.00  0.00           H
ATOM    913  H6  ARG A  52      68.865  -0.785 -37.581  1.00  0.00           H
ATOM    914  HE  ARG A  52      68.526  -3.223 -39.167  1.00  0.00           H
ATOM    915 HH12 ARG A  52      70.279  -3.411 -35.466  1.00  0.00           H
ATOM    916 HH11 ARG A  52      70.204  -1.905 -36.296  1.00  0.00           H
ATOM    917 HH22 ARG A  52      69.509  -5.362 -36.515  1.00  0.00           H
ATOM    918 HH21 ARG A  52      68.745  -5.307 -38.060  1.00  0.00           H
ATOM    919  N   GLU A  53      63.949   0.338 -39.183  1.00  1.00           N
ATOM    920  CA  GLU A  53      62.834   1.170 -38.786  1.00  1.00           C
ATOM    921  C   GLU A  53      61.893   0.295 -37.976  1.00  1.00           C
ATOM    922  O   GLU A  53      61.354   0.738 -36.966  1.00  1.00           O
ATOM    923  CB  GLU A  53      62.035   1.673 -39.987  1.00  1.00           C
ATOM    924  CG  GLU A  53      62.827   2.546 -40.961  1.00  1.00           C
ATOM    925  CD  GLU A  53      63.017   3.928 -40.351  1.00  1.00           C
ATOM    926  OE1 GLU A  53      62.869   4.048 -39.115  1.00  1.00           O
ATOM    927  OE2 GLU A  53      63.292   4.869 -41.128  1.00  1.00           O
ATOM    928  H   GLU A  53      64.119   0.221 -40.171  1.00  0.00           H
ATOM    929  HA  GLU A  53      63.225   1.975 -38.166  1.00  0.00           H
ATOM    930  HB3 GLU A  53      61.635   0.835 -40.559  1.00  0.00           H
ATOM    931  H4  GLU A  53      61.148   2.210 -39.652  1.00  0.00           H
ATOM    932  HG3 GLU A  53      63.897   2.354 -40.923  1.00  0.00           H
ATOM    933  H5  GLU A  53      62.450   2.573 -41.984  1.00  0.00           H
ATOM    934  N   ASP A  54      61.681  -0.936 -38.446  1.00  1.00           N
ATOM    935  CA  ASP A  54      60.743  -1.829 -37.801  1.00  1.00           C
ATOM    936  C   ASP A  54      61.218  -2.115 -36.387  1.00  1.00           C
ATOM    937  O   ASP A  54      60.418  -2.028 -35.459  1.00  1.00           O
ATOM    938  CB  ASP A  54      60.625  -3.194 -38.481  1.00  1.00           C
ATOM    939  CG  ASP A  54      59.797  -3.049 -39.750  1.00  1.00           C
ATOM    940  OD1 ASP A  54      59.085  -2.028 -39.872  1.00  1.00           O
ATOM    941  OD2 ASP A  54      59.867  -3.959 -40.606  1.00  1.00           O
ATOM    942  H   ASP A  54      62.121  -1.253 -39.298  1.00  0.00           H
ATOM    943  HA  ASP A  54      59.783  -1.325 -37.687  1.00  0.00           H
ATOM    944  HB3 ASP A  54      61.589  -3.637 -38.724  1.00  0.00           H
ATOM    945  H4  ASP A  54      60.103  -3.912 -37.847  1.00  0.00           H
ATOM    946  N   LEU A  55      62.497  -2.460 -36.236  1.00  1.00           N
ATOM    947  CA  LEU A  55      62.915  -2.833 -34.900  1.00  1.00           C
ATOM    948  C   LEU A  55      62.932  -1.632 -33.964  1.00  1.00           C
ATOM    949  O   LEU A  55      62.574  -1.778 -32.799  1.00  1.00           O
ATOM    950  CB  LEU A  55      64.186  -3.665 -34.732  1.00  1.00           C
ATOM    951  CG  LEU A  55      63.949  -5.121 -35.132  1.00  1.00           C
ATOM    952  CD1 LEU A  55      65.104  -6.020 -34.690  1.00  1.00           C
ATOM    953  CD2 LEU A  55      62.597  -5.620 -34.625  1.00  1.00           C
ATOM    954  H   LEU A  55      63.152  -2.545 -37.000  1.00  0.00           H
ATOM    955  HA  LEU A  55      62.079  -3.337 -34.415  1.00  0.00           H
ATOM    956  HB3 LEU A  55      64.821  -3.040 -35.361  1.00  0.00           H
ATOM    957  H4  LEU A  55      64.575  -3.588 -33.717  1.00  0.00           H
ATOM    958  HG  LEU A  55      63.895  -5.180 -36.219  1.00  0.00           H
ATOM    959 HD11 LEU A  55      64.703  -6.998 -34.422  1.00  0.00           H
ATOM    960 HD12 LEU A  55      65.809  -6.319 -35.466  1.00  0.00           H
ATOM    961 HD13 LEU A  55      65.574  -5.699 -33.761  1.00  0.00           H
ATOM    962 HD21 LEU A  55      62.519  -6.704 -34.539  1.00  0.00           H
ATOM    963 HD22 LEU A  55      62.734  -5.168 -33.643  1.00  0.00           H
ATOM    964 HD23 LEU A  55      61.719  -5.240 -35.148  1.00  0.00           H
ATOM    965  N   ILE A  56      63.281  -0.457 -34.493  1.00  1.00           N
ATOM    966  CA  ILE A  56      63.295   0.677 -33.591  1.00  1.00           C
ATOM    967  C   ILE A  56      61.859   0.909 -33.149  1.00  1.00           C
ATOM    968  O   ILE A  56      61.616   1.239 -31.991  1.00  1.00           O
ATOM    969  CB  ILE A  56      63.873   1.939 -34.231  1.00  1.00           C
ATOM    970  CG2 ILE A  56      63.069   2.288 -35.484  1.00  1.00           C
ATOM    971  CG1 ILE A  56      63.959   3.050 -33.185  1.00  1.00           C
ATOM    972  CD1 ILE A  56      64.789   4.243 -33.657  1.00  1.00           C
ATOM    973  H   ILE A  56      63.572  -0.349 -35.453  1.00  0.00           H
ATOM    974  HA  ILE A  56      63.896   0.430 -32.716  1.00  0.00           H
ATOM    975  HB  ILE A  56      64.888   1.682 -34.533  1.00  0.00           H
ATOM    976 HG21 ILE A  56      63.497   3.174 -35.956  1.00  0.00           H
ATOM    977 HG22 ILE A  56      63.303   1.485 -36.182  1.00  0.00           H
ATOM    978 HG23 ILE A  56      62.005   2.497 -35.371  1.00  0.00           H
ATOM    979 HG13 ILE A  56      62.968   3.413 -32.912  1.00  0.00           H
ATOM    980  H4  ILE A  56      64.407   2.666 -32.268  1.00  0.00           H
ATOM    981 HD11 ILE A  56      64.886   4.980 -32.858  1.00  0.00           H
ATOM    982 HD12 ILE A  56      65.795   3.935 -33.943  1.00  0.00           H
ATOM    983 HD13 ILE A  56      64.331   4.744 -34.510  1.00  0.00           H
ATOM    984  N   ASN A  57      60.908   0.740 -34.072  1.00  1.00           N
ATOM    985  CA  ASN A  57      59.522   1.018 -33.766  1.00  1.00           C
ATOM    986  C   ASN A  57      59.052   0.138 -32.619  1.00  1.00           C
ATOM    987  O   ASN A  57      58.387   0.674 -31.736  1.00  1.00           O
ATOM    988  CB  ASN A  57      58.592   0.782 -34.956  1.00  1.00           C
ATOM    989  CG  ASN A  57      57.256   1.419 -34.598  1.00  1.00           C
ATOM    990  OD1 ASN A  57      57.040   2.598 -34.875  1.00  1.00           O
ATOM    991  ND2 ASN A  57      56.358   0.636 -33.994  1.00  1.00           N
ATOM    992  H   ASN A  57      61.143   0.473 -35.017  1.00  0.00           H
ATOM    993  HA  ASN A  57      59.481   2.061 -33.453  1.00  0.00           H
ATOM    994  HB3 ASN A  57      58.990   1.269 -35.846  1.00  0.00           H
ATOM    995  H4  ASN A  57      58.469  -0.272 -35.202  1.00  0.00           H
ATOM    996 HD22 ASN A  57      55.460   1.016 -33.733  1.00  0.00           H
ATOM    997 HD21 ASN A  57      56.553  -0.335 -33.787  1.00  0.00           H
ATOM    998  N   ASN A  58      59.300  -1.173 -32.643  1.00  1.00           N
ATOM    999  CA  ASN A  58      58.845  -1.960 -31.513  1.00  1.00           C
ATOM   1000  C   ASN A  58      59.937  -2.932 -31.093  1.00  1.00           C
ATOM   1001  O   ASN A  58      59.770  -4.136 -31.275  1.00  1.00           O
ATOM   1002  CB  ASN A  58      57.611  -2.809 -31.823  1.00  1.00           C
ATOM   1003  CG  ASN A  58      56.382  -1.924 -31.981  1.00  1.00           C
ATOM   1004  OD1 ASN A  58      55.721  -1.915 -33.017  1.00  1.00           O
ATOM   1005  ND2 ASN A  58      56.072  -1.157 -30.934  1.00  1.00           N
ATOM   1006  H   ASN A  58      59.854  -1.610 -33.364  1.00  0.00           H
ATOM   1007  HA  ASN A  58      58.695  -1.382 -30.600  1.00  0.00           H
ATOM   1008  HB3 ASN A  58      57.722  -3.357 -32.758  1.00  0.00           H
ATOM   1009  H4  ASN A  58      57.392  -3.541 -31.045  1.00  0.00           H
ATOM   1010 HD22 ASN A  58      55.262  -0.562 -31.031  1.00  0.00           H
ATOM   1011 HD21 ASN A  58      56.647  -1.171 -30.102  1.00  0.00           H
ATOM   1012  N   PHE A  59      61.051  -2.378 -30.610  1.00  1.00           N
ATOM   1013  CA  PHE A  59      62.117  -3.165 -30.021  1.00  1.00           C
ATOM   1014  C   PHE A  59      63.271  -2.228 -29.697  1.00  1.00           C
ATOM   1015  O   PHE A  59      63.630  -1.348 -30.476  1.00  1.00           O
ATOM   1016  CB  PHE A  59      62.840  -4.221 -30.857  1.00  1.00           C
ATOM   1017  CG  PHE A  59      62.070  -5.508 -30.687  1.00  1.00           C
ATOM   1018  CD1 PHE A  59      61.822  -5.982 -29.393  1.00  1.00           C
ATOM   1019  CD2 PHE A  59      61.719  -6.267 -31.810  1.00  1.00           C
ATOM   1020  CE1 PHE A  59      61.135  -7.186 -29.204  1.00  1.00           C
ATOM   1021  CE2 PHE A  59      61.012  -7.461 -31.620  1.00  1.00           C
ATOM   1022  CZ  PHE A  59      60.738  -7.923 -30.327  1.00  1.00           C
ATOM   1023  H   PHE A  59      61.162  -1.376 -30.563  1.00  0.00           H
ATOM   1024  HA  PHE A  59      61.747  -3.504 -29.052  1.00  0.00           H
ATOM   1025  HB3 PHE A  59      62.876  -3.978 -31.919  1.00  0.00           H
ATOM   1026  H4  PHE A  59      63.850  -4.474 -30.533  1.00  0.00           H
ATOM   1027  HD1 PHE A  59      62.158  -5.445 -28.518  1.00  0.00           H
ATOM   1028  HD2 PHE A  59      61.333  -5.757 -32.679  1.00  0.00           H
ATOM   1029  HE1 PHE A  59      60.901  -7.523 -28.205  1.00  0.00           H
ATOM   1030  HE2 PHE A  59      60.719  -7.940 -32.542  1.00  0.00           H
ATOM   1031  HZ  PHE A  59      60.042  -8.738 -30.206  1.00  0.00           H
ATOM   1032  N   GLY A  60      63.812  -2.537 -28.517  1.00  1.00           N
ATOM   1033  CA  GLY A  60      64.978  -1.813 -28.049  1.00  1.00           C
ATOM   1034  C   GLY A  60      65.785  -2.890 -27.338  1.00  1.00           C
ATOM   1035  O   GLY A  60      65.167  -3.689 -26.640  1.00  1.00           O
ATOM   1036  H   GLY A  60      63.480  -3.279 -27.917  1.00  0.00           H
ATOM   1037  HA3 GLY A  60      65.567  -1.363 -28.848  1.00  0.00           H
ATOM   1038  H4  GLY A  60      64.678  -1.055 -27.326  1.00  0.00           H
ATOM   1039  N   GLU A  61      67.084  -2.966 -27.635  1.00  1.00           N
ATOM   1040  CA  GLU A  61      67.747  -3.938 -26.787  1.00  1.00           C
ATOM   1041  C   GLU A  61      68.099  -3.155 -25.530  1.00  1.00           C
ATOM   1042  O   GLU A  61      68.835  -2.176 -25.637  1.00  1.00           O
ATOM   1043  CB  GLU A  61      69.115  -4.447 -27.244  1.00  1.00           C
ATOM   1044  CG  GLU A  61      69.079  -5.645 -28.193  1.00  1.00           C
ATOM   1045  CD  GLU A  61      70.464  -6.253 -28.036  1.00  1.00           C
ATOM   1046  OE1 GLU A  61      71.465  -5.615 -28.432  1.00  1.00           O
ATOM   1047  OE2 GLU A  61      70.602  -7.427 -27.626  1.00  1.00           O
ATOM   1048  H   GLU A  61      67.608  -2.314 -28.199  1.00  0.00           H
ATOM   1049  HA  GLU A  61      67.181  -4.829 -26.518  1.00  0.00           H
ATOM   1050  HB3 GLU A  61      69.645  -3.632 -27.738  1.00  0.00           H
ATOM   1051  H4  GLU A  61      69.695  -4.727 -26.365  1.00  0.00           H
ATOM   1052  HG3 GLU A  61      68.323  -6.364 -27.878  1.00  0.00           H
ATOM   1053  H5  GLU A  61      68.848  -5.323 -29.209  1.00  0.00           H
ATOM   1054  N   THR A  62      67.461  -3.553 -24.428  1.00  1.00           N
ATOM   1055  CA  THR A  62      67.885  -2.762 -23.290  1.00  1.00           C
ATOM   1056  C   THR A  62      68.591  -3.718 -22.339  1.00  1.00           C
ATOM   1057  O   THR A  62      68.002  -4.784 -22.203  1.00  1.00           O
ATOM   1058  CB  THR A  62      66.777  -2.192 -22.404  1.00  1.00           C
ATOM   1059  OG1 THR A  62      66.071  -3.250 -21.800  1.00  1.00           O
ATOM   1060  CG2 THR A  62      65.873  -1.362 -23.316  1.00  1.00           C
ATOM   1061  H   THR A  62      66.900  -4.380 -24.275  1.00  0.00           H
ATOM   1062  HA  THR A  62      68.587  -1.936 -23.403  1.00  0.00           H
ATOM   1063  HB  THR A  62      67.217  -1.583 -21.615  1.00  0.00           H
ATOM   1064  HG1 THR A  62      66.629  -3.903 -21.401  1.00  0.00           H
ATOM   1065 HG21 THR A  62      65.034  -0.974 -22.736  1.00  0.00           H
ATOM   1066 HG22 THR A  62      66.424  -0.514 -23.719  1.00  0.00           H
ATOM   1067 HG23 THR A  62      65.471  -1.923 -24.158  1.00  0.00           H
ATOM   1068  N   VAL A  63      69.843  -3.386 -21.992  1.00  1.00           N
ATOM   1069  CA  VAL A  63      70.508  -4.151 -20.956  1.00  1.00           C
ATOM   1070  C   VAL A  63      70.339  -3.548 -19.560  1.00  1.00           C
ATOM   1071  O   VAL A  63      70.240  -2.323 -19.588  1.00  1.00           O
ATOM   1072  CB  VAL A  63      71.905  -4.332 -21.553  1.00  1.00           C
ATOM   1073  CG1 VAL A  63      72.636  -5.482 -20.861  1.00  1.00           C
ATOM   1074  CG2 VAL A  63      72.020  -4.676 -23.037  1.00  1.00           C
ATOM   1075  H   VAL A  63      70.148  -2.428 -22.088  1.00  0.00           H
ATOM   1076  HA  VAL A  63      70.135  -5.107 -21.328  1.00  0.00           H
ATOM   1077  HB  VAL A  63      72.487  -3.421 -21.416  1.00  0.00           H
ATOM   1078 HG11 VAL A  63      73.722  -5.486 -20.931  1.00  0.00           H
ATOM   1079 HG12 VAL A  63      72.413  -5.516 -19.795  1.00  0.00           H
ATOM   1080 HG13 VAL A  63      72.218  -6.393 -21.290  1.00  0.00           H
ATOM   1081 HG21 VAL A  63      73.000  -4.420 -23.436  1.00  0.00           H
ATOM   1082 HG22 VAL A  63      71.895  -5.737 -23.263  1.00  0.00           H
ATOM   1083 HG23 VAL A  63      71.302  -4.111 -23.633  1.00  0.00           H
ATOM   1084  N   LEU A  64      70.376  -4.322 -18.467  1.00  1.00           N
ATOM   1085  CA  LEU A  64      70.203  -3.968 -17.063  1.00  1.00           C
ATOM   1086  C   LEU A  64      70.726  -2.631 -16.539  1.00  1.00           C
ATOM   1087  O   LEU A  64      69.931  -1.776 -16.155  1.00  1.00           O
ATOM   1088  CB  LEU A  64      70.645  -5.096 -16.134  1.00  1.00           C
ATOM   1089  CG  LEU A  64      69.622  -6.178 -15.804  1.00  1.00           C
ATOM   1090  CD1 LEU A  64      70.364  -7.311 -15.086  1.00  1.00           C
ATOM   1091  CD2 LEU A  64      68.481  -5.671 -14.911  1.00  1.00           C
ATOM   1092  H   LEU A  64      70.254  -5.295 -18.709  1.00  0.00           H
ATOM   1093  HA  LEU A  64      69.121  -3.873 -16.959  1.00  0.00           H
ATOM   1094  HB3 LEU A  64      71.562  -5.546 -16.520  1.00  0.00           H
ATOM   1095  H4  LEU A  64      70.929  -4.687 -15.164  1.00  0.00           H
ATOM   1096  HG  LEU A  64      69.200  -6.571 -16.731  1.00  0.00           H
ATOM   1097 HD11 LEU A  64      69.712  -8.103 -14.718  1.00  0.00           H
ATOM   1098 HD12 LEU A  64      71.111  -7.771 -15.733  1.00  0.00           H
ATOM   1099 HD13 LEU A  64      70.903  -6.954 -14.207  1.00  0.00           H
ATOM   1100 HD21 LEU A  64      67.769  -6.464 -14.677  1.00  0.00           H
ATOM   1101 HD22 LEU A  64      68.864  -5.307 -13.958  1.00  0.00           H
ATOM   1102 HD23 LEU A  64      67.914  -4.865 -15.374  1.00  0.00           H
ATOM   1103  N   ASN A  65      72.038  -2.370 -16.564  1.00  1.00           N
ATOM   1104  CA  ASN A  65      72.736  -1.128 -16.258  1.00  1.00           C
ATOM   1105  C   ASN A  65      73.636  -0.981 -15.032  1.00  1.00           C
ATOM   1106  O   ASN A  65      73.203  -1.135 -13.893  1.00  1.00           O
ATOM   1107  CB  ASN A  65      71.965   0.165 -16.560  1.00  1.00           C
ATOM   1108  CG  ASN A  65      72.432   0.884 -17.815  1.00  1.00           C
ATOM   1109  OD1 ASN A  65      73.645   1.024 -17.952  1.00  1.00           O
ATOM   1110  ND2 ASN A  65      71.490   0.942 -18.761  1.00  1.00           N
ATOM   1111  H   ASN A  65      72.641  -3.125 -16.873  1.00  0.00           H
ATOM   1112  HA  ASN A  65      73.495  -1.231 -17.034  1.00  0.00           H
ATOM   1113  HB3 ASN A  65      70.895   0.141 -16.351  1.00  0.00           H
ATOM   1114  H4  ASN A  65      72.141   0.922 -15.794  1.00  0.00           H
ATOM   1115 HD22 ASN A  65      71.830   1.366 -19.612  1.00  0.00           H
ATOM   1116 HD21 ASN A  65      70.520   0.747 -18.552  1.00  0.00           H
ATOM   1117  N   ILE A  66      74.824  -0.461 -15.353  1.00  1.00           N
ATOM   1118  CA  ILE A  66      76.037  -0.178 -14.595  1.00  1.00           C
ATOM   1119  C   ILE A  66      75.927   1.204 -13.946  1.00  1.00           C
ATOM   1120  O   ILE A  66      76.945   1.761 -13.548  1.00  1.00           O
ATOM   1121  CB  ILE A  66      77.171  -0.337 -15.626  1.00  1.00           C
ATOM   1122  CG2 ILE A  66      78.600  -0.015 -15.161  1.00  1.00           C
ATOM   1123  CG1 ILE A  66      77.215  -1.685 -16.356  1.00  1.00           C
ATOM   1124  CD1 ILE A  66      77.592  -2.894 -15.498  1.00  1.00           C
ATOM   1125  H   ILE A  66      74.923  -0.234 -16.332  1.00  0.00           H
ATOM   1126  HA  ILE A  66      76.123  -0.924 -13.799  1.00  0.00           H
ATOM   1127  HB  ILE A  66      76.988   0.408 -16.404  1.00  0.00           H
ATOM   1128 HG21 ILE A  66      79.343  -0.205 -15.937  1.00  0.00           H
ATOM   1129 HG22 ILE A  66      78.767   1.023 -14.875  1.00  0.00           H
ATOM   1130 HG23 ILE A  66      78.868  -0.641 -14.309  1.00  0.00           H
ATOM   1131 HG13 ILE A  66      76.260  -1.904 -16.836  1.00  0.00           H
ATOM   1132  H4  ILE A  66      77.927  -1.642 -17.181  1.00  0.00           H
ATOM   1133 HD11 ILE A  66      77.660  -3.819 -16.074  1.00  0.00           H
ATOM   1134 HD12 ILE A  66      78.564  -2.786 -15.017  1.00  0.00           H
ATOM   1135 HD13 ILE A  66      76.851  -3.077 -14.717  1.00  0.00           H
ATOM   1136  N   LYS A  67      74.757   1.845 -13.810  1.00  1.00           N
ATOM   1137  CA  LYS A  67      74.595   3.117 -13.119  1.00  1.00           C
ATOM   1138  C   LYS A  67      75.001   3.093 -11.640  1.00  1.00           C
ATOM   1139  O   LYS A  67      75.164   4.171 -11.070  1.00  1.00           O
ATOM   1140  CB  LYS A  67      73.147   3.614 -13.251  1.00  1.00           C
ATOM   1141  CG  LYS A  67      72.890   5.015 -12.678  1.00  1.00           C
ATOM   1142  CD  LYS A  67      71.579   5.739 -12.995  1.00  1.00           C
ATOM   1143  CE  LYS A  67      71.643   6.441 -14.353  1.00  1.00           C
ATOM   1144  NZ  LYS A  67      70.352   7.083 -14.649  1.00  1.00           N
ATOM   1145  H   LYS A  67      73.944   1.333 -14.132  1.00  0.00           H
ATOM   1146  HA  LYS A  67      75.191   3.870 -13.635  1.00  0.00           H
ATOM   1147  HB3 LYS A  67      72.817   3.701 -14.286  1.00  0.00           H
ATOM   1148  H4  LYS A  67      72.432   2.930 -12.786  1.00  0.00           H
ATOM   1149  HG3 LYS A  67      72.877   4.975 -11.588  1.00  0.00           H
ATOM   1150  H5  LYS A  67      73.732   5.678 -12.867  1.00  0.00           H
ATOM   1151  HD3 LYS A  67      70.784   4.993 -12.955  1.00  0.00           H
ATOM   1152  H6  LYS A  67      71.385   6.469 -12.210  1.00  0.00           H
ATOM   1153  HE3 LYS A  67      72.442   7.182 -14.361  1.00  0.00           H
ATOM   1154  H7  LYS A  67      71.890   5.730 -15.143  1.00  0.00           H
ATOM   1155  HZ1 LYS A  67      70.423   7.543 -15.545  1.00  0.00           H
ATOM   1156  HZ2 LYS A  67      69.646   6.361 -14.653  1.00  0.00           H
ATOM   1157  HZ3 LYS A  67      70.173   7.748 -13.910  1.00  0.00           H
ATOM   1158  N   LEU A  68      75.101   1.944 -10.969  1.00  1.00           N
ATOM   1159  CA  LEU A  68      75.389   1.794  -9.549  1.00  1.00           C
ATOM   1160  C   LEU A  68      76.892   1.610  -9.331  1.00  1.00           C
ATOM   1161  O   LEU A  68      77.690   1.939 -10.208  1.00  1.00           O
ATOM   1162  CB  LEU A  68      74.576   0.588  -9.059  1.00  1.00           C
ATOM   1163  CG  LEU A  68      73.055   0.750  -9.115  1.00  1.00           C
ATOM   1164  CD1 LEU A  68      72.347  -0.612  -9.095  1.00  1.00           C
ATOM   1165  CD2 LEU A  68      72.531   1.638  -7.979  1.00  1.00           C
ATOM   1166  H   LEU A  68      75.121   1.104 -11.529  1.00  0.00           H
ATOM   1167  HA  LEU A  68      75.097   2.692  -9.001  1.00  0.00           H
ATOM   1168  HB3 LEU A  68      74.883  -0.269  -9.662  1.00  0.00           H
ATOM   1169  H4  LEU A  68      74.854   0.330  -8.037  1.00  0.00           H
ATOM   1170  HG  LEU A  68      72.773   1.219 -10.058  1.00  0.00           H
ATOM   1171 HD11 LEU A  68      71.260  -0.512  -9.102  1.00  0.00           H
ATOM   1172 HD12 LEU A  68      72.619  -1.198  -9.974  1.00  0.00           H
ATOM   1173 HD13 LEU A  68      72.627  -1.201  -8.222  1.00  0.00           H
ATOM   1174 HD21 LEU A  68      71.445   1.744  -8.020  1.00  0.00           H
ATOM   1175 HD22 LEU A  68      72.773   1.225  -6.999  1.00  0.00           H
ATOM   1176 HD23 LEU A  68      72.949   2.642  -8.026  1.00  0.00           H
ATOM   1177  N   LEU A  69      77.245   1.099  -8.149  1.00  1.00           N
ATOM   1178  CA  LEU A  69      78.507   0.558  -7.666  1.00  1.00           C
ATOM   1179  C   LEU A  69      78.992  -0.429  -8.736  1.00  1.00           C
ATOM   1180  O   LEU A  69      78.355  -1.472  -8.903  1.00  1.00           O
ATOM   1181  CB  LEU A  69      78.269  -0.078  -6.309  1.00  1.00           C
ATOM   1182  CG  LEU A  69      79.454  -0.552  -5.465  1.00  1.00           C
ATOM   1183  CD1 LEU A  69      78.948  -1.004  -4.096  1.00  1.00           C
ATOM   1184  CD2 LEU A  69      80.337  -1.639  -6.106  1.00  1.00           C
ATOM   1185  H   LEU A  69      76.469   0.892  -7.536  1.00  0.00           H
ATOM   1186  HA  LEU A  69      79.224   1.378  -7.592  1.00  0.00           H
ATOM   1187  HB3 LEU A  69      77.688   0.628  -5.714  1.00  0.00           H
ATOM   1188  H4  LEU A  69      77.585  -0.920  -6.444  1.00  0.00           H
ATOM   1189  HG  LEU A  69      80.077   0.323  -5.267  1.00  0.00           H
ATOM   1190 HD11 LEU A  69      79.763  -1.324  -3.451  1.00  0.00           H
ATOM   1191 HD12 LEU A  69      78.411  -0.217  -3.564  1.00  0.00           H
ATOM   1192 HD13 LEU A  69      78.259  -1.839  -4.222  1.00  0.00           H
ATOM   1193 HD21 LEU A  69      81.082  -2.048  -5.422  1.00  0.00           H
ATOM   1194 HD22 LEU A  69      79.719  -2.463  -6.464  1.00  0.00           H
ATOM   1195 HD23 LEU A  69      80.898  -1.214  -6.934  1.00  0.00           H
ATOM   1196  N   ALA A  70      80.078  -0.114  -9.471  1.00  1.00           N
ATOM   1197  CA  ALA A  70      80.600  -0.789 -10.652  1.00  1.00           C
ATOM   1198  C   ALA A  70      82.116  -0.816 -10.627  1.00  1.00           C
ATOM   1199  O   ALA A  70      82.781  -0.814 -11.667  1.00  1.00           O
ATOM   1200  CB  ALA A  70      80.037  -0.126 -11.898  1.00  1.00           C
ATOM   1201  H   ALA A  70      80.543   0.784  -9.221  1.00  0.00           H
ATOM   1202  HA  ALA A  70      80.274  -1.832 -10.627  1.00  0.00           H
ATOM   1203  HB1 ALA A  70      80.383  -0.662 -12.781  1.00  0.00           H
ATOM   1204  HB2 ALA A  70      78.947  -0.111 -11.904  1.00  0.00           H
ATOM   1205  HB3 ALA A  70      80.381   0.904 -11.980  1.00  0.00           H
ATOM   1206  N   GLU A  71      82.698  -0.760  -9.415  1.00  1.00           N
ATOM   1207  CA  GLU A  71      84.103  -0.460  -9.168  1.00  1.00           C
ATOM   1208  C   GLU A  71      84.938  -1.751  -9.311  1.00  1.00           C
ATOM   1209  O   GLU A  71      84.466  -2.841  -9.006  1.00  1.00           O
ATOM   1210  CB  GLU A  71      84.245   0.085  -7.748  1.00  1.00           C
ATOM   1211  CG  GLU A  71      83.883   1.543  -7.569  1.00  1.00           C
ATOM   1212  CD  GLU A  71      82.383   1.838  -7.672  1.00  1.00           C
ATOM   1213  OE1 GLU A  71      81.927   2.181  -8.790  1.00  1.00           O
ATOM   1214  OE2 GLU A  71      81.692   1.671  -6.642  1.00  1.00           O
ATOM   1215  H   GLU A  71      81.988  -0.771  -8.692  1.00  0.00           H
ATOM   1216  HA  GLU A  71      84.453   0.273  -9.895  1.00  0.00           H
ATOM   1217  HB3 GLU A  71      83.707  -0.534  -7.028  1.00  0.00           H
ATOM   1218  H4  GLU A  71      85.287  -0.032  -7.440  1.00  0.00           H
ATOM   1219  HG3 GLU A  71      84.221   1.904  -6.598  1.00  0.00           H
ATOM   1220  H5  GLU A  71      84.405   2.159  -8.304  1.00  0.00           H
ATOM   1221  N   GLN A  72      86.169  -1.593  -9.805  1.00  1.00           N
ATOM   1222  CA  GLN A  72      87.197  -2.617  -9.766  1.00  1.00           C
ATOM   1223  C   GLN A  72      87.640  -2.841  -8.326  1.00  1.00           C
ATOM   1224  O   GLN A  72      87.791  -1.853  -7.590  1.00  1.00           O
ATOM   1225  CB  GLN A  72      88.388  -2.223 -10.666  1.00  1.00           C
ATOM   1226  CG  GLN A  72      89.355  -3.381 -10.969  1.00  1.00           C
ATOM   1227  CD  GLN A  72      90.751  -2.966 -11.415  1.00  1.00           C
ATOM   1228  OE1 GLN A  72      90.885  -1.999 -12.139  1.00  1.00           O
ATOM   1229  NE2 GLN A  72      91.760  -3.746 -11.015  1.00  1.00           N
ATOM   1230  H   GLN A  72      86.494  -0.655 -10.002  1.00  0.00           H
ATOM   1231  HA  GLN A  72      86.770  -3.524 -10.200  1.00  0.00           H
ATOM   1232  HB3 GLN A  72      88.056  -1.802 -11.614  1.00  0.00           H
ATOM   1233  H4  GLN A  72      88.945  -1.420 -10.174  1.00  0.00           H
ATOM   1234  HG3 GLN A  72      89.470  -4.021 -10.092  1.00  0.00           H
ATOM   1235  H5  GLN A  72      88.899  -4.030 -11.720  1.00  0.00           H
ATOM   1236 HE22 GLN A  72      92.742  -3.431 -11.328  1.00  0.00           H
ATOM   1237 HE21 GLN A  72      92.020  -4.385 -10.250  1.00  0.00           H
ATOM   1238  N   ASN A  73      87.857  -4.116  -8.016  1.00  1.00           N
ATOM   1239  CA  ASN A  73      88.364  -4.560  -6.728  1.00  1.00           C
ATOM   1240  C   ASN A  73      89.908  -4.368  -6.708  1.00  1.00           C
ATOM   1241  O   ASN A  73      90.513  -4.017  -7.720  1.00  1.00           O
ATOM   1242  CB  ASN A  73      88.041  -6.070  -6.572  1.00  1.00           C
ATOM   1243  CG  ASN A  73      86.540  -6.354  -6.453  1.00  1.00           C
ATOM   1244  OD1 ASN A  73      85.913  -6.791  -7.410  1.00  1.00           O
ATOM   1245  ND2 ASN A  73      85.958  -6.099  -5.323  1.00  1.00           N
ATOM   1246  H   ASN A  73      87.745  -4.815  -8.718  1.00  0.00           H
ATOM   1247  HA  ASN A  73      87.900  -3.977  -5.909  1.00  0.00           H
ATOM   1248  HB3 ASN A  73      88.460  -6.567  -7.443  1.00  0.00           H
ATOM   1249  H4  ASN A  73      88.514  -6.521  -5.697  1.00  0.00           H
ATOM   1250 HD22 ASN A  73      84.977  -6.197  -5.051  1.00  0.00           H
ATOM   1251 HD21 ASN A  73      86.647  -5.661  -4.637  1.00  0.00           H
ATOM   1252  N   SER A  74      90.511  -4.590  -5.543  1.00  1.00           N
ATOM   1253  CA  SER A  74      91.957  -4.548  -5.335  1.00  1.00           C
ATOM   1254  C   SER A  74      92.548  -5.859  -5.848  1.00  1.00           C
ATOM   1255  O   SER A  74      93.178  -6.584  -5.081  1.00  1.00           O
ATOM   1256  CB  SER A  74      92.249  -4.339  -3.816  1.00  1.00           C
ATOM   1257  OG  SER A  74      91.838  -3.069  -3.342  1.00  1.00           O
ATOM   1258  H   SER A  74      89.945  -5.000  -4.787  1.00  0.00           H
ATOM   1259  HA  SER A  74      92.432  -3.740  -5.900  1.00  0.00           H
ATOM   1260  HB3 SER A  74      91.822  -5.108  -3.181  1.00  0.00           H
ATOM   1261  H4  SER A  74      93.319  -4.414  -3.637  1.00  0.00           H
ATOM   1262  HG  SER A  74      90.890  -3.067  -3.411  1.00  0.00           H
ATOM   1263  N   GLU A  75      92.349  -6.207  -7.134  1.00  1.00           N
ATOM   1264  CA  GLU A  75      92.770  -7.350  -7.942  1.00  1.00           C
ATOM   1265  C   GLU A  75      92.124  -7.170  -9.310  1.00  1.00           C
ATOM   1266  O   GLU A  75      91.430  -6.186  -9.597  1.00  1.00           O
ATOM   1267  CB  GLU A  75      92.358  -8.670  -7.246  1.00  1.00           C
ATOM   1268  CG  GLU A  75      92.780  -9.993  -7.933  1.00  1.00           C
ATOM   1269  CD  GLU A  75      94.278 -10.105  -8.193  1.00  1.00           C
ATOM   1270  OE1 GLU A  75      94.979 -10.650  -7.316  1.00  1.00           O
ATOM   1271  OE2 GLU A  75      94.702  -9.697  -9.296  1.00  1.00           O
ATOM   1272  H   GLU A  75      91.795  -5.382  -7.386  1.00  0.00           H
ATOM   1273  HA  GLU A  75      93.855  -7.275  -8.032  1.00  0.00           H
ATOM   1274  HB3 GLU A  75      92.788  -8.720  -6.259  1.00  0.00           H
ATOM   1275  H4  GLU A  75      91.297  -8.670  -7.107  1.00  0.00           H
ATOM   1276  HG3 GLU A  75      92.506 -10.826  -7.286  1.00  0.00           H
ATOM   1277  H5  GLU A  75      92.225 -10.156  -8.849  1.00  0.00           H
ATOM   1278  N   GLN A  76      92.365  -8.038 -10.307  1.00  1.00           N
ATOM   1279  CA  GLN A  76      91.824  -8.122 -11.637  1.00  1.00           C
ATOM   1280  C   GLN A  76      90.387  -8.661 -11.619  1.00  1.00           C
ATOM   1281  O   GLN A  76      90.029  -9.561 -12.371  1.00  1.00           O
ATOM   1282  CB  GLN A  76      92.747  -9.018 -12.460  1.00  1.00           C
ATOM   1283  CG  GLN A  76      94.198  -8.541 -12.574  1.00  1.00           C
ATOM   1284  CD  GLN A  76      95.153  -9.523 -13.258  1.00  1.00           C
ATOM   1285  OE1 GLN A  76      96.371  -9.328 -13.197  1.00  1.00           O
ATOM   1286  NE2 GLN A  76      94.658 -10.569 -13.933  1.00  1.00           N
ATOM   1287  H   GLN A  76      92.886  -8.845  -9.969  1.00  0.00           H
ATOM   1288  HA  GLN A  76      91.830  -7.106 -12.039  1.00  0.00           H
ATOM   1289  HB3 GLN A  76      92.734 -10.016 -12.016  1.00  0.00           H
ATOM   1290  H4  GLN A  76      92.328  -9.113 -13.460  1.00  0.00           H
ATOM   1291  HG3 GLN A  76      94.224  -7.585 -13.100  1.00  0.00           H
ATOM   1292  H5  GLN A  76      94.600  -8.322 -11.581  1.00  0.00           H
ATOM   1293 HE22 GLN A  76      95.329 -11.156 -14.403  1.00  0.00           H
ATOM   1294 HE21 GLN A  76      93.665 -10.766 -13.925  1.00  0.00           H
ATOM   1295  N   VAL A  77      89.492  -7.985 -10.884  1.00  1.00           N
ATOM   1296  CA  VAL A  77      88.079  -8.311 -10.673  1.00  1.00           C
ATOM   1297  C   VAL A  77      87.256  -7.051 -10.467  1.00  1.00           C
ATOM   1298  O   VAL A  77      87.784  -6.026 -10.021  1.00  1.00           O
ATOM   1299  CB  VAL A  77      87.899  -9.509  -9.706  1.00  1.00           C
ATOM   1300  CG1 VAL A  77      88.744  -9.478  -8.438  1.00  1.00           C
ATOM   1301  CG2 VAL A  77      86.417  -9.770  -9.349  1.00  1.00           C
ATOM   1302  H   VAL A  77      89.646  -7.141 -10.343  1.00  0.00           H
ATOM   1303  HA  VAL A  77      87.795  -8.657 -11.671  1.00  0.00           H
ATOM   1304  HB  VAL A  77      88.220 -10.391 -10.270  1.00  0.00           H
ATOM   1305 HG11 VAL A  77      89.785  -9.317  -8.647  1.00  0.00           H
ATOM   1306 HG12 VAL A  77      88.429  -8.682  -7.757  1.00  0.00           H
ATOM   1307 HG13 VAL A  77      88.668 -10.416  -7.896  1.00  0.00           H
ATOM   1308 HG21 VAL A  77      86.310 -10.715  -8.817  1.00  0.00           H
ATOM   1309 HG22 VAL A  77      86.004  -8.981  -8.712  1.00  0.00           H
ATOM   1310 HG23 VAL A  77      85.813  -9.805 -10.261  1.00  0.00           H
ATOM   1311  N   THR A  78      86.055  -6.968 -11.065  1.00  1.00           N
ATOM   1312  CA  THR A  78      85.110  -5.877 -10.908  1.00  1.00           C
ATOM   1313  C   THR A  78      83.759  -6.450 -10.472  1.00  1.00           C
ATOM   1314  O   THR A  78      83.257  -7.354 -11.154  1.00  1.00           O
ATOM   1315  CB  THR A  78      85.039  -5.161 -12.277  1.00  1.00           C
ATOM   1316  OG1 THR A  78      86.275  -4.550 -12.603  1.00  1.00           O
ATOM   1317  CG2 THR A  78      84.009  -4.017 -12.402  1.00  1.00           C
ATOM   1318  H   THR A  78      85.906  -7.934 -11.338  1.00  0.00           H
ATOM   1319  HA  THR A  78      85.434  -5.159 -10.151  1.00  0.00           H
ATOM   1320  HB  THR A  78      84.826  -5.870 -13.080  1.00  0.00           H
ATOM   1321  HG1 THR A  78      86.838  -5.286 -12.409  1.00  0.00           H
ATOM   1322 HG21 THR A  78      83.987  -3.544 -13.383  1.00  0.00           H
ATOM   1323 HG22 THR A  78      82.992  -4.378 -12.223  1.00  0.00           H
ATOM   1324 HG23 THR A  78      84.181  -3.228 -11.665  1.00  0.00           H
ATOM   1325  N   LYS A  79      83.146  -5.939  -9.394  1.00  1.00           N
ATOM   1326  CA  LYS A  79      81.756  -6.211  -8.985  1.00  1.00           C
ATOM   1327  C   LYS A  79      80.853  -5.141  -9.624  1.00  1.00           C
ATOM   1328  O   LYS A  79      81.296  -4.008  -9.803  1.00  1.00           O
ATOM   1329  CB  LYS A  79      81.587  -6.049  -7.438  1.00  1.00           C
ATOM   1330  CG  LYS A  79      82.165  -7.219  -6.644  1.00  1.00           C
ATOM   1331  CD  LYS A  79      81.458  -7.304  -5.272  1.00  1.00           C
ATOM   1332  CE  LYS A  79      81.872  -8.512  -4.451  1.00  1.00           C
ATOM   1333  NZ  LYS A  79      81.025  -8.719  -3.262  1.00  1.00           N
ATOM   1334  H   LYS A  79      83.576  -5.111  -8.983  1.00  0.00           H
ATOM   1335  HA  LYS A  79      81.433  -7.196  -9.301  1.00  0.00           H
ATOM   1336  HB3 LYS A  79      81.976  -5.085  -7.088  1.00  0.00           H
ATOM   1337  H4  LYS A  79      80.513  -6.012  -7.226  1.00  0.00           H
ATOM   1338  HG3 LYS A  79      81.996  -8.178  -7.134  1.00  0.00           H
ATOM   1339  H5  LYS A  79      83.241  -7.105  -6.505  1.00  0.00           H
ATOM   1340  HD3 LYS A  79      81.655  -6.404  -4.708  1.00  0.00           H
ATOM   1341  H6  LYS A  79      80.391  -7.366  -5.440  1.00  0.00           H
ATOM   1342  HE3 LYS A  79      81.810  -9.411  -5.060  1.00  0.00           H
ATOM   1343  H7  LYS A  79      82.909  -8.409  -4.129  1.00  0.00           H
ATOM   1344  HZ1 LYS A  79      81.260  -9.601  -2.817  1.00  0.00           H
ATOM   1345  HZ2 LYS A  79      81.137  -8.000  -2.518  1.00  0.00           H
ATOM   1346  HZ3 LYS A  79      80.000  -8.757  -3.464  1.00  0.00           H
ATOM   1347  N   VAL A  80      79.584  -5.449  -9.909  1.00  1.00           N
ATOM   1348  CA  VAL A  80      78.557  -4.494 -10.224  1.00  1.00           C
ATOM   1349  C   VAL A  80      77.236  -4.901  -9.547  1.00  1.00           C
ATOM   1350  O   VAL A  80      76.988  -6.101  -9.469  1.00  1.00           O
ATOM   1351  CB  VAL A  80      78.466  -4.138 -11.711  1.00  1.00           C
ATOM   1352  CG1 VAL A  80      77.715  -5.203 -12.525  1.00  1.00           C
ATOM   1353  CG2 VAL A  80      77.787  -2.788 -11.967  1.00  1.00           C
ATOM   1354  H   VAL A  80      79.249  -6.395  -9.747  1.00  0.00           H
ATOM   1355  HA  VAL A  80      78.867  -3.601  -9.683  1.00  0.00           H
ATOM   1356  HB  VAL A  80      79.481  -4.057 -12.102  1.00  0.00           H
ATOM   1357 HG11 VAL A  80      77.934  -5.142 -13.592  1.00  0.00           H
ATOM   1358 HG12 VAL A  80      77.906  -6.211 -12.153  1.00  0.00           H
ATOM   1359 HG13 VAL A  80      76.640  -5.101 -12.395  1.00  0.00           H
ATOM   1360 HG21 VAL A  80      78.096  -2.349 -12.914  1.00  0.00           H
ATOM   1361 HG22 VAL A  80      76.698  -2.860 -11.988  1.00  0.00           H
ATOM   1362 HG23 VAL A  80      78.022  -2.045 -11.207  1.00  0.00           H
ATOM   1363  N   LEU A  81      76.478  -3.867  -9.145  1.00  1.00           N
ATOM   1364  CA  LEU A  81      75.071  -4.008  -8.790  1.00  1.00           C
ATOM   1365  C   LEU A  81      74.252  -3.607  -9.995  1.00  1.00           C
ATOM   1366  O   LEU A  81      74.580  -2.602 -10.630  1.00  1.00           O
ATOM   1367  CB  LEU A  81      74.775  -3.066  -7.624  1.00  1.00           C
ATOM   1368  CG  LEU A  81      75.569  -3.312  -6.328  1.00  1.00           C
ATOM   1369  CD1 LEU A  81      75.053  -2.405  -5.210  1.00  1.00           C
ATOM   1370  CD2 LEU A  81      75.568  -4.793  -5.913  1.00  1.00           C
ATOM   1371  H   LEU A  81      76.806  -2.936  -8.882  1.00  0.00           H
ATOM   1372  HA  LEU A  81      74.824  -5.037  -8.513  1.00  0.00           H
ATOM   1373  HB3 LEU A  81      74.940  -2.035  -7.946  1.00  0.00           H
ATOM   1374  H4  LEU A  81      73.708  -3.122  -7.399  1.00  0.00           H
ATOM   1375  HG  LEU A  81      76.601  -3.008  -6.514  1.00  0.00           H
ATOM   1376 HD11 LEU A  81      75.614  -2.542  -4.283  1.00  0.00           H
ATOM   1377 HD12 LEU A  81      75.126  -1.348  -5.466  1.00  0.00           H
ATOM   1378 HD13 LEU A  81      74.005  -2.612  -4.986  1.00  0.00           H
ATOM   1379 HD21 LEU A  81      75.944  -4.938  -4.902  1.00  0.00           H
ATOM   1380 HD22 LEU A  81      74.573  -5.240  -5.982  1.00  0.00           H
ATOM   1381 HD23 LEU A  81      76.220  -5.360  -6.570  1.00  0.00           H
ATOM   1382  N   PHE A  82      73.198  -4.360 -10.318  1.00  1.00           N
ATOM   1383  CA  PHE A  82      72.264  -4.045 -11.387  1.00  1.00           C
ATOM   1384  C   PHE A  82      70.867  -3.843 -10.782  1.00  1.00           C
ATOM   1385  O   PHE A  82      70.314  -4.758 -10.192  1.00  1.00           O
ATOM   1386  CB  PHE A  82      72.202  -5.225 -12.377  1.00  1.00           C
ATOM   1387  CG  PHE A  82      73.373  -5.347 -13.330  1.00  1.00           C
ATOM   1388  CD1 PHE A  82      74.292  -6.402 -13.216  1.00  1.00           C
ATOM   1389  CD2 PHE A  82      73.528  -4.441 -14.392  1.00  1.00           C
ATOM   1390  CE1 PHE A  82      75.315  -6.563 -14.163  1.00  1.00           C
ATOM   1391  CE2 PHE A  82      74.546  -4.597 -15.343  1.00  1.00           C
ATOM   1392  CZ  PHE A  82      75.441  -5.664 -15.228  1.00  1.00           C
ATOM   1393  H   PHE A  82      73.115  -5.144  -9.675  1.00  0.00           H
ATOM   1394  HA  PHE A  82      72.538  -3.138 -11.930  1.00  0.00           H
ATOM   1395  HB3 PHE A  82      72.077  -6.157 -11.826  1.00  0.00           H
ATOM   1396  H4  PHE A  82      71.304  -5.118 -12.984  1.00  0.00           H
ATOM   1397  HD1 PHE A  82      74.211  -7.098 -12.389  1.00  0.00           H
ATOM   1398  HD2 PHE A  82      72.839  -3.611 -14.454  1.00  0.00           H
ATOM   1399  HE1 PHE A  82      76.025  -7.373 -14.060  1.00  0.00           H
ATOM   1400  HE2 PHE A  82      74.654  -3.884 -16.148  1.00  0.00           H
ATOM   1401  HZ  PHE A  82      76.240  -5.805 -15.942  1.00  0.00           H
ATOM   1402  N   GLU A  83      70.239  -2.678 -10.978  1.00  1.00           N
ATOM   1403  CA  GLU A  83      68.850  -2.372 -10.636  1.00  1.00           C
ATOM   1404  C   GLU A  83      67.923  -3.063 -11.632  1.00  1.00           C
ATOM   1405  O   GLU A  83      68.169  -3.017 -12.840  1.00  1.00           O
ATOM   1406  CB  GLU A  83      68.598  -0.847 -10.677  1.00  1.00           C
ATOM   1407  CG  GLU A  83      68.202  -0.204  -9.337  1.00  1.00           C
ATOM   1408  CD  GLU A  83      66.814  -0.570  -8.855  1.00  1.00           C
ATOM   1409  OE1 GLU A  83      65.975  -1.123  -9.594  1.00  1.00           O
ATOM   1410  OE2 GLU A  83      66.543  -0.152  -7.711  1.00  1.00           O
ATOM   1411  H   GLU A  83      70.723  -2.003 -11.555  1.00  0.00           H
ATOM   1412  HA  GLU A  83      68.645  -2.768  -9.636  1.00  0.00           H
ATOM   1413  HB3 GLU A  83      69.499  -0.338 -11.025  1.00  0.00           H
ATOM   1414  H4  GLU A  83      67.841  -0.586 -11.416  1.00  0.00           H
ATOM   1415  HG3 GLU A  83      68.919  -0.494  -8.566  1.00  0.00           H
ATOM   1416  H5  GLU A  83      68.231   0.881  -9.401  1.00  0.00           H
ATOM   1417  N   VAL A  84      66.799  -3.615 -11.162  1.00  1.00           N
ATOM   1418  CA  VAL A  84      65.807  -4.350 -11.916  1.00  1.00           C
ATOM   1419  C   VAL A  84      64.431  -3.697 -11.782  1.00  1.00           C
ATOM   1420  O   VAL A  84      63.356  -4.202 -11.469  1.00  1.00           O
ATOM   1421  CB  VAL A  84      65.904  -5.864 -11.697  1.00  1.00           C
ATOM   1422  CG1 VAL A  84      65.714  -6.316 -10.246  1.00  1.00           C
ATOM   1423  CG2 VAL A  84      65.029  -6.678 -12.652  1.00  1.00           C
ATOM   1424  H   VAL A  84      66.646  -3.531 -10.165  1.00  0.00           H
ATOM   1425  HA  VAL A  84      65.958  -4.171 -12.982  1.00  0.00           H
ATOM   1426  HB  VAL A  84      66.927  -6.147 -11.956  1.00  0.00           H
ATOM   1427 HG11 VAL A  84      65.885  -7.390 -10.165  1.00  0.00           H
ATOM   1428 HG12 VAL A  84      66.431  -5.830  -9.585  1.00  0.00           H
ATOM   1429 HG13 VAL A  84      64.708  -6.109  -9.879  1.00  0.00           H
ATOM   1430 HG21 VAL A  84      65.251  -7.744 -12.567  1.00  0.00           H
ATOM   1431 HG22 VAL A  84      63.965  -6.571 -12.438  1.00  0.00           H
ATOM   1432 HG23 VAL A  84      65.209  -6.419 -13.695  1.00  0.00           H
ATOM   1433  N   SER A  85      64.411  -2.364 -11.804  1.00  1.00           N
ATOM   1434  CA  SER A  85      63.329  -1.445 -12.099  1.00  1.00           C
ATOM   1435  C   SER A  85      62.640  -0.970 -10.810  1.00  1.00           C
ATOM   1436  O   SER A  85      61.422  -1.034 -10.768  1.00  1.00           O
ATOM   1437  CB  SER A  85      62.484  -1.850 -13.301  1.00  1.00           C
ATOM   1438  OG  SER A  85      61.515  -0.880 -13.627  1.00  1.00           O
ATOM   1439  H   SER A  85      65.355  -2.004 -11.760  1.00  0.00           H
ATOM   1440  HA  SER A  85      63.786  -0.504 -12.407  1.00  0.00           H
ATOM   1441  HB3 SER A  85      63.085  -2.086 -14.179  1.00  0.00           H
ATOM   1442  H4  SER A  85      61.923  -2.752 -13.045  1.00  0.00           H
ATOM   1443  HG  SER A  85      61.071  -0.645 -12.826  1.00  0.00           H
ATOM   1444  N   LYS A  86      63.340  -0.836  -9.684  1.00  1.00           N
ATOM   1445  CA  LYS A  86      62.921  -0.340  -8.380  1.00  1.00           C
ATOM   1446  C   LYS A  86      62.727  -1.513  -7.427  1.00  1.00           C
ATOM   1447  O   LYS A  86      61.579  -1.898  -7.204  1.00  1.00           O
ATOM   1448  CB  LYS A  86      61.795   0.690  -8.449  1.00  1.00           C
ATOM   1449  CG  LYS A  86      61.885   1.840  -7.451  1.00  1.00           C
ATOM   1450  CD  LYS A  86      61.587   1.477  -5.996  1.00  1.00           C
ATOM   1451  CE  LYS A  86      62.585   2.045  -4.988  1.00  1.00           C
ATOM   1452  NZ  LYS A  86      62.359   3.479  -4.753  1.00  1.00           N
ATOM   1453  H   LYS A  86      64.331  -1.011  -9.754  1.00  0.00           H
ATOM   1454  HA  LYS A  86      63.812   0.169  -8.012  1.00  0.00           H
ATOM   1455  HB3 LYS A  86      61.781   1.206  -9.408  1.00  0.00           H
ATOM   1456  H4  LYS A  86      60.783   0.284  -8.398  1.00  0.00           H
ATOM   1457  HG3 LYS A  86      62.886   2.267  -7.524  1.00  0.00           H
ATOM   1458  H5  LYS A  86      61.253   2.687  -7.721  1.00  0.00           H
ATOM   1459  HD3 LYS A  86      60.559   1.727  -5.737  1.00  0.00           H
ATOM   1460  H6  LYS A  86      61.600   0.393  -5.872  1.00  0.00           H
ATOM   1461  HE3 LYS A  86      62.487   1.541  -4.026  1.00  0.00           H
ATOM   1462  H7  LYS A  86      63.610   1.876  -5.318  1.00  0.00           H
ATOM   1463  HZ1 LYS A  86      63.216   3.824  -4.348  1.00  0.00           H
ATOM   1464  HZ2 LYS A  86      62.162   4.017  -5.586  1.00  0.00           H
ATOM   1465  HZ3 LYS A  86      61.740   3.633  -3.972  1.00  0.00           H
ATOM   1466  N   ASN A  87      63.740  -2.299  -7.058  1.00  1.00           N
ATOM   1467  CA  ASN A  87      63.827  -3.340  -6.047  1.00  1.00           C
ATOM   1468  C   ASN A  87      65.236  -3.534  -5.501  1.00  1.00           C
ATOM   1469  O   ASN A  87      66.059  -2.640  -5.701  1.00  1.00           O
ATOM   1470  CB  ASN A  87      63.278  -4.638  -6.655  1.00  1.00           C
ATOM   1471  CG  ASN A  87      61.880  -5.038  -6.187  1.00  1.00           C
ATOM   1472  OD1 ASN A  87      60.892  -4.767  -6.866  1.00  1.00           O
ATOM   1473  ND2 ASN A  87      61.719  -5.570  -4.976  1.00  1.00           N
ATOM   1474  H   ASN A  87      64.677  -1.936  -7.194  1.00  0.00           H
ATOM   1475  HA  ASN A  87      63.197  -3.056  -5.202  1.00  0.00           H
ATOM   1476  HB3 ASN A  87      63.301  -4.607  -7.745  1.00  0.00           H
ATOM   1477  H4  ASN A  87      63.845  -5.557  -6.494  1.00  0.00           H
ATOM   1478 HD22 ASN A  87      60.799  -5.876  -4.693  1.00  0.00           H
ATOM   1479 HD21 ASN A  87      62.481  -5.840  -4.370  1.00  0.00           H
ATOM   1480  N   GLU A  88      65.563  -4.660  -4.849  1.00  1.00           N
ATOM   1481  CA  GLU A  88      66.863  -5.272  -4.721  1.00  1.00           C
ATOM   1482  C   GLU A  88      67.629  -5.271  -6.061  1.00  1.00           C
ATOM   1483  O   GLU A  88      67.013  -5.306  -7.112  1.00  1.00           O
ATOM   1484  CB  GLU A  88      66.826  -6.639  -4.026  1.00  1.00           C
ATOM   1485  CG  GLU A  88      65.523  -7.455  -3.998  1.00  1.00           C
ATOM   1486  CD  GLU A  88      64.528  -6.950  -2.963  1.00  1.00           C
ATOM   1487  OE1 GLU A  88      64.551  -7.412  -1.805  1.00  1.00           O
ATOM   1488  OE2 GLU A  88      63.731  -6.068  -3.354  1.00  1.00           O
ATOM   1489  H   GLU A  88      64.796  -5.245  -4.539  1.00  0.00           H
ATOM   1490  HA  GLU A  88      67.462  -4.609  -4.092  1.00  0.00           H
ATOM   1491  HB3 GLU A  88      67.613  -7.280  -4.430  1.00  0.00           H
ATOM   1492  H4  GLU A  88      67.144  -6.498  -2.989  1.00  0.00           H
ATOM   1493  HG3 GLU A  88      65.055  -7.436  -4.981  1.00  0.00           H
ATOM   1494  H5  GLU A  88      65.739  -8.500  -3.776  1.00  0.00           H
ATOM   1495  N   ARG A  89      68.955  -5.162  -6.011  1.00  1.00           N
ATOM   1496  CA  ARG A  89      69.788  -4.675  -7.112  1.00  1.00           C
ATOM   1497  C   ARG A  89      71.018  -5.547  -7.262  1.00  1.00           C
ATOM   1498  O   ARG A  89      72.130  -5.129  -6.941  1.00  1.00           O
ATOM   1499  CB  ARG A  89      69.993  -3.147  -7.056  1.00  1.00           C
ATOM   1500  CG  ARG A  89      70.470  -2.584  -5.712  1.00  1.00           C
ATOM   1501  CD  ARG A  89      70.574  -1.070  -5.680  1.00  1.00           C
ATOM   1502  NE  ARG A  89      69.278  -0.414  -5.884  1.00  1.00           N
ATOM   1503  CZ  ARG A  89      68.789   0.684  -5.283  1.00  1.00           C
ATOM   1504  NH1 ARG A  89      69.537   1.392  -4.423  1.00  1.00           N
ATOM   1505  NH2 ARG A  89      67.556   1.148  -5.550  1.00  1.00           N
ATOM   1506  H   ARG A  89      69.264  -5.350  -5.078  1.00  0.00           H
ATOM   1507  HA  ARG A  89      69.241  -4.861  -8.037  1.00  0.00           H
ATOM   1508  HB3 ARG A  89      70.690  -2.855  -7.841  1.00  0.00           H
ATOM   1509  H4  ARG A  89      69.039  -2.684  -7.305  1.00  0.00           H
ATOM   1510  HG3 ARG A  89      69.824  -2.912  -4.898  1.00  0.00           H
ATOM   1511  H5  ARG A  89      71.449  -3.002  -5.465  1.00  0.00           H
ATOM   1512  HD3 ARG A  89      70.975  -0.764  -4.713  1.00  0.00           H
ATOM   1513  H6  ARG A  89      71.268  -0.689  -6.428  1.00  0.00           H
ATOM   1514  HE  ARG A  89      68.644  -0.874  -6.526  1.00  0.00           H
ATOM   1515 HH12 ARG A  89      69.131   2.158  -3.897  1.00  0.00           H
ATOM   1516 HH11 ARG A  89      70.448   1.036  -4.159  1.00  0.00           H
ATOM   1517 HH22 ARG A  89      67.175   1.928  -5.038  1.00  0.00           H
ATOM   1518 HH21 ARG A  89      67.016   0.675  -6.259  1.00  0.00           H
ATOM   1519  N   VAL A  90      70.776  -6.819  -7.624  1.00  1.00           N
ATOM   1520  CA  VAL A  90      71.632  -7.967  -7.810  1.00  1.00           C
ATOM   1521  C   VAL A  90      73.118  -7.742  -8.022  1.00  1.00           C
ATOM   1522  O   VAL A  90      73.505  -7.013  -8.942  1.00  1.00           O
ATOM   1523  CB  VAL A  90      70.996  -8.916  -8.825  1.00  1.00           C
ATOM   1524  CG1 VAL A  90      69.626  -9.435  -8.391  1.00  1.00           C
ATOM   1525  CG2 VAL A  90      70.885  -8.259 -10.202  1.00  1.00           C
ATOM   1526  H   VAL A  90      69.839  -6.954  -7.887  1.00  0.00           H
ATOM   1527  HA  VAL A  90      71.536  -8.482  -6.852  1.00  0.00           H
ATOM   1528  HB  VAL A  90      71.643  -9.788  -8.934  1.00  0.00           H
ATOM   1529 HG11 VAL A  90      69.222 -10.153  -9.105  1.00  0.00           H
ATOM   1530 HG12 VAL A  90      69.688  -9.940  -7.426  1.00  0.00           H
ATOM   1531 HG13 VAL A  90      68.887  -8.638  -8.301  1.00  0.00           H
ATOM   1532 HG21 VAL A  90      70.337  -8.870 -10.921  1.00  0.00           H
ATOM   1533 HG22 VAL A  90      70.353  -7.307 -10.192  1.00  0.00           H
ATOM   1534 HG23 VAL A  90      71.861  -8.083 -10.658  1.00  0.00           H
ATOM   1535  N   GLU A  91      73.941  -8.345  -7.158  1.00  1.00           N
ATOM   1536  CA  GLU A  91      75.381  -8.267  -7.213  1.00  1.00           C
ATOM   1537  C   GLU A  91      75.876  -9.369  -8.159  1.00  1.00           C
ATOM   1538  O   GLU A  91      75.447 -10.527  -8.093  1.00  1.00           O
ATOM   1539  CB  GLU A  91      75.930  -8.540  -5.784  1.00  1.00           C
ATOM   1540  CG  GLU A  91      77.432  -8.220  -5.674  1.00  1.00           C
ATOM   1541  CD  GLU A  91      78.162  -9.142  -4.735  1.00  1.00           C
ATOM   1542  OE1 GLU A  91      78.508 -10.273  -5.134  1.00  1.00           O
ATOM   1543  OE2 GLU A  91      78.486  -8.674  -3.628  1.00  1.00           O
ATOM   1544  H   GLU A  91      73.558  -9.001  -6.495  1.00  0.00           H
ATOM   1545  HA  GLU A  91      75.719  -7.286  -7.549  1.00  0.00           H
ATOM   1546  HB3 GLU A  91      75.402  -7.897  -5.074  1.00  0.00           H
ATOM   1547  H4  GLU A  91      75.738  -9.575  -5.514  1.00  0.00           H
ATOM   1548  HG3 GLU A  91      77.941  -8.308  -6.628  1.00  0.00           H
ATOM   1549  H5  GLU A  91      77.573  -7.187  -5.344  1.00  0.00           H
ATOM   1550  N   THR A  92      76.756  -8.979  -9.072  1.00  1.00           N
ATOM   1551  CA  THR A  92      77.408  -9.818 -10.067  1.00  1.00           C
ATOM   1552  C   THR A  92      78.860  -9.338 -10.221  1.00  1.00           C
ATOM   1553  O   THR A  92      79.192  -8.227  -9.791  1.00  1.00           O
ATOM   1554  CB  THR A  92      76.542  -9.859 -11.335  1.00  1.00           C
ATOM   1555  OG1 THR A  92      76.321  -8.549 -11.864  1.00  1.00           O
ATOM   1556  CG2 THR A  92      75.201 -10.564 -11.162  1.00  1.00           C
ATOM   1557  H   THR A  92      77.060  -8.013  -9.043  1.00  0.00           H
ATOM   1558  HA  THR A  92      77.460 -10.833  -9.656  1.00  0.00           H
ATOM   1559  HB  THR A  92      77.085 -10.347 -12.140  1.00  0.00           H
ATOM   1560  HG1 THR A  92      75.922  -8.127 -11.125  1.00  0.00           H
ATOM   1561 HG21 THR A  92      74.788 -10.861 -12.121  1.00  0.00           H
ATOM   1562 HG22 THR A  92      75.328 -11.479 -10.588  1.00  0.00           H
ATOM   1563 HG23 THR A  92      74.477  -9.950 -10.619  1.00  0.00           H
ATOM   1564  N   VAL A  93      79.746 -10.135 -10.844  1.00  1.00           N
ATOM   1565  CA  VAL A  93      81.149  -9.803 -11.038  1.00  1.00           C
ATOM   1566  C   VAL A  93      81.620 -10.214 -12.431  1.00  1.00           C
ATOM   1567  O   VAL A  93      81.036 -11.078 -13.061  1.00  1.00           O
ATOM   1568  CB  VAL A  93      82.082 -10.177  -9.831  1.00  1.00           C
ATOM   1569  CG1 VAL A  93      81.362 -10.638  -8.543  1.00  1.00           C
ATOM   1570  CG2 VAL A  93      83.224 -11.170 -10.152  1.00  1.00           C
ATOM   1571  H   VAL A  93      79.416 -10.941 -11.362  1.00  0.00           H
ATOM   1572  HA  VAL A  93      81.180  -8.715 -11.078  1.00  0.00           H
ATOM   1573  HB  VAL A  93      82.598  -9.266  -9.534  1.00  0.00           H
ATOM   1574 HG11 VAL A  93      82.069 -10.818  -7.725  1.00  0.00           H
ATOM   1575 HG12 VAL A  93      80.678  -9.871  -8.157  1.00  0.00           H
ATOM   1576 HG13 VAL A  93      80.803 -11.564  -8.667  1.00  0.00           H
ATOM   1577 HG21 VAL A  93      82.830 -12.091 -10.577  1.00  0.00           H
ATOM   1578 HG22 VAL A  93      83.955 -10.755 -10.828  1.00  0.00           H
ATOM   1579 HG23 VAL A  93      83.775 -11.456  -9.253  1.00  0.00           H
ATOM   1580  N   ASN A  94      82.682  -9.575 -12.922  1.00  1.00           N
ATOM   1581  CA  ASN A  94      83.490  -9.995 -14.056  1.00  1.00           C
ATOM   1582  C   ASN A  94      84.928  -9.964 -13.564  1.00  1.00           C
ATOM   1583  O   ASN A  94      85.320  -9.047 -12.816  1.00  1.00           O
ATOM   1584  CB  ASN A  94      83.216  -9.100 -15.270  1.00  1.00           C
ATOM   1585  CG  ASN A  94      83.925  -9.576 -16.524  1.00  1.00           C
ATOM   1586  OD1 ASN A  94      85.022  -9.110 -16.838  1.00  1.00           O
ATOM   1587  ND2 ASN A  94      83.255 -10.380 -17.347  1.00  1.00           N
ATOM   1588  H   ASN A  94      83.062  -8.847 -12.346  1.00  0.00           H
ATOM   1589  HA  ASN A  94      83.224 -11.023 -14.297  1.00  0.00           H
ATOM   1590  HB3 ASN A  94      82.141  -9.115 -15.444  1.00  0.00           H
ATOM   1591  H4  ASN A  94      83.493  -8.071 -15.037  1.00  0.00           H
ATOM   1592 HD22 ASN A  94      83.724 -10.699 -18.193  1.00  0.00           H
ATOM   1593 HD21 ASN A  94      82.406 -10.732 -16.909  1.00  0.00           H
ATOM   1594  N   MET A  95      85.725 -10.922 -13.988  1.00  1.00           N
ATOM   1595  CA  MET A  95      87.096 -11.126 -13.525  1.00  1.00           C
ATOM   1596  C   MET A  95      87.997 -11.580 -14.668  1.00  1.00           C
ATOM   1597  O   MET A  95      87.524 -12.224 -15.606  1.00  1.00           O
ATOM   1598  CB  MET A  95      87.160 -11.978 -12.243  1.00  1.00           C
ATOM   1599  CG  MET A  95      86.671 -13.422 -12.422  1.00  1.00           C
ATOM   1600  SD  MET A  95      87.971 -14.582 -12.987  1.00  1.00           S
ATOM   1601  CE  MET A  95      88.945 -14.697 -11.443  1.00  1.00           C
ATOM   1602  H   MET A  95      85.376 -11.862 -14.526  1.00  0.00           H
ATOM   1603  HA  MET A  95      87.479 -10.133 -13.270  1.00  0.00           H
ATOM   1604  HB3 MET A  95      88.187 -11.986 -11.867  1.00  0.00           H
ATOM   1605  H4  MET A  95      86.560 -11.518 -11.468  1.00  0.00           H
ATOM   1606  HG3 MET A  95      86.270 -13.815 -11.478  1.00  0.00           H
ATOM   1607  H5  MET A  95      85.850 -13.460 -13.128  1.00  0.00           H
ATOM   1608  HE1 MET A  95      89.704 -13.921 -11.458  1.00  0.00           H
ATOM   1609  HE2 MET A  95      88.327 -14.554 -10.567  1.00  0.00           H
ATOM   1610  HE3 MET A  95      89.434 -15.663 -11.386  1.00  0.00           H
ATOM   1611  N   LYS A  96      89.289 -11.268 -14.552  1.00  1.00           N
ATOM   1612  CA  LYS A  96      90.327 -11.656 -15.494  1.00  1.00           C
ATOM   1613  C   LYS A  96      91.370 -12.388 -14.632  1.00  1.00           C
ATOM   1614  O   LYS A  96      92.181 -11.743 -13.971  1.00  1.00           O
ATOM   1615  CB  LYS A  96      90.884 -10.405 -16.185  1.00  1.00           C
ATOM   1616  CG  LYS A  96      89.855  -9.482 -16.819  1.00  1.00           C
ATOM   1617  CD  LYS A  96      89.100 -10.078 -18.013  1.00  1.00           C
ATOM   1618  CE  LYS A  96      89.722  -9.753 -19.382  1.00  1.00           C
ATOM   1619  NZ  LYS A  96      91.119 -10.207 -19.540  1.00  1.00           N
ATOM   1620  H   LYS A  96      89.536 -10.558 -13.875  1.00  0.00           H
ATOM   1621  HA  LYS A  96      89.953 -12.384 -16.218  1.00  0.00           H
ATOM   1622  HB3 LYS A  96      91.456  -9.817 -15.466  1.00  0.00           H
ATOM   1623  H4  LYS A  96      91.626 -10.723 -16.924  1.00  0.00           H
ATOM   1624  HG3 LYS A  96      89.125  -9.174 -16.072  1.00  0.00           H
ATOM   1625  H5  LYS A  96      90.330  -8.551 -17.130  1.00  0.00           H
ATOM   1626  HD3 LYS A  96      89.005 -11.161 -17.921  1.00  0.00           H
ATOM   1627  H6  LYS A  96      88.076  -9.705 -18.012  1.00  0.00           H
ATOM   1628  HE3 LYS A  96      89.122 -10.163 -20.195  1.00  0.00           H
ATOM   1629  H7  LYS A  96      89.689  -8.666 -19.529  1.00  0.00           H
ATOM   1630  HZ1 LYS A  96      91.432  -9.898 -20.449  1.00  0.00           H
ATOM   1631  HZ2 LYS A  96      91.681  -9.798 -18.811  1.00  0.00           H
ATOM   1632  HZ3 LYS A  96      91.132 -11.212 -19.485  1.00  0.00           H
ATOM   1633  N   TYR A  97      91.390 -13.722 -14.568  1.00  1.00           N
ATOM   1634  CA  TYR A  97      92.252 -14.498 -13.712  1.00  1.00           C
ATOM   1635  C   TYR A  97      93.640 -14.615 -14.336  1.00  1.00           C
ATOM   1636  O   TYR A  97      93.784 -14.844 -15.542  1.00  1.00           O
ATOM   1637  CB  TYR A  97      91.697 -15.917 -13.502  1.00  1.00           C
ATOM   1638  CG  TYR A  97      92.403 -16.654 -12.388  1.00  1.00           C
ATOM   1639  CD1 TYR A  97      93.319 -17.667 -12.685  1.00  1.00           C
ATOM   1640  CD2 TYR A  97      92.189 -16.312 -11.031  1.00  1.00           C
ATOM   1641  CE1 TYR A  97      93.965 -18.372 -11.663  1.00  1.00           C
ATOM   1642  CE2 TYR A  97      92.823 -17.024 -10.004  1.00  1.00           C
ATOM   1643  CZ  TYR A  97      93.730 -18.056 -10.320  1.00  1.00           C
ATOM   1644  OH  TYR A  97      94.386 -18.773  -9.372  1.00  1.00           O
ATOM   1645  H   TYR A  97      90.765 -14.263 -15.156  1.00  0.00           H
ATOM   1646  HA  TYR A  97      92.321 -13.988 -12.751  1.00  0.00           H
ATOM   1647  HB3 TYR A  97      90.633 -15.863 -13.271  1.00  0.00           H
ATOM   1648  H4  TYR A  97      91.761 -16.487 -14.428  1.00  0.00           H
ATOM   1649  HD1 TYR A  97      93.494 -17.944 -13.714  1.00  0.00           H
ATOM   1650  HD2 TYR A  97      91.520 -15.514 -10.736  1.00  0.00           H
ATOM   1651  HE1 TYR A  97      94.675 -19.150 -11.913  1.00  0.00           H
ATOM   1652  HE2 TYR A  97      92.646 -16.776  -8.961  1.00  0.00           H
ATOM   1653  HH  TYR A  97      93.907 -18.861  -8.354  1.00  0.00           H
ATOM   1654  N   LYS A  98      94.686 -14.528 -13.502  1.00  1.00           N
ATOM   1655  CA  LYS A  98      96.105 -14.477 -13.856  1.00  1.00           C
ATOM   1656  C   LYS A  98      96.646 -15.692 -14.589  1.00  1.00           C
ATOM   1657  O   LYS A  98      97.681 -15.612 -15.235  1.00  1.00           O
ATOM   1658  CB  LYS A  98      96.884 -14.205 -12.557  1.00  1.00           C
ATOM   1659  CG  LYS A  98      96.791 -12.741 -12.109  1.00  1.00           C
ATOM   1660  CD  LYS A  98      97.239 -12.454 -10.682  1.00  1.00           C
ATOM   1661  CE  LYS A  98      97.431 -10.974 -10.388  1.00  1.00           C
ATOM   1662  NZ  LYS A  98      97.534 -10.687  -8.953  1.00  1.00           N
ATOM   1663  H   LYS A  98      94.442 -14.409 -12.528  1.00  0.00           H
ATOM   1664  HA  LYS A  98      96.248 -13.639 -14.538  1.00  0.00           H
ATOM   1665  HB3 LYS A  98      96.542 -14.866 -11.760  1.00  0.00           H
ATOM   1666  H4  LYS A  98      97.939 -14.448 -12.691  1.00  0.00           H
ATOM   1667  HG3 LYS A  98      97.372 -12.123 -12.796  1.00  0.00           H
ATOM   1668  H5  LYS A  98      95.761 -12.392 -12.200  1.00  0.00           H
ATOM   1669  HD3 LYS A  98      96.504 -12.875  -9.990  1.00  0.00           H
ATOM   1670  H6  LYS A  98      98.171 -12.981 -10.467  1.00  0.00           H
ATOM   1671  HE3 LYS A  98      98.331 -10.610 -10.888  1.00  0.00           H
ATOM   1672  H7  LYS A  98      96.607 -10.390 -10.799  1.00  0.00           H
ATOM   1673  HZ1 LYS A  98      97.846  -9.727  -8.865  1.00  0.00           H
ATOM   1674  HZ2 LYS A  98      96.652 -10.702  -8.441  1.00  0.00           H
ATOM   1675  HZ3 LYS A  98      98.130 -11.355  -8.496  1.00  0.00           H
ATOM   1676  N   ALA A  99      95.975 -16.847 -14.537  1.00  1.00           N
ATOM   1677  CA  ALA A  99      96.304 -18.048 -15.315  1.00  1.00           C
ATOM   1678  C   ALA A  99      95.629 -18.083 -16.677  1.00  1.00           C
ATOM   1679  O   ALA A  99      95.854 -19.022 -17.438  1.00  1.00           O
ATOM   1680  CB  ALA A  99      95.882 -19.306 -14.545  1.00  1.00           C
ATOM   1681  H   ALA A  99      95.127 -16.876 -13.993  1.00  0.00           H
ATOM   1682  HA  ALA A  99      97.388 -18.110 -15.460  1.00  0.00           H
ATOM   1683  HB1 ALA A  99      96.258 -20.212 -15.025  1.00  0.00           H
ATOM   1684  HB2 ALA A  99      96.295 -19.321 -13.534  1.00  0.00           H
ATOM   1685  HB3 ALA A  99      94.800 -19.416 -14.481  1.00  0.00           H
ATOM   1686  N   GLY A 100      94.852 -17.060 -17.040  1.00  1.00           N
ATOM   1687  CA  GLY A 100      94.233 -16.915 -18.361  1.00  1.00           C
ATOM   1688  C   GLY A 100      92.861 -17.571 -18.422  1.00  1.00           C
ATOM   1689  O   GLY A 100      92.636 -18.437 -19.275  1.00  1.00           O
ATOM   1690  H   GLY A 100      94.687 -16.309 -16.382  1.00  0.00           H
ATOM   1691  HA3 GLY A 100      94.106 -15.855 -18.568  1.00  0.00           H
ATOM   1692  H4  GLY A 100      94.863 -17.333 -19.145  1.00  0.00           H
ATOM   1693  N   TRP A 101      91.920 -17.145 -17.568  1.00  1.00           N
ATOM   1694  CA  TRP A 101      90.491 -17.431 -17.695  1.00  1.00           C
ATOM   1695  C   TRP A 101      89.707 -16.210 -17.227  1.00  1.00           C
ATOM   1696  O   TRP A 101      90.119 -15.530 -16.285  1.00  1.00           O
ATOM   1697  CB  TRP A 101      90.066 -18.752 -17.068  1.00  1.00           C
ATOM   1698  CG  TRP A 101      90.659 -19.158 -15.768  1.00  1.00           C
ATOM   1699  CD2 TRP A 101      91.710 -20.167 -15.514  1.00  1.00           C
ATOM   1700  CD1 TRP A 101      90.280 -18.753 -14.533  1.00  1.00           C
ATOM   1701  NE1 TRP A 101      90.969 -19.374 -13.523  1.00  1.00           N
ATOM   1702  CE2 TRP A 101      91.827 -20.308 -14.116  1.00  1.00           C
ATOM   1703  CE3 TRP A 101      92.529 -20.958 -16.371  1.00  1.00           C
ATOM   1704  CZ2 TRP A 101      92.705 -21.243 -13.564  1.00  1.00           C
ATOM   1705  CZ3 TRP A 101      93.397 -21.896 -15.735  1.00  1.00           C
ATOM   1706  CH2 TRP A 101      93.522 -22.059 -14.355  1.00  1.00           C
ATOM   1707  H   TRP A 101      92.159 -16.385 -16.947  1.00  0.00           H
ATOM   1708  HA  TRP A 101      90.277 -17.512 -18.764  1.00  0.00           H
ATOM   1709  HB3 TRP A 101      88.978 -18.759 -16.955  1.00  0.00           H
ATOM   1710  H4  TRP A 101      90.256 -19.555 -17.780  1.00  0.00           H
ATOM   1711  HD1 TRP A 101      89.502 -18.000 -14.410  1.00  0.00           H
ATOM   1712  HE1 TRP A 101      91.401 -19.307 -12.608  1.00  0.00           H
ATOM   1713  HE3 TRP A 101      92.443 -20.829 -17.440  1.00  0.00           H
ATOM   1714  HZ2 TRP A 101      92.821 -21.360 -12.489  1.00  0.00           H
ATOM   1715  HZ3 TRP A 101      94.030 -22.445 -16.411  1.00  0.00           H
ATOM   1716  HH2 TRP A 101      94.251 -22.748 -13.969  1.00  0.00           H
ATOM   1717  N   GLU A 102      88.674 -15.847 -18.005  1.00  1.00           N
ATOM   1718  CA  GLU A 102      87.980 -14.584 -17.982  1.00  1.00           C
ATOM   1719  C   GLU A 102      86.497 -14.847 -17.723  1.00  1.00           C
ATOM   1720  O   GLU A 102      85.860 -15.392 -18.624  1.00  1.00           O
ATOM   1721  CB  GLU A 102      88.275 -13.907 -19.339  1.00  1.00           C
ATOM   1722  CG  GLU A 102      89.578 -14.138 -20.112  1.00  1.00           C
ATOM   1723  CD  GLU A 102      90.789 -13.379 -19.598  1.00  1.00           C
ATOM   1724  OE1 GLU A 102      91.636 -13.037 -20.443  1.00  1.00           O
ATOM   1725  OE2 GLU A 102      90.844 -13.071 -18.391  1.00  1.00           O
ATOM   1726  H   GLU A 102      88.333 -16.535 -18.728  1.00  0.00           H
ATOM   1727  HA  GLU A 102      88.388 -13.942 -17.200  1.00  0.00           H
ATOM   1728  HB3 GLU A 102      87.482 -14.195 -20.039  1.00  0.00           H
ATOM   1729  H4  GLU A 102      88.128 -12.834 -19.220  1.00  0.00           H
ATOM   1730  HG3 GLU A 102      89.820 -15.201 -20.171  1.00  0.00           H
ATOM   1731  H5  GLU A 102      89.431 -13.859 -21.155  1.00  0.00           H
ATOM   1732  N   SER A 103      85.964 -14.541 -16.544  1.00  1.00           N
ATOM   1733  CA  SER A 103      84.763 -15.172 -16.035  1.00  1.00           C
ATOM   1734  C   SER A 103      83.695 -14.189 -15.534  1.00  1.00           C
ATOM   1735  O   SER A 103      84.097 -13.174 -14.936  1.00  1.00           O
ATOM   1736  CB  SER A 103      85.101 -16.213 -14.958  1.00  1.00           C
ATOM   1737  OG  SER A 103      85.996 -17.216 -15.430  1.00  1.00           O
ATOM   1738  H   SER A 103      86.507 -14.031 -15.863  1.00  0.00           H
ATOM   1739  HA  SER A 103      84.280 -15.739 -16.837  1.00  0.00           H
ATOM   1740  HB3 SER A 103      85.548 -15.706 -14.104  1.00  0.00           H
ATOM   1741  H4  SER A 103      84.184 -16.679 -14.597  1.00  0.00           H
ATOM   1742  HG  SER A 103      85.598 -17.651 -16.166  1.00  0.00           H
ATOM   1743  N   PHE A 104      82.411 -14.425 -15.816  1.00  1.00           N
ATOM   1744  CA  PHE A 104      81.276 -13.793 -15.150  1.00  1.00           C
ATOM   1745  C   PHE A 104      80.830 -14.598 -13.939  1.00  1.00           C
ATOM   1746  O   PHE A 104      80.803 -15.818 -13.978  1.00  1.00           O
ATOM   1747  CB  PHE A 104      80.073 -13.844 -16.092  1.00  1.00           C
ATOM   1748  CG  PHE A 104      80.188 -13.201 -17.461  1.00  1.00           C
ATOM   1749  CD1 PHE A 104      80.105 -11.810 -17.642  1.00  1.00           C
ATOM   1750  CD2 PHE A 104      80.330 -13.974 -18.627  1.00  1.00           C
ATOM   1751  CE1 PHE A 104      80.061 -11.236 -18.920  1.00  1.00           C
ATOM   1752  CE2 PHE A 104      80.327 -13.415 -19.918  1.00  1.00           C
ATOM   1753  CZ  PHE A 104      80.143 -12.038 -20.059  1.00  1.00           C
ATOM   1754  H   PHE A 104      82.209 -15.258 -16.351  1.00  0.00           H
ATOM   1755  HA  PHE A 104      81.523 -12.754 -14.956  1.00  0.00           H
ATOM   1756  HB3 PHE A 104      79.773 -14.882 -16.268  1.00  0.00           H
ATOM   1757  H4  PHE A 104      79.203 -13.395 -15.616  1.00  0.00           H
ATOM   1758  HD1 PHE A 104      79.978 -11.193 -16.757  1.00  0.00           H
ATOM   1759  HD2 PHE A 104      80.366 -15.056 -18.532  1.00  0.00           H
ATOM   1760  HE1 PHE A 104      79.948 -10.173 -19.057  1.00  0.00           H
ATOM   1761  HE2 PHE A 104      80.440 -14.049 -20.783  1.00  0.00           H
ATOM   1762  HZ  PHE A 104      80.118 -11.619 -21.048  1.00  0.00           H
ATOM   1763  N   CYS A 105      80.422 -13.882 -12.882  1.00  1.00           N
ATOM   1764  CA  CYS A 105      79.676 -14.313 -11.727  1.00  1.00           C
ATOM   1765  C   CYS A 105      78.279 -13.666 -11.899  1.00  1.00           C
ATOM   1766  O   CYS A 105      78.180 -12.486 -12.271  1.00  1.00           O
ATOM   1767  CB  CYS A 105      80.392 -13.766 -10.459  1.00  1.00           C
ATOM   1768  SG  CYS A 105      81.929 -14.711 -10.161  1.00  1.00           S
ATOM   1769  H   CYS A 105      80.533 -12.889 -12.937  1.00  0.00           H
ATOM   1770  HA  CYS A 105      79.617 -15.407 -11.666  1.00  0.00           H
ATOM   1771 2HB  CYS A 105      80.631 -12.744 -10.653  1.00  0.00           H
ATOM   1772  HB3 CYS A 105      79.785 -13.797  -9.575  1.00  0.00           H
ATOM   1773  HG  CYS A 105      82.337 -14.736 -11.436  1.00  0.00           H
ATOM   1774  N   ILE A 106      77.195 -14.351 -11.585  1.00  1.00           N
ATOM   1775  CA  ILE A 106      75.842 -14.196 -12.188  1.00  1.00           C
ATOM   1776  C   ILE A 106      74.738 -14.363 -11.175  1.00  1.00           C
ATOM   1777  O   ILE A 106      74.880 -15.018 -10.146  1.00  1.00           O
ATOM   1778  CB  ILE A 106      75.842 -14.937 -13.542  1.00  1.00           C
ATOM   1779  CG2 ILE A 106      74.520 -15.623 -13.892  1.00  1.00           C
ATOM   1780  CG1 ILE A 106      76.390 -14.109 -14.690  1.00  1.00           C
ATOM   1781  CD1 ILE A 106      75.419 -13.078 -15.282  1.00  1.00           C
ATOM   1782  H   ILE A 106      77.313 -15.032 -10.812  1.00  0.00           H
ATOM   1783  HA  ILE A 106      75.741 -13.125 -12.438  1.00  0.00           H
ATOM   1784  HB  ILE A 106      76.544 -15.776 -13.455  1.00  0.00           H
ATOM   1785 HG21 ILE A 106      74.565 -16.098 -14.868  1.00  0.00           H
ATOM   1786 HG22 ILE A 106      74.212 -16.369 -13.159  1.00  0.00           H
ATOM   1787 HG23 ILE A 106      73.711 -14.885 -13.913  1.00  0.00           H
ATOM   1788 HG13 ILE A 106      77.309 -13.589 -14.416  1.00  0.00           H
ATOM   1789  H4  ILE A 106      76.696 -14.759 -15.509  1.00  0.00           H
ATOM   1790 HD11 ILE A 106      75.918 -12.408 -15.973  1.00  0.00           H
ATOM   1791 HD12 ILE A 106      74.601 -13.582 -15.800  1.00  0.00           H
ATOM   1792 HD13 ILE A 106      74.983 -12.517 -14.455  1.00  0.00           H
ATOM   1793  N   SER A 107      73.541 -13.819 -11.486  1.00  1.00           N
ATOM   1794  CA  SER A 107      72.304 -13.909 -10.743  1.00  1.00           C
ATOM   1795  C   SER A 107      71.454 -15.121 -11.189  1.00  1.00           C
ATOM   1796  O   SER A 107      71.879 -15.950 -11.996  1.00  1.00           O
ATOM   1797  CB  SER A 107      71.429 -12.624 -10.842  1.00  1.00           C
ATOM   1798  OG  SER A 107      70.205 -12.227 -10.179  1.00  1.00           O
ATOM   1799  H   SER A 107      73.349 -13.413 -12.400  1.00  0.00           H
ATOM   1800  HA  SER A 107      72.513 -14.051  -9.671  1.00  0.00           H
ATOM   1801  HB3 SER A 107      72.175 -11.792 -10.775  1.00  0.00           H
ATOM   1802  H4  SER A 107      71.141 -12.564 -11.898  1.00  0.00           H
ATOM   1803  HG  SER A 107      71.144 -11.313  -9.261  1.00  0.00           H
ATOM   1804  N   SER A 108      70.198 -15.220 -10.683  1.00  1.00           N
ATOM   1805  CA  SER A 108      69.169 -16.189 -11.021  1.00  1.00           C
ATOM   1806  C   SER A 108      67.930 -15.767 -10.263  1.00  1.00           C
ATOM   1807  O   SER A 108      66.807 -15.909 -10.916  1.00  1.00           O
ATOM   1808  CB  SER A 108      69.537 -17.625 -10.655  1.00  1.00           C
ATOM   1809  OG  SER A 108      68.485 -18.543 -10.910  1.00  1.00           O
ATOM   1810  H   SER A 108      69.996 -14.380 -10.119  1.00  0.00           H
ATOM   1811  HA  SER A 108      69.012 -16.122 -12.094  1.00  0.00           H
ATOM   1812  HB3 SER A 108      70.445 -17.933 -11.174  1.00  0.00           H
ATOM   1813  H4  SER A 108      69.781 -17.707  -9.597  1.00  0.00           H
ATOM   1814  HG  SER A 108      68.497 -19.070 -10.121  1.00  0.00           H
ATOM   1815  N   GLN A 109      67.943 -15.254  -9.068  1.00  1.00           N
ATOM   1816  CA  GLN A 109      66.781 -14.767  -8.394  1.00  1.00           C
ATOM   1817  C   GLN A 109      67.157 -13.447  -7.667  1.00  1.00           C
ATOM   1818  O   GLN A 109      68.170 -13.399  -6.924  1.00  1.00           O
ATOM   1819  CB  GLN A 109      66.279 -15.852  -7.417  1.00  1.00           C
ATOM   1820  CG  GLN A 109      64.738 -15.819  -7.154  1.00  1.00           C
ATOM   1821  CD  GLN A 109      63.873 -16.028  -8.421  1.00  1.00           C
ATOM   1822  OE1 GLN A 109      64.239 -16.758  -9.325  1.00  1.00           O
ATOM   1823  NE2 GLN A 109      62.716 -15.384  -8.530  1.00  1.00           N
ATOM   1824  H   GLN A 109      68.953 -15.368  -9.155  1.00  0.00           H
ATOM   1825  HA  GLN A 109      65.955 -14.527  -9.045  1.00  0.00           H
ATOM   1826  HB3 GLN A 109      66.452 -16.837  -7.834  1.00  0.00           H
ATOM   1827  H4  GLN A 109      66.762 -15.861  -6.446  1.00  0.00           H
ATOM   1828  HG3 GLN A 109      64.422 -16.521  -6.391  1.00  0.00           H
ATOM   1829  H5  GLN A 109      64.482 -14.818  -6.777  1.00  0.00           H
ATOM   1830 HE22 GLN A 109      62.111 -15.546  -9.323  1.00  0.00           H
ATOM   1831 HE21 GLN A 109      62.387 -14.819  -7.760  1.00  0.00           H
ATOM   1832  N   CYS A 110      66.410 -12.387  -7.881  1.00  1.00           N
ATOM   1833  CA  CYS A 110      66.530 -11.029  -7.351  1.00  1.00           C
ATOM   1834  C   CYS A 110      66.629 -10.930  -5.846  1.00  1.00           C
ATOM   1835  O   CYS A 110      67.366 -10.061  -5.320  1.00  1.00           O
ATOM   1836  CB  CYS A 110      65.236 -10.346  -7.952  1.00  1.00           C
ATOM   1837  SG  CYS A 110      65.136  -8.582  -7.586  1.00  1.00           S
ATOM   1838  H   CYS A 110      65.700 -12.592  -8.568  1.00  0.00           H
ATOM   1839  HA  CYS A 110      67.377 -10.565  -7.849  1.00  0.00           H
ATOM   1840  HB3 CYS A 110      65.110 -10.445  -9.034  1.00  0.00           H
ATOM   1841  H4  CYS A 110      64.328 -10.784  -7.523  1.00  0.00           H
ATOM   1842  HG  CYS A 110      66.318  -8.212  -8.091  1.00  0.00           H
ATOM   1843  N   GLY A 111      65.919 -11.842  -5.134  1.00  1.00           N
ATOM   1844  CA  GLY A 111      66.161 -12.137  -3.704  1.00  1.00           C
ATOM   1845  C   GLY A 111      65.878 -13.607  -3.516  1.00  1.00           C
ATOM   1846  O   GLY A 111      65.346 -14.250  -4.383  1.00  1.00           O
ATOM   1847  H   GLY A 111      65.425 -12.565  -5.566  1.00  0.00           H
ATOM   1848  HA3 GLY A 111      67.260 -12.080  -3.586  1.00  0.00           H
ATOM   1849  H4  GLY A 111      65.747 -11.435  -3.024  1.00  0.00           H
ATOM   1850  N   CYS A 112      65.999 -14.114  -2.289  1.00  1.00           N
ATOM   1851  CA  CYS A 112      65.807 -15.524  -1.949  1.00  1.00           C
ATOM   1852  C   CYS A 112      64.799 -15.670  -0.716  1.00  1.00           C
ATOM   1853  O   CYS A 112      63.878 -14.753  -0.633  1.00  1.00           O
ATOM   1854  CB  CYS A 112      67.035 -16.320  -1.859  1.00  1.00           C
ATOM   1855  SG  CYS A 112      67.468 -16.889  -3.578  1.00  1.00           S
ATOM   1856  H   CYS A 112      66.371 -13.718  -1.428  1.00  0.00           H
ATOM   1857  HA  CYS A 112      65.084 -15.966  -2.649  1.00  0.00           H
ATOM   1858 2HB  CYS A 112      67.971 -15.961  -1.460  1.00  0.00           H
ATOM   1859  HB3 CYS A 112      66.969 -17.188  -1.206  1.00  0.00           H
ATOM   1860  HG  CYS A 112      66.817 -17.554  -4.254  1.00  0.00           H
ATOM   1861  N   ASN A 113      64.837 -16.642   0.193  1.00  1.00           N
ATOM   1862  CA  ASN A 113      63.734 -16.766   1.176  1.00  1.00           C
ATOM   1863  C   ASN A 113      63.990 -17.819   2.238  1.00  1.00           C
ATOM   1864  O   ASN A 113      63.086 -17.933   3.112  1.00  1.00           O
ATOM   1865  CB  ASN A 113      62.393 -17.112   0.465  1.00  1.00           C
ATOM   1866  CG  ASN A 113      61.195 -16.271   0.971  1.00  1.00           C
ATOM   1867  OD1 ASN A 113      60.536 -15.600   0.204  1.00  1.00           O
ATOM   1868  ND2 ASN A 113      60.769 -16.493   2.205  1.00  1.00           N
ATOM   1869  H   ASN A 113      65.532 -17.360  -0.165  1.00  0.00           H
ATOM   1870  HA  ASN A 113      63.646 -15.799   1.680  1.00  0.00           H
ATOM   1871  HB3 ASN A 113      62.427 -16.959  -0.609  1.00  0.00           H
ATOM   1872  H4  ASN A 113      62.167 -18.183   0.569  1.00  0.00           H
ATOM   1873 HD22 ASN A 113      60.099 -15.836   2.567  1.00  0.00           H
ATOM   1874 HD21 ASN A 113      61.356 -16.983   2.871  1.00  0.00           H
ATOM   1875  N   PHE A 114      65.123 -18.423   2.403  1.00  1.00           N
ATOM   1876  CA  PHE A 114      65.464 -19.672   3.085  1.00  1.00           C
ATOM   1877  C   PHE A 114      66.840 -19.760   3.745  1.00  1.00           C
ATOM   1878  O   PHE A 114      67.515 -20.786   3.587  1.00  1.00           O
ATOM   1879  CB  PHE A 114      65.109 -20.812   2.116  1.00  1.00           C
ATOM   1880  CG  PHE A 114      65.883 -20.814   0.803  1.00  1.00           C
ATOM   1881  CD1 PHE A 114      65.387 -20.115  -0.305  1.00  1.00           C
ATOM   1882  CD2 PHE A 114      67.079 -21.527   0.674  1.00  1.00           C
ATOM   1883  CE1 PHE A 114      66.094 -20.090  -1.526  1.00  1.00           C
ATOM   1884  CE2 PHE A 114      67.775 -21.526  -0.549  1.00  1.00           C
ATOM   1885  CZ  PHE A 114      67.306 -20.822  -1.673  1.00  1.00           C
ATOM   1886  H   PHE A 114      65.854 -18.243   1.458  1.00  0.00           H
ATOM   1887  HA  PHE A 114      64.765 -19.776   3.907  1.00  0.00           H
ATOM   1888  HB3 PHE A 114      65.275 -21.762   2.623  1.00  0.00           H
ATOM   1889  H4  PHE A 114      64.040 -20.811   1.898  1.00  0.00           H
ATOM   1890  HD1 PHE A 114      64.444 -19.607  -0.252  1.00  0.00           H
ATOM   1891  HD2 PHE A 114      67.676 -22.092   1.393  1.00  0.00           H
ATOM   1892  HE1 PHE A 114      65.630 -19.548  -2.361  1.00  0.00           H
ATOM   1893  HE2 PHE A 114      68.613 -22.186  -0.768  1.00  0.00           H
ATOM   1894  HZ  PHE A 114      67.852 -20.828  -2.597  1.00  0.00           H
ATOM   1895  N   GLY A 115      67.237 -18.575   4.300  1.00  1.00           N
ATOM   1896  CA  GLY A 115      68.552 -17.976   4.281  1.00  1.00           C
ATOM   1897  C   GLY A 115      69.540 -18.789   5.030  1.00  1.00           C
ATOM   1898  O   GLY A 115      69.362 -19.098   6.276  1.00  1.00           O
ATOM   1899  H   GLY A 115      66.531 -17.886   4.525  1.00  0.00           H
ATOM   1900  HA3 GLY A 115      68.959 -17.832   3.267  1.00  0.00           H
ATOM   1901  H4  GLY A 115      68.419 -16.982   4.748  1.00  0.00           H
ATOM   1902  N   CYS A 116      70.651 -19.226   4.385  1.00  1.00           N
ATOM   1903  CA  CYS A 116      71.492 -20.259   4.900  1.00  1.00           C
ATOM   1904  C   CYS A 116      72.592 -19.679   5.772  1.00  1.00           C
ATOM   1905  O   CYS A 116      73.777 -19.654   5.391  1.00  1.00           O
ATOM   1906  CB  CYS A 116      72.003 -21.006   3.669  1.00  1.00           C
ATOM   1907  SG  CYS A 116      70.575 -21.931   2.991  1.00  1.00           S
ATOM   1908  H   CYS A 116      70.718 -18.841   3.497  1.00  0.00           H
ATOM   1909  HA  CYS A 116      70.949 -20.999   5.475  1.00  0.00           H
ATOM   1910 2HB  CYS A 116      72.434 -20.274   2.981  1.00  0.00           H
ATOM   1911  HB3 CYS A 116      72.814 -21.687   3.927  1.00  0.00           H
ATOM   1912  HG  CYS A 116      69.553 -21.350   3.658  1.00  0.00           H
ATOM   1913  N   LYS A 117      72.199 -19.156   6.941  1.00  1.00           N
ATOM   1914  CA  LYS A 117      72.912 -18.988   8.205  1.00  1.00           C
ATOM   1915  C   LYS A 117      73.934 -17.798   8.215  1.00  1.00           C
ATOM   1916  O   LYS A 117      74.003 -17.084   9.192  1.00  1.00           O
ATOM   1917  CB  LYS A 117      73.488 -20.331   8.709  1.00  1.00           C
ATOM   1918  CG  LYS A 117      74.027 -20.279  10.149  1.00  1.00           C
ATOM   1919  CD  LYS A 117      74.273 -21.710  10.648  1.00  1.00           C
ATOM   1920  CE  LYS A 117      75.048 -21.792  11.964  1.00  1.00           C
ATOM   1921  NZ  LYS A 117      75.203 -23.188  12.442  1.00  1.00           N
ATOM   1922  H   LYS A 117      71.188 -19.088   7.030  1.00  0.00           H
ATOM   1923  HA  LYS A 117      72.137 -18.716   8.951  1.00  0.00           H
ATOM   1924  HB3 LYS A 117      72.690 -21.078   8.680  1.00  0.00           H
ATOM   1925  H4  LYS A 117      74.247 -20.706   8.018  1.00  0.00           H
ATOM   1926  HG3 LYS A 117      74.971 -19.737  10.153  1.00  0.00           H
ATOM   1927  H5  LYS A 117      73.366 -19.742  10.826  1.00  0.00           H
ATOM   1928  HD3 LYS A 117      73.311 -22.203  10.723  1.00  0.00           H
ATOM   1929  H6  LYS A 117      74.827 -22.256   9.891  1.00  0.00           H
ATOM   1930  HE3 LYS A 117      75.990 -21.277  11.845  1.00  0.00           H
ATOM   1931  H7  LYS A 117      74.534 -21.260  12.754  1.00  0.00           H
ATOM   1932  HZ1 LYS A 117      74.303 -23.544  12.773  1.00  0.00           H
ATOM   1933  HZ2 LYS A 117      75.546 -23.752  11.673  1.00  0.00           H
ATOM   1934  HZ3 LYS A 117      75.930 -23.203  13.144  1.00  0.00           H
ATOM   1935  N   PHE A 118      74.747 -17.741   7.173  1.00  1.00           N
ATOM   1936  CA  PHE A 118      75.951 -16.894   7.050  1.00  1.00           C
ATOM   1937  C   PHE A 118      75.966 -16.263   5.626  1.00  1.00           C
ATOM   1938  O   PHE A 118      76.859 -16.439   4.842  1.00  1.00           O
ATOM   1939  CB  PHE A 118      77.181 -17.743   7.422  1.00  1.00           C
ATOM   1940  CG  PHE A 118      78.571 -17.112   7.442  1.00  1.00           C
ATOM   1941  CD1 PHE A 118      78.759 -15.737   7.695  1.00  1.00           C
ATOM   1942  CD2 PHE A 118      79.699 -17.916   7.242  1.00  1.00           C
ATOM   1943  CE1 PHE A 118      80.041 -15.182   7.739  1.00  1.00           C
ATOM   1944  CE2 PHE A 118      80.978 -17.369   7.249  1.00  1.00           C
ATOM   1945  CZ  PHE A 118      81.149 -16.014   7.538  1.00  1.00           C
ATOM   1946  H   PHE A 118      74.599 -18.312   6.365  1.00  0.00           H
ATOM   1947  HA  PHE A 118      75.866 -16.046   7.727  1.00  0.00           H
ATOM   1948  HB3 PHE A 118      77.039 -18.160   8.425  1.00  0.00           H
ATOM   1949  H4  PHE A 118      77.250 -18.587   6.716  1.00  0.00           H
ATOM   1950  HD1 PHE A 118      77.907 -15.080   7.851  1.00  0.00           H
ATOM   1951  HD2 PHE A 118      79.571 -18.971   7.085  1.00  0.00           H
ATOM   1952  HE1 PHE A 118      80.216 -14.137   7.905  1.00  0.00           H
ATOM   1953  HE2 PHE A 118      81.857 -17.976   7.063  1.00  0.00           H
ATOM   1954  HZ  PHE A 118      82.142 -15.605   7.562  1.00  0.00           H
ATOM   1955  N   CYS A 119      74.863 -15.605   5.283  1.00  1.00           N
ATOM   1956  CA  CYS A 119      74.567 -15.137   3.925  1.00  1.00           C
ATOM   1957  C   CYS A 119      73.509 -14.062   4.025  1.00  1.00           C
ATOM   1958  O   CYS A 119      72.662 -14.135   4.912  1.00  1.00           O
ATOM   1959  CB  CYS A 119      74.238 -16.344   3.015  1.00  1.00           C
ATOM   1960  SG  CYS A 119      74.379 -15.916   1.288  1.00  1.00           S
ATOM   1961  H   CYS A 119      74.081 -15.499   5.884  1.00  0.00           H
ATOM   1962  HA  CYS A 119      75.462 -14.636   3.539  1.00  0.00           H
ATOM   1963 2HB  CYS A 119      74.913 -17.190   3.180  1.00  0.00           H
ATOM   1964  HB3 CYS A 119      73.252 -16.655   3.174  1.00  0.00           H
ATOM   1965  HG  CYS A 119      72.995 -15.640   0.803  1.00  0.00           H
ATOM   1966  N   ALA A 120      73.549 -13.050   3.179  1.00  1.00           N
ATOM   1967  CA  ALA A 120      72.714 -11.826   3.216  1.00  1.00           C
ATOM   1968  C   ALA A 120      71.297 -12.075   2.579  1.00  1.00           C
ATOM   1969  O   ALA A 120      70.497 -11.151   2.433  1.00  1.00           O
ATOM   1970  CB  ALA A 120      73.405 -10.755   2.412  1.00  1.00           C
ATOM   1971  H   ALA A 120      74.311 -13.044   2.527  1.00  0.00           H
ATOM   1972  HA  ALA A 120      72.610 -11.514   4.258  1.00  0.00           H
ATOM   1973  HB1 ALA A 120      74.433 -10.585   2.747  1.00  0.00           H
ATOM   1974  HB2 ALA A 120      73.473 -11.040   1.359  1.00  0.00           H
ATOM   1975  HB3 ALA A 120      72.867  -9.803   2.422  1.00  0.00           H
ATOM   1976  N   THR A 121      70.986 -13.315   2.231  1.00  1.00           N
ATOM   1977  CA  THR A 121      69.811 -13.828   1.533  1.00  1.00           C
ATOM   1978  C   THR A 121      68.543 -13.882   2.430  1.00  1.00           C
ATOM   1979  O   THR A 121      67.726 -14.745   2.264  1.00  1.00           O
ATOM   1980  CB  THR A 121      70.203 -15.189   0.978  1.00  1.00           C
ATOM   1981  OG1 THR A 121      71.030 -15.903   1.878  1.00  1.00           O
ATOM   1982  CG2 THR A 121      71.100 -14.984  -0.240  1.00  1.00           C
ATOM   1983  H   THR A 121      71.645 -14.042   2.480  1.00  0.00           H
ATOM   1984  HA  THR A 121      69.517 -13.108   0.778  1.00  0.00           H
ATOM   1985  HB  THR A 121      69.303 -15.785   0.753  1.00  0.00           H
ATOM   1986  HG1 THR A 121      71.232 -16.897   1.505  1.00  0.00           H
ATOM   1987 HG21 THR A 121      71.987 -14.368  -0.029  1.00  0.00           H
ATOM   1988 HG22 THR A 121      71.428 -15.973  -0.593  1.00  0.00           H
ATOM   1989 HG23 THR A 121      70.551 -14.526  -1.084  1.00  0.00           H
ATOM   1990  N   GLY A 122      68.400 -12.894   3.330  1.00  1.00           N
ATOM   1991  CA  GLY A 122      67.265 -12.687   4.245  1.00  1.00           C
ATOM   1992  C   GLY A 122      66.512 -11.453   3.806  1.00  1.00           C
ATOM   1993  O   GLY A 122      65.427 -11.569   3.216  1.00  1.00           O
ATOM   1994  H   GLY A 122      69.088 -12.144   3.366  1.00  0.00           H
ATOM   1995  HA3 GLY A 122      66.593 -13.546   4.291  1.00  0.00           H
ATOM   1996  H4  GLY A 122      67.666 -12.594   5.242  1.00  0.00           H
ATOM   1997  N   ASP A 123      67.048 -10.253   3.999  1.00  1.00           N
ATOM   1998  CA  ASP A 123      66.493  -8.945   3.716  1.00  1.00           C
ATOM   1999  C   ASP A 123      66.170  -8.831   2.227  1.00  1.00           C
ATOM   2000  O   ASP A 123      65.190  -8.250   1.805  1.00  1.00           O
ATOM   2001  CB  ASP A 123      67.454  -7.807   4.103  1.00  1.00           C
ATOM   2002  CG  ASP A 123      68.071  -7.806   5.504  1.00  1.00           C
ATOM   2003  OD1 ASP A 123      68.163  -6.740   6.145  1.00  1.00           O
ATOM   2004  OD2 ASP A 123      68.494  -8.903   5.913  1.00  1.00           O
ATOM   2005  H   ASP A 123      67.887 -10.201   4.575  1.00  0.00           H
ATOM   2006  HA  ASP A 123      65.564  -8.836   4.278  1.00  0.00           H
ATOM   2007  HB3 ASP A 123      68.266  -7.755   3.383  1.00  0.00           H
ATOM   2008  H4  ASP A 123      66.942  -6.842   4.021  1.00  0.00           H
ATOM   2009  N   ILE A 124      67.135  -9.292   1.400  1.00  1.00           N
ATOM   2010  CA  ILE A 124      67.131  -9.330  -0.047  1.00  1.00           C
ATOM   2011  C   ILE A 124      66.265 -10.552  -0.422  1.00  1.00           C
ATOM   2012  O   ILE A 124      66.721 -11.703  -0.396  1.00  1.00           O
ATOM   2013  CB  ILE A 124      68.589  -9.453  -0.525  1.00  1.00           C
ATOM   2014  CG2 ILE A 124      68.694  -9.421  -2.077  1.00  1.00           C
ATOM   2015  CG1 ILE A 124      69.555  -8.384   0.073  1.00  1.00           C
ATOM   2016  CD1 ILE A 124      68.975  -6.960   0.138  1.00  1.00           C
ATOM   2017  H   ILE A 124      67.887  -9.746   1.881  1.00  0.00           H
ATOM   2018  HA  ILE A 124      66.661  -8.427  -0.435  1.00  0.00           H
ATOM   2019  HB  ILE A 124      69.038 -10.392  -0.218  1.00  0.00           H
ATOM   2020 HG21 ILE A 124      69.726  -9.579  -2.394  1.00  0.00           H
ATOM   2021 HG22 ILE A 124      68.072 -10.179  -2.563  1.00  0.00           H
ATOM   2022 HG23 ILE A 124      68.369  -8.461  -2.478  1.00  0.00           H
ATOM   2023 HG13 ILE A 124      69.844  -8.687   1.085  1.00  0.00           H
ATOM   2024  H4  ILE A 124      70.476  -8.371  -0.524  1.00  0.00           H
ATOM   2025 HD11 ILE A 124      69.774  -6.226   0.227  1.00  0.00           H
ATOM   2026 HD12 ILE A 124      68.402  -6.703  -0.747  1.00  0.00           H
ATOM   2027 HD13 ILE A 124      68.318  -6.856   1.001  1.00  0.00           H
ATOM   2028  N   GLY A 125      64.979 -10.320  -0.658  1.00  1.00           N
ATOM   2029  CA  GLY A 125      63.943 -11.327  -0.636  1.00  1.00           C
ATOM   2030  C   GLY A 125      63.207 -11.415  -1.974  1.00  1.00           C
ATOM   2031  O   GLY A 125      63.213 -10.456  -2.744  1.00  1.00           O
ATOM   2032  H   GLY A 125      64.447  -9.541  -0.910  1.00  0.00           H
ATOM   2033  HA3 GLY A 125      64.337 -12.314  -0.392  1.00  0.00           H
ATOM   2034  H4  GLY A 125      63.212 -11.081   0.134  1.00  0.00           H
ATOM   2035  N   LEU A 126      62.544 -12.536  -2.272  1.00  1.00           N
ATOM   2036  CA  LEU A 126      61.848 -12.800  -3.518  1.00  1.00           C
ATOM   2037  C   LEU A 126      60.543 -12.022  -3.635  1.00  1.00           C
ATOM   2038  O   LEU A 126      59.442 -12.526  -3.819  1.00  1.00           O
ATOM   2039  CB  LEU A 126      61.567 -14.301  -3.612  1.00  1.00           C
ATOM   2040  CG  LEU A 126      61.708 -14.939  -5.001  1.00  1.00           C
ATOM   2041  CD1 LEU A 126      61.785 -16.471  -4.941  1.00  1.00           C
ATOM   2042  CD2 LEU A 126      60.546 -14.554  -5.923  1.00  1.00           C
ATOM   2043  H   LEU A 126      62.609 -13.276  -1.586  1.00  0.00           H
ATOM   2044  HA  LEU A 126      62.484 -12.511  -4.356  1.00  0.00           H
ATOM   2045  HB3 LEU A 126      62.325 -14.803  -3.004  1.00  0.00           H
ATOM   2046  H4  LEU A 126      60.649 -14.618  -3.114  1.00  0.00           H
ATOM   2047  HG  LEU A 126      62.635 -14.591  -5.455  1.00  0.00           H
ATOM   2048 HD11 LEU A 126      61.896 -16.912  -5.930  1.00  0.00           H
ATOM   2049 HD12 LEU A 126      62.643 -16.795  -4.350  1.00  0.00           H
ATOM   2050 HD13 LEU A 126      60.897 -16.912  -4.487  1.00  0.00           H
ATOM   2051 HD21 LEU A 126      60.573 -15.057  -6.889  1.00  0.00           H
ATOM   2052 HD22 LEU A 126      59.568 -14.760  -5.488  1.00  0.00           H
ATOM   2053 HD23 LEU A 126      60.555 -13.485  -6.149  1.00  0.00           H
ATOM   2054  N   LYS A 127      60.590 -10.682  -3.574  1.00  1.00           N
ATOM   2055  CA  LYS A 127      59.562  -9.638  -3.617  1.00  1.00           C
ATOM   2056  C   LYS A 127      59.293  -9.258  -5.076  1.00  1.00           C
ATOM   2057  O   LYS A 127      58.282  -8.625  -5.370  1.00  1.00           O
ATOM   2058  CB  LYS A 127      60.045  -8.394  -2.899  1.00  1.00           C
ATOM   2059  CG  LYS A 127      60.451  -8.562  -1.426  1.00  1.00           C
ATOM   2060  CD  LYS A 127      61.279  -7.402  -0.880  1.00  1.00           C
ATOM   2061  CE  LYS A 127      62.206  -7.749   0.284  1.00  1.00           C
ATOM   2062  NZ  LYS A 127      63.438  -6.942   0.507  1.00  1.00           N
ATOM   2063  H   LYS A 127      61.522 -10.350  -3.363  1.00  0.00           H
ATOM   2064  HA  LYS A 127      58.660 -10.034  -3.155  1.00  0.00           H
ATOM   2065  HB3 LYS A 127      60.921  -8.027  -3.433  1.00  0.00           H
ATOM   2066  H4  LYS A 127      59.306  -7.601  -2.973  1.00  0.00           H
ATOM   2067  HG3 LYS A 127      59.564  -8.692  -0.804  1.00  0.00           H
ATOM   2068  H5  LYS A 127      61.029  -9.478  -1.301  1.00  0.00           H
ATOM   2069  HD3 LYS A 127      61.931  -7.076  -1.692  1.00  0.00           H
ATOM   2070  H6  LYS A 127      60.671  -6.525  -0.664  1.00  0.00           H
ATOM   2071  HE3 LYS A 127      61.642  -7.689   1.228  1.00  0.00           H
ATOM   2072  H7  LYS A 127      62.552  -8.776   0.229  1.00  0.00           H
ATOM   2073  HZ1 LYS A 127      63.272  -5.976   0.477  1.00  0.00           H
ATOM   2074  HZ2 LYS A 127      63.738  -7.914   0.774  1.00  0.00           H
ATOM   2075  HZ3 LYS A 127      63.856  -7.081  -0.413  1.00  0.00           H
ATOM   2076  N   LYS A 128      60.145  -9.688  -6.004  1.00  1.00           N
ATOM   2077  CA  LYS A 128      60.108  -9.512  -7.454  1.00  1.00           C
ATOM   2078  C   LYS A 128      60.748 -10.750  -8.065  1.00  1.00           C
ATOM   2079  O   LYS A 128      61.708 -11.283  -7.539  1.00  1.00           O
ATOM   2080  CB  LYS A 128      60.761  -8.159  -7.855  1.00  1.00           C
ATOM   2081  CG  LYS A 128      60.921  -7.863  -9.338  1.00  1.00           C
ATOM   2082  CD  LYS A 128      61.608  -6.548  -9.657  1.00  1.00           C
ATOM   2083  CE  LYS A 128      60.671  -5.344  -9.817  1.00  1.00           C
ATOM   2084  NZ  LYS A 128      61.323  -4.045  -9.561  1.00  1.00           N
ATOM   2085  H   LYS A 128      60.937 -10.218  -5.667  1.00  0.00           H
ATOM   2086  HA  LYS A 128      59.060  -9.456  -7.739  1.00  0.00           H
ATOM   2087  HB3 LYS A 128      60.211  -7.346  -7.382  1.00  0.00           H
ATOM   2088  H4  LYS A 128      61.747  -8.115  -7.384  1.00  0.00           H
ATOM   2089  HG3 LYS A 128      61.554  -8.646  -9.766  1.00  0.00           H
ATOM   2090  H5  LYS A 128      59.971  -7.958  -9.859  1.00  0.00           H
ATOM   2091  HD3 LYS A 128      62.356  -6.350  -8.891  1.00  0.00           H
ATOM   2092  H6  LYS A 128      62.182  -6.634 -10.579  1.00  0.00           H
ATOM   2093  HE3 LYS A 128      60.231  -5.335 -10.814  1.00  0.00           H
ATOM   2094  H7  LYS A 128      59.835  -5.425  -9.120  1.00  0.00           H
ATOM   2095  HZ1 LYS A 128      60.774  -3.244  -9.837  1.00  0.00           H
ATOM   2096  HZ2 LYS A 128      61.526  -3.982  -8.575  1.00  0.00           H
ATOM   2097  HZ3 LYS A 128      62.190  -4.042 -10.083  1.00  0.00           H
ATOM   2098  N   ASN A 129      60.137 -11.266  -9.125  1.00  1.00           N
ATOM   2099  CA  ASN A 129      60.799 -12.152 -10.055  1.00  1.00           C
ATOM   2100  C   ASN A 129      61.251 -11.310 -11.238  1.00  1.00           C
ATOM   2101  O   ASN A 129      60.506 -10.438 -11.671  1.00  1.00           O
ATOM   2102  CB  ASN A 129      59.805 -13.169 -10.650  1.00  1.00           C
ATOM   2103  CG  ASN A 129      60.559 -14.257 -11.391  1.00  1.00           C
ATOM   2104  OD1 ASN A 129      60.930 -15.307 -10.878  1.00  1.00           O
ATOM   2105  ND2 ASN A 129      60.540 -14.239 -12.724  1.00  1.00           N
ATOM   2106  H   ASN A 129      59.406 -10.710  -9.543  1.00  0.00           H
ATOM   2107  HA  ASN A 129      61.637 -12.678  -9.591  1.00  0.00           H
ATOM   2108  HB3 ASN A 129      59.247 -13.637  -9.840  1.00  0.00           H
ATOM   2109  H4  ASN A 129      59.071 -12.686 -11.291  1.00  0.00           H
ATOM   2110 HD22 ASN A 129      61.105 -14.901 -13.241  1.00  0.00           H
ATOM   2111 HD21 ASN A 129      60.475 -13.347 -13.197  1.00  0.00           H
ATOM   2112  N   LEU A 130      62.540 -11.425 -11.564  1.00  1.00           N
ATOM   2113  CA  LEU A 130      63.224 -10.874 -12.716  1.00  1.00           C
ATOM   2114  C   LEU A 130      62.824 -11.473 -14.059  1.00  1.00           C
ATOM   2115  O   LEU A 130      61.720 -11.996 -14.228  1.00  1.00           O
ATOM   2116  CB  LEU A 130      64.736 -10.970 -12.450  1.00  1.00           C
ATOM   2117  CG  LEU A 130      65.396 -12.354 -12.288  1.00  1.00           C
ATOM   2118  CD2 LEU A 130      64.629 -13.645 -12.573  1.00  1.00           C
ATOM   2119  CD1 LEU A 130      65.971 -12.544 -10.885  1.00  0.00           C
ATOM   2120  H   LEU A 130      63.124 -12.168 -11.203  1.00  0.00           H
ATOM   2121  HA  LEU A 130      62.922  -9.828 -12.774  1.00  0.00           H
ATOM   2122  HB3 LEU A 130      65.245 -10.416 -13.241  1.00  0.00           H
ATOM   2123  H4  LEU A 130      64.949 -10.351 -11.578  1.00  0.00           H
ATOM   2124 HD21 LEU A 130      65.279 -14.501 -12.388  1.00  0.00           H
ATOM   2125 HD22 LEU A 130      63.764 -13.781 -11.923  1.00  0.00           H
ATOM   2126 HD23 LEU A 130      64.321 -13.736 -13.612  1.00  0.00           H
ATOM   2127  HG3 LEU A 130      65.773 -12.434 -11.267  1.00  0.00           H
ATOM   2128 HD11 LEU A 130      66.432 -13.531 -10.815  1.00  0.00           H
ATOM   2129 HD12 LEU A 130      66.722 -11.782 -10.681  1.00  0.00           H
ATOM   2130 HD13 LEU A 130      65.170 -12.472 -10.149  1.00  0.00           H
ATOM   2131  N   THR A 131      63.714 -11.487 -15.063  1.00  1.00           N
ATOM   2132  CA  THR A 131      63.683 -12.246 -16.297  1.00  1.00           C
ATOM   2133  C   THR A 131      65.061 -12.704 -16.727  1.00  1.00           C
ATOM   2134  O   THR A 131      66.067 -12.244 -16.188  1.00  1.00           O
ATOM   2135  CB  THR A 131      62.788 -11.485 -17.273  1.00  1.00           C
ATOM   2136  OG1 THR A 131      62.455 -12.109 -18.496  1.00  1.00           O
ATOM   2137  CG2 THR A 131      63.284 -10.059 -17.548  1.00  1.00           C
ATOM   2138  H   THR A 131      64.678 -11.259 -14.855  1.00  0.00           H
ATOM   2139  HA  THR A 131      63.187 -13.172 -16.005  1.00  0.00           H
ATOM   2140  HB  THR A 131      61.819 -11.344 -16.794  1.00  0.00           H
ATOM   2141  HG1 THR A 131      63.185 -11.886 -19.053  1.00  0.00           H
ATOM   2142 HG21 THR A 131      62.740  -9.555 -18.348  1.00  0.00           H
ATOM   2143 HG22 THR A 131      63.251  -9.417 -16.668  1.00  0.00           H
ATOM   2144 HG23 THR A 131      64.340 -10.090 -17.818  1.00  0.00           H
ATOM   2145  N   VAL A 132      65.125 -13.579 -17.737  1.00  1.00           N
ATOM   2146  CA  VAL A 132      66.254 -13.906 -18.592  1.00  1.00           C
ATOM   2147  C   VAL A 132      66.877 -12.631 -19.151  1.00  1.00           C
ATOM   2148  O   VAL A 132      68.051 -12.746 -19.487  1.00  1.00           O
ATOM   2149  CB  VAL A 132      65.879 -14.870 -19.723  1.00  1.00           C
ATOM   2150  CG1 VAL A 132      64.506 -14.594 -20.341  1.00  1.00           C
ATOM   2151  CG2 VAL A 132      66.965 -15.050 -20.786  1.00  1.00           C
ATOM   2152  H   VAL A 132      64.209 -13.905 -18.000  1.00  0.00           H
ATOM   2153  HA  VAL A 132      67.005 -14.428 -17.995  1.00  0.00           H
ATOM   2154  HB  VAL A 132      65.792 -15.857 -19.262  1.00  0.00           H
ATOM   2155 HG11 VAL A 132      63.889 -15.494 -20.364  1.00  0.00           H
ATOM   2156 HG12 VAL A 132      63.936 -13.854 -19.779  1.00  0.00           H
ATOM   2157 HG13 VAL A 132      64.630 -14.201 -21.348  1.00  0.00           H
ATOM   2158 HG21 VAL A 132      66.889 -15.998 -21.319  1.00  0.00           H
ATOM   2159 HG22 VAL A 132      66.949 -14.229 -21.500  1.00  0.00           H
ATOM   2160 HG23 VAL A 132      67.957 -14.997 -20.341  1.00  0.00           H
ATOM   2161  N   ASP A 133      66.049 -11.680 -19.587  1.00  1.00           N
ATOM   2162  CA  ASP A 133      66.504 -10.345 -19.911  1.00  1.00           C
ATOM   2163  C   ASP A 133      67.550  -9.932 -18.884  1.00  1.00           C
ATOM   2164  O   ASP A 133      68.681  -9.732 -19.310  1.00  1.00           O
ATOM   2165  CB  ASP A 133      65.419  -9.285 -20.129  1.00  1.00           C
ATOM   2166  CG  ASP A 133      65.821  -8.212 -21.128  1.00  1.00           C
ATOM   2167  OD1 ASP A 133      66.952  -7.719 -21.322  1.00  1.00           O
ATOM   2168  OD2 ASP A 133      64.979  -7.822 -21.966  1.00  1.00           O
ATOM   2169  H   ASP A 133      65.094 -11.725 -19.261  1.00  0.00           H
ATOM   2170  HA  ASP A 133      66.948 -10.568 -20.883  1.00  0.00           H
ATOM   2171  HB3 ASP A 133      64.426  -9.685 -20.329  1.00  0.00           H
ATOM   2172  H4  ASP A 133      65.325  -8.726 -19.198  1.00  0.00           H
ATOM   2173  N   GLU A 134      67.257  -9.871 -17.582  1.00  1.00           N
ATOM   2174  CA  GLU A 134      68.224  -9.706 -16.505  1.00  1.00           C
ATOM   2175  C   GLU A 134      69.506 -10.534 -16.613  1.00  1.00           C
ATOM   2176  O   GLU A 134      70.584  -9.959 -16.749  1.00  1.00           O
ATOM   2177  CB  GLU A 134      67.580  -9.737 -15.102  1.00  1.00           C
ATOM   2178  CG  GLU A 134      68.295 -10.574 -14.025  1.00  1.00           C
ATOM   2179  CD  GLU A 134      68.216 -10.168 -12.563  1.00  1.00           C
ATOM   2180  OE1 GLU A 134      69.053 -10.685 -11.797  1.00  1.00           O
ATOM   2181  OE2 GLU A 134      67.315  -9.363 -12.234  1.00  1.00           O
ATOM   2182  H   GLU A 134      66.328 -10.178 -17.323  1.00  0.00           H
ATOM   2183  HA  GLU A 134      68.547  -8.670 -16.639  1.00  0.00           H
ATOM   2184  HB3 GLU A 134      67.478  -8.720 -14.718  1.00  0.00           H
ATOM   2185  H4  GLU A 134      66.540 -10.066 -15.147  1.00  0.00           H
ATOM   2186  HG3 GLU A 134      68.047 -11.635 -14.087  1.00  0.00           H
ATOM   2187  H5  GLU A 134      69.380 -10.541 -14.143  1.00  0.00           H
ATOM   2188  N   ILE A 135      69.435 -11.869 -16.508  1.00  1.00           N
ATOM   2189  CA  ILE A 135      70.608 -12.723 -16.374  1.00  1.00           C
ATOM   2190  C   ILE A 135      71.431 -12.705 -17.659  1.00  1.00           C
ATOM   2191  O   ILE A 135      72.666 -12.712 -17.605  1.00  1.00           O
ATOM   2192  CB  ILE A 135      70.297 -14.145 -15.858  1.00  1.00           C
ATOM   2193  CG2 ILE A 135      68.997 -14.703 -16.457  1.00  1.00           C
ATOM   2194  CG1 ILE A 135      71.462 -15.141 -16.025  1.00  1.00           C
ATOM   2195  CD1 ILE A 135      71.322 -16.492 -15.304  1.00  1.00           C
ATOM   2196  H   ILE A 135      68.518 -12.266 -16.357  1.00  0.00           H
ATOM   2197  HA  ILE A 135      71.255 -12.265 -15.621  1.00  0.00           H
ATOM   2198  HB  ILE A 135      70.118 -14.068 -14.783  1.00  0.00           H
ATOM   2199 HG21 ILE A 135      68.832 -15.752 -16.213  1.00  0.00           H
ATOM   2200 HG22 ILE A 135      68.129 -14.150 -16.100  1.00  0.00           H
ATOM   2201 HG23 ILE A 135      69.058 -14.622 -17.542  1.00  0.00           H
ATOM   2202 HG13 ILE A 135      71.668 -15.347 -17.075  1.00  0.00           H
ATOM   2203  H4  ILE A 135      72.366 -14.661 -15.646  1.00  0.00           H
ATOM   2204 HD11 ILE A 135      72.271 -17.028 -15.256  1.00  0.00           H
ATOM   2205 HD12 ILE A 135      70.969 -16.371 -14.281  1.00  0.00           H
ATOM   2206 HD13 ILE A 135      70.624 -17.145 -15.829  1.00  0.00           H
ATOM   2207  N   THR A 136      70.801 -12.593 -18.843  1.00  1.00           N
ATOM   2208  CA  THR A 136      71.546 -12.377 -20.071  1.00  1.00           C
ATOM   2209  C   THR A 136      72.132 -10.966 -20.079  1.00  1.00           C
ATOM   2210  O   THR A 136      73.178 -10.724 -20.671  1.00  1.00           O
ATOM   2211  CB  THR A 136      70.729 -12.728 -21.321  1.00  1.00           C
ATOM   2212  OG1 THR A 136      71.560 -13.122 -22.387  1.00  1.00           O
ATOM   2213  CG2 THR A 136      69.854 -11.633 -21.927  1.00  1.00           C
ATOM   2214  H   THR A 136      69.796 -12.480 -18.868  1.00  0.00           H
ATOM   2215  HA  THR A 136      72.358 -13.106 -20.033  1.00  0.00           H
ATOM   2216  HB  THR A 136      70.086 -13.586 -21.113  1.00  0.00           H
ATOM   2217  HG1 THR A 136      72.105 -12.381 -22.605  1.00  0.00           H
ATOM   2218 HG21 THR A 136      69.252 -12.001 -22.760  1.00  0.00           H
ATOM   2219 HG22 THR A 136      69.140 -11.227 -21.207  1.00  0.00           H
ATOM   2220 HG23 THR A 136      70.437 -10.801 -22.320  1.00  0.00           H
ATOM   2221  N   ASP A 137      71.499  -9.974 -19.446  1.00  1.00           N
ATOM   2222  CA  ASP A 137      71.932  -8.591 -19.417  1.00  1.00           C
ATOM   2223  C   ASP A 137      73.114  -8.290 -18.499  1.00  1.00           C
ATOM   2224  O   ASP A 137      73.914  -7.420 -18.833  1.00  1.00           O
ATOM   2225  CB  ASP A 137      70.797  -7.651 -19.041  1.00  1.00           C
ATOM   2226  CG  ASP A 137      69.882  -7.318 -20.211  1.00  1.00           C
ATOM   2227  OD1 ASP A 137      70.140  -7.625 -21.374  1.00  1.00           O
ATOM   2228  OD2 ASP A 137      68.841  -6.556 -19.757  1.00  1.00           O
ATOM   2229  H   ASP A 137      70.605 -10.165 -19.021  1.00  0.00           H
ATOM   2230  HA  ASP A 137      72.305  -8.360 -20.419  1.00  0.00           H
ATOM   2231  HB3 ASP A 137      70.200  -8.093 -18.243  1.00  0.00           H
ATOM   2232  H4  ASP A 137      71.173  -6.735 -18.591  1.00  0.00           H
ATOM   2233  HD2 ASP A 137      68.147  -6.886 -20.305  1.00  0.00           H
ATOM   2234  N   GLN A 138      73.251  -9.070 -17.430  1.00  1.00           N
ATOM   2235  CA  GLN A 138      74.513  -9.102 -16.686  1.00  1.00           C
ATOM   2236  C   GLN A 138      75.711  -9.464 -17.547  1.00  1.00           C
ATOM   2237  O   GLN A 138      76.710  -8.741 -17.547  1.00  1.00           O
ATOM   2238  CB  GLN A 138      74.346 -10.069 -15.490  1.00  1.00           C
ATOM   2239  CG  GLN A 138      73.548  -9.451 -14.339  1.00  1.00           C
ATOM   2240  CD  GLN A 138      72.589 -10.382 -13.630  1.00  1.00           C
ATOM   2241  OE1 GLN A 138      72.719 -11.596 -13.640  1.00  1.00           O
ATOM   2242  NE2 GLN A 138      71.531  -9.797 -13.065  1.00  1.00           N
ATOM   2243  H   GLN A 138      72.474  -9.802 -17.189  1.00  0.00           H
ATOM   2244  HA  GLN A 138      74.687  -8.103 -16.283  1.00  0.00           H
ATOM   2245  HB3 GLN A 138      73.872 -10.985 -15.847  1.00  0.00           H
ATOM   2246  H4  GLN A 138      75.327 -10.333 -15.099  1.00  0.00           H
ATOM   2247  HG3 GLN A 138      74.246  -9.102 -13.577  1.00  0.00           H
ATOM   2248  H5  GLN A 138      72.985  -8.581 -14.673  1.00  0.00           H
ATOM   2249 HE22 GLN A 138      70.880 -10.384 -12.663  1.00  0.00           H
ATOM   2250 HE21 GLN A 138      71.478  -8.829 -12.988  1.00  0.00           H
ATOM   2251  N   VAL A 139      75.549 -10.451 -18.426  1.00  1.00           N
ATOM   2252  CA  VAL A 139      76.567 -10.813 -19.391  1.00  1.00           C
ATOM   2253  C   VAL A 139      76.604  -9.865 -20.597  1.00  1.00           C
ATOM   2254  O   VAL A 139      77.714  -9.639 -21.084  1.00  1.00           O
ATOM   2255  CB  VAL A 139      76.550 -12.306 -19.768  1.00  1.00           C
ATOM   2256  CG1 VAL A 139      76.843 -13.219 -18.572  1.00  1.00           C
ATOM   2257  CG2 VAL A 139      75.260 -12.810 -20.427  1.00  1.00           C
ATOM   2258  H   VAL A 139      74.608 -11.070 -18.491  1.00  0.00           H
ATOM   2259  HA  VAL A 139      77.525 -10.668 -18.885  1.00  0.00           H
ATOM   2260  HB  VAL A 139      77.357 -12.470 -20.481  1.00  0.00           H
ATOM   2261 HG11 VAL A 139      77.285 -14.165 -18.895  1.00  0.00           H
ATOM   2262 HG12 VAL A 139      77.540 -12.768 -17.861  1.00  0.00           H
ATOM   2263 HG13 VAL A 139      75.940 -13.470 -18.008  1.00  0.00           H
ATOM   2264 HG21 VAL A 139      75.316 -13.870 -20.674  1.00  0.00           H
ATOM   2265 HG22 VAL A 139      74.435 -12.702 -19.725  1.00  0.00           H
ATOM   2266 HG23 VAL A 139      75.040 -12.262 -21.342  1.00  0.00           H
ATOM   2267  N   LEU A 140      75.515  -9.242 -21.086  1.00  1.00           N
ATOM   2268  CA  LEU A 140      75.621  -8.148 -22.039  1.00  1.00           C
ATOM   2269  C   LEU A 140      76.501  -7.011 -21.534  1.00  1.00           C
ATOM   2270  O   LEU A 140      77.435  -6.581 -22.202  1.00  1.00           O
ATOM   2271  CB  LEU A 140      74.363  -7.557 -22.653  1.00  1.00           C
ATOM   2272  CG  LEU A 140      73.766  -8.222 -23.881  1.00  1.00           C
ATOM   2273  CD1 LEU A 140      74.622  -8.607 -25.090  1.00  1.00           C
ATOM   2274  CD2 LEU A 140      72.789  -9.297 -23.420  1.00  1.00           C
ATOM   2275  H   LEU A 140      74.598  -9.471 -20.748  1.00  0.00           H
ATOM   2276  HA  LEU A 140      76.111  -8.469 -22.955  1.00  0.00           H
ATOM   2277  HB3 LEU A 140      73.669  -7.290 -21.857  1.00  0.00           H
ATOM   2278  H4  LEU A 140      74.631  -6.623 -23.151  1.00  0.00           H
ATOM   2279  HG  LEU A 140      73.102  -7.489 -24.340  1.00  0.00           H
ATOM   2280 HD11 LEU A 140      73.920  -9.051 -25.798  1.00  0.00           H
ATOM   2281 HD12 LEU A 140      74.874  -7.824 -25.806  1.00  0.00           H
ATOM   2282 HD13 LEU A 140      75.374  -9.392 -25.007  1.00  0.00           H
ATOM   2283 HD21 LEU A 140      72.128  -9.673 -24.200  1.00  0.00           H
ATOM   2284 HD22 LEU A 140      73.391 -10.117 -23.033  1.00  0.00           H
ATOM   2285 HD23 LEU A 140      72.135  -8.922 -22.634  1.00  0.00           H
ATOM   2286  N   TYR A 141      76.166  -6.492 -20.352  1.00  1.00           N
ATOM   2287  CA  TYR A 141      76.835  -5.293 -19.867  1.00  1.00           C
ATOM   2288  C   TYR A 141      78.279  -5.555 -19.454  1.00  1.00           C
ATOM   2289  O   TYR A 141      79.133  -4.739 -19.813  1.00  1.00           O
ATOM   2290  CB  TYR A 141      76.038  -4.619 -18.746  1.00  1.00           C
ATOM   2291  CG  TYR A 141      75.616  -3.228 -19.164  1.00  1.00           C
ATOM   2292  CD1 TYR A 141      76.584  -2.291 -19.559  1.00  1.00           C
ATOM   2293  CD2 TYR A 141      74.256  -2.893 -19.256  1.00  1.00           C
ATOM   2294  CE1 TYR A 141      76.209  -1.029 -20.039  1.00  1.00           C
ATOM   2295  CE2 TYR A 141      73.870  -1.635 -19.738  1.00  1.00           C
ATOM   2296  CZ  TYR A 141      74.847  -0.704 -20.129  1.00  1.00           C
ATOM   2297  OH  TYR A 141      74.475   0.553 -20.513  1.00  1.00           O
ATOM   2298  H   TYR A 141      75.418  -6.905 -19.809  1.00  0.00           H
ATOM   2299  HA  TYR A 141      76.880  -4.617 -20.721  1.00  0.00           H
ATOM   2300  HB3 TYR A 141      75.169  -5.207 -18.453  1.00  0.00           H
ATOM   2301  H4  TYR A 141      76.639  -4.521 -17.842  1.00  0.00           H
ATOM   2302  HD1 TYR A 141      77.636  -2.530 -19.509  1.00  0.00           H
ATOM   2303  HD2 TYR A 141      73.494  -3.605 -18.966  1.00  0.00           H
ATOM   2304  HE1 TYR A 141      76.960  -0.309 -20.329  1.00  0.00           H
ATOM   2305  HE2 TYR A 141      72.821  -1.383 -19.804  1.00  0.00           H
ATOM   2306  HH  TYR A 141      74.161   0.992 -19.737  1.00  0.00           H
ATOM   2307  N   PHE A 142      78.615  -6.697 -18.842  1.00  1.00           N
ATOM   2308  CA  PHE A 142      80.005  -6.988 -18.522  1.00  1.00           C
ATOM   2309  C   PHE A 142      80.873  -7.317 -19.726  1.00  1.00           C
ATOM   2310  O   PHE A 142      82.073  -7.026 -19.684  1.00  1.00           O
ATOM   2311  CB  PHE A 142      80.064  -8.101 -17.457  1.00  1.00           C
ATOM   2312  CG  PHE A 142      80.059  -7.648 -16.017  1.00  1.00           C
ATOM   2313  CD1 PHE A 142      81.006  -6.717 -15.566  1.00  1.00           C
ATOM   2314  CD2 PHE A 142      79.149  -8.204 -15.105  1.00  1.00           C
ATOM   2315  CE1 PHE A 142      81.112  -6.403 -14.205  1.00  1.00           C
ATOM   2316  CE2 PHE A 142      79.258  -7.899 -13.738  1.00  1.00           C
ATOM   2317  CZ  PHE A 142      80.239  -7.006 -13.294  1.00  1.00           C
ATOM   2318  H   PHE A 142      77.894  -7.340 -18.542  1.00  0.00           H
ATOM   2319  HA  PHE A 142      80.428  -6.099 -18.055  1.00  0.00           H
ATOM   2320  HB3 PHE A 142      79.246  -8.810 -17.598  1.00  0.00           H
ATOM   2321  H4  PHE A 142      80.977  -8.688 -17.579  1.00  0.00           H
ATOM   2322  HD1 PHE A 142      81.741  -6.292 -16.237  1.00  0.00           H
ATOM   2323  HD2 PHE A 142      78.418  -8.919 -15.419  1.00  0.00           H
ATOM   2324  HE1 PHE A 142      81.869  -5.714 -13.860  1.00  0.00           H
ATOM   2325  HE2 PHE A 142      78.442  -8.423 -13.264  1.00  0.00           H
ATOM   2326  HZ  PHE A 142      80.321  -6.782 -12.241  1.00  0.00           H
ATOM   2327  N   HIS A 143      80.350  -7.822 -20.856  1.00  1.00           N
ATOM   2328  CA  HIS A 143      81.054  -7.983 -22.101  1.00  1.00           C
ATOM   2329  C   HIS A 143      81.232  -6.645 -22.798  1.00  1.00           C
ATOM   2330  O   HIS A 143      82.278  -6.432 -23.417  1.00  1.00           O
ATOM   2331  ND1 HIS A 143      80.907 -10.449 -24.964  1.00  1.00           N
ATOM   2332  CG  HIS A 143      80.715  -9.160 -24.459  1.00  1.00           C
ATOM   2333  CB  HIS A 143      80.277  -8.907 -23.038  1.00  1.00           C
ATOM   2334  NE2 HIS A 143      81.093  -9.043 -26.647  1.00  1.00           N
ATOM   2335  CD2 HIS A 143      80.909  -8.287 -25.502  1.00  1.00           C
ATOM   2336  CE1 HIS A 143      81.112 -10.329 -26.277  1.00  1.00           C
ATOM   2337  H   HIS A 143      79.367  -8.076 -20.822  1.00  0.00           H
ATOM   2338  HA  HIS A 143      82.045  -8.404 -21.928  1.00  0.00           H
ATOM   2339  HB3 HIS A 143      80.180  -9.883 -22.557  1.00  0.00           H
ATOM   2340  H4  HIS A 143      79.254  -8.535 -23.091  1.00  0.00           H
ATOM   2341  HD2 HIS A 143      80.847  -7.207 -25.561  1.00  0.00           H
ATOM   2342  HE1 HIS A 143      81.273 -11.163 -26.940  1.00  0.00           H
ATOM   2343  HE2 HIS A 143      81.212  -8.742 -27.604  1.00  0.00           H
ATOM   2344  N   LEU A 144      80.253  -5.733 -22.737  1.00  1.00           N
ATOM   2345  CA  LEU A 144      80.464  -4.393 -23.223  1.00  1.00           C
ATOM   2346  C   LEU A 144      81.503  -3.628 -22.402  1.00  1.00           C
ATOM   2347  O   LEU A 144      82.370  -3.055 -23.050  1.00  1.00           O
ATOM   2348  CB  LEU A 144      79.179  -3.575 -23.177  1.00  1.00           C
ATOM   2349  CG  LEU A 144      79.158  -2.283 -23.996  1.00  1.00           C
ATOM   2350  CD1 LEU A 144      77.828  -1.551 -23.886  1.00  1.00           C
ATOM   2351  CD2 LEU A 144      80.328  -1.348 -23.712  1.00  1.00           C
ATOM   2352  H   LEU A 144      79.392  -5.923 -22.237  1.00  0.00           H
ATOM   2353  HA  LEU A 144      80.766  -4.469 -24.269  1.00  0.00           H
ATOM   2354  HB3 LEU A 144      78.323  -4.152 -23.529  1.00  0.00           H
ATOM   2355  H4  LEU A 144      78.903  -3.296 -22.159  1.00  0.00           H
ATOM   2356  HG  LEU A 144      79.246  -2.529 -25.057  1.00  0.00           H
ATOM   2357 HD11 LEU A 144      77.765  -0.667 -24.523  1.00  0.00           H
ATOM   2358 HD12 LEU A 144      76.980  -2.178 -24.163  1.00  0.00           H
ATOM   2359 HD13 LEU A 144      77.642  -1.190 -22.873  1.00  0.00           H
ATOM   2360 HD21 LEU A 144      80.088  -0.327 -24.011  1.00  0.00           H
ATOM   2361 HD22 LEU A 144      80.574  -1.239 -22.656  1.00  0.00           H
ATOM   2362 HD23 LEU A 144      81.209  -1.545 -24.324  1.00  0.00           H
ATOM   2363  N   LEU A 145      81.400  -3.682 -21.069  1.00  1.00           N
ATOM   2364  CA  LEU A 145      82.207  -2.980 -20.046  1.00  1.00           C
ATOM   2365  C   LEU A 145      83.670  -3.430 -20.083  1.00  1.00           C
ATOM   2366  O   LEU A 145      84.589  -2.602 -20.067  1.00  1.00           O
ATOM   2367  CB  LEU A 145      81.573  -3.280 -18.694  1.00  1.00           C
ATOM   2368  CG  LEU A 145      82.154  -2.709 -17.402  1.00  1.00           C
ATOM   2369  CD1 LEU A 145      81.092  -2.695 -16.272  1.00  1.00           C
ATOM   2370  CD2 LEU A 145      83.403  -3.463 -16.845  1.00  1.00           C
ATOM   2371  H   LEU A 145      80.609  -4.196 -20.704  1.00  0.00           H
ATOM   2372  HA  LEU A 145      82.170  -1.911 -20.260  1.00  0.00           H
ATOM   2373  HB3 LEU A 145      80.543  -2.924 -18.749  1.00  0.00           H
ATOM   2374  H4  LEU A 145      81.499  -4.357 -18.547  1.00  0.00           H
ATOM   2375  HG  LEU A 145      82.448  -1.669 -17.568  1.00  0.00           H
ATOM   2376 HD11 LEU A 145      81.449  -2.202 -15.369  1.00  0.00           H
ATOM   2377 HD12 LEU A 145      80.207  -2.156 -16.612  1.00  0.00           H
ATOM   2378 HD13 LEU A 145      80.784  -3.709 -16.020  1.00  0.00           H
ATOM   2379 HD21 LEU A 145      83.669  -3.101 -15.851  1.00  0.00           H
ATOM   2380 HD22 LEU A 145      83.202  -4.529 -16.760  1.00  0.00           H
ATOM   2381 HD23 LEU A 145      84.282  -3.315 -17.470  1.00  0.00           H
ATOM   2382  N   GLY A 146      83.908  -4.756 -20.103  1.00  1.00           N
ATOM   2383  CA  GLY A 146      85.229  -5.360 -20.034  1.00  1.00           C
ATOM   2384  C   GLY A 146      85.832  -5.619 -21.402  1.00  1.00           C
ATOM   2385  O   GLY A 146      85.570  -4.907 -22.377  1.00  1.00           O
ATOM   2386  H   GLY A 146      83.120  -5.384 -20.171  1.00  0.00           H
ATOM   2387  HA3 GLY A 146      85.922  -4.744 -19.461  1.00  0.00           H
ATOM   2388  H4  GLY A 146      85.120  -6.295 -19.482  1.00  0.00           H
ATOM   2389  N   HIS A 147      86.560  -6.737 -21.518  1.00  1.00           N
ATOM   2390  CA  HIS A 147      86.900  -7.373 -22.770  1.00  1.00           C
ATOM   2391  C   HIS A 147      85.795  -8.373 -23.098  1.00  1.00           C
ATOM   2392  O   HIS A 147      84.956  -8.660 -22.275  1.00  1.00           O
ATOM   2393  ND1 HIS A 147      90.665  -7.998 -21.971  1.00  1.00           N
ATOM   2394  CG  HIS A 147      89.437  -7.376 -22.208  1.00  1.00           C
ATOM   2395  CB  HIS A 147      88.199  -8.151 -22.585  1.00  1.00           C
ATOM   2396  NE2 HIS A 147      90.925  -5.802 -21.708  1.00  1.00           N
ATOM   2397  CD2 HIS A 147      89.594  -6.022 -22.021  1.00  1.00           C
ATOM   2398  CE1 HIS A 147      91.525  -7.012 -21.670  1.00  1.00           C
ATOM   2399  H   HIS A 147      86.623  -7.315 -20.693  1.00  0.00           H
ATOM   2400  HA  HIS A 147      87.009  -6.639 -23.575  1.00  0.00           H
ATOM   2401  HB3 HIS A 147      88.067  -8.943 -21.847  1.00  0.00           H
ATOM   2402  H4  HIS A 147      88.462  -8.675 -23.509  1.00  0.00           H
ATOM   2403  HD2 HIS A 147      88.913  -5.193 -22.156  1.00  0.00           H
ATOM   2404  HE1 HIS A 147      92.569  -7.164 -21.440  1.00  0.00           H
ATOM   2405  HE2 HIS A 147      91.395  -4.930 -21.515  1.00  0.00           H
ATOM   2406  N   GLN A 148      85.883  -8.981 -24.275  1.00  1.00           N
ATOM   2407  CA  GLN A 148      85.109 -10.209 -24.607  1.00  1.00           C
ATOM   2408  C   GLN A 148      85.765 -11.373 -23.843  1.00  1.00           C
ATOM   2409  O   GLN A 148      86.789 -11.862 -24.290  1.00  1.00           O
ATOM   2410  CB  GLN A 148      85.091 -10.477 -26.130  1.00  1.00           C
ATOM   2411  CG  GLN A 148      84.542  -9.297 -26.929  1.00  1.00           C
ATOM   2412  CD  GLN A 148      83.981  -9.711 -28.270  1.00  1.00           C
ATOM   2413  OE1 GLN A 148      84.164 -10.843 -28.766  1.00  1.00           O
ATOM   2414  NE2 GLN A 148      83.269  -8.780 -28.961  1.00  1.00           N
ATOM   2415  H   GLN A 148      86.615  -8.750 -24.931  1.00  0.00           H
ATOM   2416  HA  GLN A 148      84.078 -10.095 -24.261  1.00  0.00           H
ATOM   2417  HB3 GLN A 148      86.105 -10.702 -26.469  1.00  0.00           H
ATOM   2418  H4  GLN A 148      84.514 -11.386 -26.293  1.00  0.00           H
ATOM   2419  HG3 GLN A 148      83.748  -8.817 -26.356  1.00  0.00           H
ATOM   2420  H5  GLN A 148      85.313  -8.538 -27.085  1.00  0.00           H
ATOM   2421 HE22 GLN A 148      82.826  -9.067 -29.820  1.00  0.00           H
ATOM   2422 HE21 GLN A 148      83.182  -7.847 -28.588  1.00  0.00           H
ATOM   2423  N   ILE A 149      85.263 -11.607 -22.625  1.00  1.00           N
ATOM   2424  CA  ILE A 149      85.635 -12.677 -21.715  1.00  1.00           C
ATOM   2425  C   ILE A 149      85.133 -14.043 -22.163  1.00  1.00           C
ATOM   2426  O   ILE A 149      84.775 -14.165 -23.348  1.00  1.00           O
ATOM   2427  CB  ILE A 149      85.071 -12.288 -20.336  1.00  1.00           C
ATOM   2428  CG2 ILE A 149      85.857 -11.083 -19.723  1.00  1.00           C
ATOM   2429  CG1 ILE A 149      83.545 -12.017 -20.218  1.00  1.00           C
ATOM   2430  CD1 ILE A 149      83.076 -10.656 -20.707  1.00  1.00           C
ATOM   2431  H   ILE A 149      84.500 -11.018 -22.330  1.00  0.00           H
ATOM   2432  HA  ILE A 149      86.726 -12.722 -21.650  1.00  0.00           H
ATOM   2433  HB  ILE A 149      85.264 -13.109 -19.638  1.00  0.00           H
ATOM   2434 HG21 ILE A 149      85.682 -10.944 -18.656  1.00  0.00           H
ATOM   2435 HG22 ILE A 149      86.936 -11.237 -19.811  1.00  0.00           H
ATOM   2436 HG23 ILE A 149      85.705 -10.125 -20.217  1.00  0.00           H
ATOM   2437 HG13 ILE A 149      83.038 -12.802 -20.782  1.00  0.00           H
ATOM   2438  H4  ILE A 149      83.220 -12.153 -19.189  1.00  0.00           H
ATOM   2439 HD11 ILE A 149      82.031 -10.456 -20.468  1.00  0.00           H
ATOM   2440 HD12 ILE A 149      83.588  -9.808 -20.247  1.00  0.00           H
ATOM   2441 HD13 ILE A 149      83.127 -10.523 -21.787  1.00  0.00           H
ATOM   2442  N   ASP A 150      85.250 -15.121 -21.404  1.00  1.00           N
ATOM   2443  CA  ASP A 150      85.304 -16.488 -21.923  1.00  1.00           C
ATOM   2444  C   ASP A 150      84.486 -17.546 -21.153  1.00  1.00           C
ATOM   2445  O   ASP A 150      84.434 -18.691 -21.553  1.00  1.00           O
ATOM   2446  CB  ASP A 150      86.703 -16.964 -22.313  1.00  1.00           C
ATOM   2447  CG  ASP A 150      87.677 -17.195 -21.137  1.00  1.00           C
ATOM   2448  OD1 ASP A 150      88.876 -17.388 -21.473  1.00  1.00           O
ATOM   2449  OD2 ASP A 150      87.268 -17.452 -19.982  1.00  1.00           O
ATOM   2450  H   ASP A 150      85.483 -15.014 -20.421  1.00  0.00           H
ATOM   2451  HA  ASP A 150      84.733 -16.511 -22.859  1.00  0.00           H
ATOM   2452  HB3 ASP A 150      86.616 -17.875 -22.896  1.00  0.00           H
ATOM   2453  H4  ASP A 150      87.153 -16.213 -22.958  1.00  0.00           H
ATOM   2454  N   SER A 151      83.800 -17.280 -20.011  1.00  1.00           N
ATOM   2455  CA  SER A 151      83.110 -18.196 -19.062  1.00  1.00           C
ATOM   2456  C   SER A 151      82.016 -17.587 -18.164  1.00  1.00           C
ATOM   2457  O   SER A 151      82.281 -16.447 -17.896  1.00  1.00           O
ATOM   2458  CB  SER A 151      84.268 -18.995 -18.376  1.00  1.00           C
ATOM   2459  OG  SER A 151      85.317 -18.242 -17.803  1.00  1.00           O
ATOM   2460  H   SER A 151      83.859 -16.319 -19.659  1.00  0.00           H
ATOM   2461  HA  SER A 151      82.604 -18.855 -19.762  1.00  0.00           H
ATOM   2462  HB3 SER A 151      83.789 -19.710 -17.697  1.00  0.00           H
ATOM   2463  H4  SER A 151      84.775 -19.648 -19.100  1.00  0.00           H
ATOM   2464  HG  SER A 151      85.744 -17.687 -18.419  1.00  0.00           H
ATOM   2465  N   ILE A 152      81.176 -18.514 -17.788  1.00  1.00           N
ATOM   2466  CA  ILE A 152      80.184 -18.107 -16.802  1.00  1.00           C
ATOM   2467  C   ILE A 152      80.083 -19.100 -15.652  1.00  1.00           C
ATOM   2468  O   ILE A 152      80.062 -20.283 -16.007  1.00  1.00           O
ATOM   2469  CB  ILE A 152      78.840 -17.731 -17.550  1.00  1.00           C
ATOM   2470  CG2 ILE A 152      78.298 -18.999 -18.174  1.00  1.00           C
ATOM   2471  CG1 ILE A 152      77.712 -17.220 -16.672  1.00  1.00           C
ATOM   2472  CD1 ILE A 152      76.432 -16.841 -17.371  1.00  1.00           C
ATOM   2473  H   ILE A 152      81.297 -19.483 -17.926  1.00  0.00           H
ATOM   2474  HA  ILE A 152      80.378 -17.198 -16.201  1.00  0.00           H
ATOM   2475  HB  ILE A 152      79.008 -16.979 -18.304  1.00  0.00           H
ATOM   2476 HG21 ILE A 152      77.480 -18.818 -18.881  1.00  0.00           H
ATOM   2477 HG22 ILE A 152      79.031 -19.447 -18.855  1.00  0.00           H
ATOM   2478 HG23 ILE A 152      77.967 -19.813 -17.529  1.00  0.00           H
ATOM   2479 HG13 ILE A 152      77.438 -17.941 -15.881  1.00  0.00           H
ATOM   2480  H4  ILE A 152      78.085 -16.376 -16.087  1.00  0.00           H
ATOM   2481 HD11 ILE A 152      75.735 -16.258 -16.775  1.00  0.00           H
ATOM   2482 HD12 ILE A 152      76.699 -16.188 -18.211  1.00  0.00           H
ATOM   2483 HD13 ILE A 152      75.906 -17.687 -17.797  1.00  0.00           H
ATOM   2484  N   SER A 153      79.744 -18.802 -14.428  1.00  1.00           N
ATOM   2485  CA  SER A 153      79.056 -19.529 -13.390  1.00  1.00           C
ATOM   2486  C   SER A 153      78.244 -18.559 -12.655  1.00  1.00           C
ATOM   2487  O   SER A 153      78.605 -17.429 -12.531  1.00  1.00           O
ATOM   2488  CB  SER A 153      80.180 -20.446 -12.763  1.00  1.00           C
ATOM   2489  OG  SER A 153      79.570 -21.607 -12.012  1.00  1.00           O
ATOM   2490  H   SER A 153      79.699 -17.763 -14.173  1.00  0.00           H
ATOM   2491  HA  SER A 153      78.412 -20.247 -13.821  1.00  0.00           H
ATOM   2492  HB3 SER A 153      80.837 -20.963 -13.359  1.00  0.00           H
ATOM   2493  H4  SER A 153      80.923 -20.005 -12.112  1.00  0.00           H
ATOM   2494  HG  SER A 153      79.309 -21.407 -10.735  1.00  0.00           H
ATOM   2495  N   PHE A 154      77.131 -18.972 -12.067  1.00  1.00           N
ATOM   2496  CA  PHE A 154      76.171 -18.187 -11.333  1.00  1.00           C
ATOM   2497  C   PHE A 154      76.622 -17.830  -9.897  1.00  1.00           C
ATOM   2498  O   PHE A 154      75.783 -17.746  -8.966  1.00  1.00           O
ATOM   2499  CB  PHE A 154      74.727 -18.744 -11.291  1.00  1.00           C
ATOM   2500  CG  PHE A 154      73.983 -19.159 -12.531  1.00  1.00           C
ATOM   2501  CD1 PHE A 154      74.563 -19.352 -13.767  1.00  1.00           C
ATOM   2502  CD2 PHE A 154      72.636 -19.409 -12.408  1.00  1.00           C
ATOM   2503  CE1 PHE A 154      73.889 -19.864 -14.906  1.00  1.00           C
ATOM   2504  CE2 PHE A 154      71.892 -19.851 -13.530  1.00  1.00           C
ATOM   2505  CZ  PHE A 154      72.524 -20.082 -14.755  1.00  1.00           C
ATOM   2506  H   PHE A 154      76.865 -19.908 -12.211  1.00  0.00           H
ATOM   2507  HA  PHE A 154      76.136 -17.230 -11.902  1.00  0.00           H
ATOM   2508  HB3 PHE A 154      74.749 -19.610 -10.648  1.00  0.00           H
ATOM   2509  H4  PHE A 154      74.097 -17.981 -10.830  1.00  0.00           H
ATOM   2510  HD1 PHE A 154      75.630 -19.114 -13.883  1.00  0.00           H
ATOM   2511  HD2 PHE A 154      72.154 -19.285 -11.439  1.00  0.00           H
ATOM   2512  HE1 PHE A 154      74.465 -20.070 -15.780  1.00  0.00           H
ATOM   2513  HE2 PHE A 154      70.841 -20.050 -13.370  1.00  0.00           H
ATOM   2514  HZ  PHE A 154      71.900 -20.436 -15.550  1.00  0.00           H
ATOM   2515  N   MET A 155      77.889 -17.562  -9.684  1.00  1.00           N
ATOM   2516  CA  MET A 155      78.498 -17.171  -8.385  1.00  1.00           C
ATOM   2517  C   MET A 155      78.079 -15.704  -8.057  1.00  1.00           C
ATOM   2518  O   MET A 155      77.654 -14.925  -8.935  1.00  1.00           O
ATOM   2519  CB  MET A 155      80.040 -17.304  -8.415  1.00  1.00           C
ATOM   2520  CG  MET A 155      80.642 -18.379  -9.382  1.00  1.00           C
ATOM   2521  SD  MET A 155      80.006 -20.067  -9.251  1.00  1.00           S
ATOM   2522  CE  MET A 155      80.059 -20.422  -7.457  1.00  1.00           C
ATOM   2523  H   MET A 155      78.452 -17.678 -10.528  1.00  0.00           H
ATOM   2524  HA  MET A 155      78.065 -17.768  -7.576  1.00  0.00           H
ATOM   2525  HB3 MET A 155      80.417 -16.293  -8.612  1.00  0.00           H
ATOM   2526  H4  MET A 155      80.364 -17.527  -7.408  1.00  0.00           H
ATOM   2527  HG3 MET A 155      80.611 -18.135 -10.443  1.00  0.00           H
ATOM   2528  H5  MET A 155      81.700 -18.439  -9.212  1.00  0.00           H
ATOM   2529  HE1 MET A 155      79.694 -21.446  -7.279  1.00  0.00           H
ATOM   2530  HE2 MET A 155      81.065 -20.324  -7.038  1.00  0.00           H
ATOM   2531  HE3 MET A 155      79.478 -19.702  -6.907  1.00  0.00           H
ATOM   2532  N   GLY A 156      78.093 -15.275  -6.779  1.00  1.00           N
ATOM   2533  CA  GLY A 156      77.442 -14.095  -6.311  1.00  1.00           C
ATOM   2534  C   GLY A 156      76.163 -14.529  -5.682  1.00  1.00           C
ATOM   2535  O   GLY A 156      76.150 -14.975  -4.532  1.00  1.00           O
ATOM   2536  H   GLY A 156      78.505 -15.874  -6.071  1.00  0.00           H
ATOM   2537  HA3 GLY A 156      78.027 -13.558  -5.557  1.00  0.00           H
ATOM   2538  H4  GLY A 156      77.248 -13.354  -7.059  1.00  0.00           H
ATOM   2539  N   MET A 157      75.035 -14.482  -6.425  1.00  1.00           N
ATOM   2540  CA  MET A 157      73.690 -14.679  -5.888  1.00  1.00           C
ATOM   2541  C   MET A 157      72.809 -15.685  -6.582  1.00  1.00           C
ATOM   2542  O   MET A 157      71.683 -15.926  -6.160  1.00  1.00           O
ATOM   2543  CB  MET A 157      72.972 -13.266  -5.829  1.00  1.00           C
ATOM   2544  CG  MET A 157      73.571 -12.298  -4.797  1.00  1.00           C
ATOM   2545  SD  MET A 157      72.837 -10.621  -4.784  1.00  1.00           S
ATOM   2546  CE  MET A 157      73.629  -9.915  -3.318  1.00  1.00           C
ATOM   2547  H   MET A 157      75.197 -14.067  -7.329  1.00  0.00           H
ATOM   2548  HA  MET A 157      73.763 -15.060  -4.867  1.00  0.00           H
ATOM   2549  HB3 MET A 157      73.072 -12.831  -6.815  1.00  0.00           H
ATOM   2550  H4  MET A 157      71.879 -13.319  -5.700  1.00  0.00           H
ATOM   2551  HG3 MET A 157      74.643 -12.222  -4.930  1.00  0.00           H
ATOM   2552  H5  MET A 157      73.481 -12.715  -3.804  1.00  0.00           H
ATOM   2553  HE1 MET A 157      74.717  -9.996  -3.369  1.00  0.00           H
ATOM   2554  HE2 MET A 157      73.285 -10.407  -2.411  1.00  0.00           H
ATOM   2555  HE3 MET A 157      73.405  -8.858  -3.221  1.00  0.00           H
ATOM   2556  N   GLY A 158      73.194 -16.336  -7.685  1.00  1.00           N
ATOM   2557  CA  GLY A 158      72.253 -17.087  -8.527  1.00  1.00           C
ATOM   2558  C   GLY A 158      72.167 -18.598  -8.292  1.00  1.00           C
ATOM   2559  O   GLY A 158      73.004 -19.344  -8.780  1.00  1.00           O
ATOM   2560  H   GLY A 158      74.105 -16.135  -8.031  1.00  0.00           H
ATOM   2561  HA3 GLY A 158      71.250 -16.656  -8.423  1.00  0.00           H
ATOM   2562  H4  GLY A 158      72.500 -16.932  -9.577  1.00  0.00           H
ATOM   2563  N   GLU A 159      71.127 -19.122  -7.583  1.00  1.00           N
ATOM   2564  CA  GLU A 159      70.806 -20.537  -7.539  1.00  1.00           C
ATOM   2565  C   GLU A 159      69.932 -20.731  -8.762  1.00  1.00           C
ATOM   2566  O   GLU A 159      68.828 -20.247  -8.843  1.00  1.00           O
ATOM   2567  CB  GLU A 159      70.030 -20.858  -6.249  1.00  1.00           C
ATOM   2568  CG  GLU A 159      70.469 -22.172  -5.567  1.00  1.00           C
ATOM   2569  CD  GLU A 159      70.216 -23.513  -6.228  1.00  1.00           C
ATOM   2570  OE1 GLU A 159      69.898 -23.495  -7.442  1.00  1.00           O
ATOM   2571  OE2 GLU A 159      70.169 -24.572  -5.564  1.00  1.00           O
ATOM   2572  H   GLU A 159      70.515 -18.436  -7.175  1.00  0.00           H
ATOM   2573  HA  GLU A 159      71.702 -21.142  -7.618  1.00  0.00           H
ATOM   2574  HB3 GLU A 159      70.139 -20.052  -5.533  1.00  0.00           H
ATOM   2575  H4  GLU A 159      68.961 -20.959  -6.405  1.00  0.00           H
ATOM   2576  HG3 GLU A 159      71.526 -22.212  -5.316  1.00  0.00           H
ATOM   2577  H5  GLU A 159      70.037 -22.247  -4.564  1.00  0.00           H
ATOM   2578  N   ALA A 160      70.437 -21.480  -9.771  1.00  1.00           N
ATOM   2579  CA  ALA A 160      69.802 -21.659 -11.087  1.00  1.00           C
ATOM   2580  C   ALA A 160      68.461 -22.391 -10.971  1.00  1.00           C
ATOM   2581  O   ALA A 160      67.496 -22.119 -11.745  1.00  1.00           O
ATOM   2582  CB  ALA A 160      70.746 -22.494 -11.930  1.00  1.00           C
ATOM   2583  H   ALA A 160      71.379 -21.794  -9.592  1.00  0.00           H
ATOM   2584  HA  ALA A 160      69.665 -20.678 -11.549  1.00  0.00           H
ATOM   2585  HB1 ALA A 160      70.377 -22.530 -12.957  1.00  0.00           H
ATOM   2586  HB2 ALA A 160      71.760 -22.101 -11.934  1.00  0.00           H
ATOM   2587  HB3 ALA A 160      70.786 -23.504 -11.529  1.00  0.00           H
ATOM   2588  N   LEU A 161      68.393 -23.330 -10.061  1.00  1.00           N
ATOM   2589  CA  LEU A 161      67.293 -24.249  -9.908  1.00  1.00           C
ATOM   2590  C   LEU A 161      65.993 -23.647  -9.337  1.00  1.00           C
ATOM   2591  O   LEU A 161      65.000 -24.363  -9.181  1.00  1.00           O
ATOM   2592  CB  LEU A 161      67.773 -25.353  -8.967  1.00  1.00           C
ATOM   2593  CG  LEU A 161      69.088 -26.060  -9.335  1.00  1.00           C
ATOM   2594  CD1 LEU A 161      69.542 -26.974  -8.239  1.00  1.00           C
ATOM   2595  CD2 LEU A 161      69.053 -26.850 -10.694  1.00  1.00           C
ATOM   2596  H   LEU A 161      69.426 -23.302  -9.966  1.00  0.00           H
ATOM   2597  HA  LEU A 161      67.038 -24.705 -10.872  1.00  0.00           H
ATOM   2598  HB3 LEU A 161      67.900 -24.921  -7.974  1.00  0.00           H
ATOM   2599  H4  LEU A 161      67.000 -26.111  -8.829  1.00  0.00           H
ATOM   2600  HG  LEU A 161      69.863 -25.305  -9.466  1.00  0.00           H
ATOM   2601 HD11 LEU A 161      70.491 -27.469  -8.444  1.00  0.00           H
ATOM   2602 HD12 LEU A 161      69.662 -26.432  -7.298  1.00  0.00           H
ATOM   2603 HD13 LEU A 161      68.819 -27.770  -8.067  1.00  0.00           H
ATOM   2604 HD21 LEU A 161      69.981 -27.350 -10.938  1.00  0.00           H
ATOM   2605 HD22 LEU A 161      68.209 -27.544 -10.665  1.00  0.00           H
ATOM   2606 HD23 LEU A 161      68.808 -26.147 -11.497  1.00  0.00           H
ATOM   2607  N   ALA A 162      65.971 -22.333  -9.117  1.00  1.00           N
ATOM   2608  CA  ALA A 162      64.875 -21.547  -8.676  1.00  1.00           C
ATOM   2609  C   ALA A 162      63.988 -21.026  -9.794  1.00  1.00           C
ATOM   2610  O   ALA A 162      62.890 -20.542  -9.563  1.00  1.00           O
ATOM   2611  CB  ALA A 162      65.435 -20.302  -7.941  1.00  1.00           C
ATOM   2612  H   ALA A 162      66.837 -21.848  -9.316  1.00  0.00           H
ATOM   2613  HA  ALA A 162      64.249 -22.098  -7.972  1.00  0.00           H
ATOM   2614  HB1 ALA A 162      64.627 -19.687  -7.538  1.00  0.00           H
ATOM   2615  HB2 ALA A 162      66.057 -20.602  -7.093  1.00  0.00           H
ATOM   2616  HB3 ALA A 162      66.045 -19.696  -8.609  1.00  0.00           H
ATOM   2617  N   ASN A 163      64.457 -21.107 -11.050  1.00  1.00           N
ATOM   2618  CA  ASN A 163      63.892 -20.414 -12.217  1.00  1.00           C
ATOM   2619  C   ASN A 163      63.977 -21.231 -13.498  1.00  1.00           C
ATOM   2620  O   ASN A 163      64.790 -22.141 -13.617  1.00  1.00           O
ATOM   2621  CB  ASN A 163      64.502 -19.038 -12.357  1.00  1.00           C
ATOM   2622  CG  ASN A 163      63.472 -17.995 -12.791  1.00  1.00           C
ATOM   2623  OD1 ASN A 163      62.935 -18.054 -13.904  1.00  1.00           O
ATOM   2624  ND2 ASN A 163      63.079 -17.123 -11.856  1.00  1.00           N
ATOM   2625  H   ASN A 163      65.366 -21.531 -11.192  1.00  0.00           H
ATOM   2626  HA  ASN A 163      62.822 -20.298 -12.040  1.00  0.00           H
ATOM   2627  HB3 ASN A 163      64.966 -18.689 -11.433  1.00  0.00           H
ATOM   2628  H4  ASN A 163      65.311 -19.018 -13.089  1.00  0.00           H
ATOM   2629 HD22 ASN A 163      62.380 -16.403 -11.976  1.00  0.00           H
ATOM   2630 HD21 ASN A 163      63.579 -17.096 -10.974  1.00  0.00           H
ATOM   2631  N   ARG A 164      63.118 -20.970 -14.486  1.00  1.00           N
ATOM   2632  CA  ARG A 164      63.219 -21.447 -15.857  1.00  1.00           C
ATOM   2633  C   ARG A 164      64.008 -20.486 -16.733  1.00  1.00           C
ATOM   2634  O   ARG A 164      64.645 -20.979 -17.661  1.00  1.00           O
ATOM   2635  CB  ARG A 164      61.829 -21.541 -16.500  1.00  1.00           C
ATOM   2636  CG  ARG A 164      61.808 -22.274 -17.837  1.00  1.00           C
ATOM   2637  CD  ARG A 164      62.159 -23.760 -17.741  1.00  1.00           C
ATOM   2638  NE  ARG A 164      62.179 -24.400 -19.050  1.00  1.00           N
ATOM   2639  CZ  ARG A 164      62.789 -25.580 -19.232  1.00  1.00           C
ATOM   2640  NH1 ARG A 164      63.352 -26.228 -18.200  1.00  1.00           N
ATOM   2641  NH2 ARG A 164      62.821 -26.127 -20.460  1.00  1.00           N
ATOM   2642  H   ARG A 164      62.446 -20.242 -14.285  1.00  0.00           H
ATOM   2643  HA  ARG A 164      63.742 -22.401 -15.875  1.00  0.00           H
ATOM   2644  HB3 ARG A 164      61.140 -22.061 -15.833  1.00  0.00           H
ATOM   2645  H4  ARG A 164      61.388 -20.558 -16.665  1.00  0.00           H
ATOM   2646  HG3 ARG A 164      60.822 -22.213 -18.303  1.00  0.00           H
ATOM   2647  H5  ARG A 164      62.408 -21.835 -18.635  1.00  0.00           H
ATOM   2648  HD3 ARG A 164      63.156 -23.891 -17.321  1.00  0.00           H
ATOM   2649  H6  ARG A 164      61.461 -24.250 -17.063  1.00  0.00           H
ATOM   2650  HE  ARG A 164      61.729 -23.908 -19.809  1.00  0.00           H
ATOM   2651 HH12 ARG A 164      63.863 -27.076 -18.401  1.00  0.00           H
ATOM   2652 HH11 ARG A 164      63.348 -25.805 -17.282  1.00  0.00           H
ATOM   2653 HH22 ARG A 164      63.417 -26.910 -20.680  1.00  0.00           H
ATOM   2654 HH21 ARG A 164      62.331 -25.752 -21.259  1.00  0.00           H
ATOM   2655  N   GLN A 165      63.950 -19.164 -16.524  1.00  1.00           N
ATOM   2656  CA  GLN A 165      64.529 -18.219 -17.456  1.00  1.00           C
ATOM   2657  C   GLN A 165      66.045 -18.175 -17.490  1.00  1.00           C
ATOM   2658  O   GLN A 165      66.625 -17.830 -18.515  1.00  1.00           O
ATOM   2659  CB  GLN A 165      63.776 -16.893 -17.315  1.00  1.00           C
ATOM   2660  CG  GLN A 165      62.454 -16.927 -18.105  1.00  1.00           C
ATOM   2661  CD  GLN A 165      61.595 -15.668 -18.047  1.00  1.00           C
ATOM   2662  OE1 GLN A 165      60.734 -15.496 -18.909  1.00  1.00           O
ATOM   2663  NE2 GLN A 165      61.658 -14.892 -16.967  1.00  1.00           N
ATOM   2664  H   GLN A 165      63.561 -18.770 -15.680  1.00  0.00           H
ATOM   2665  HA  GLN A 165      64.313 -18.555 -18.473  1.00  0.00           H
ATOM   2666  HB3 GLN A 165      63.628 -16.673 -16.258  1.00  0.00           H
ATOM   2667  H4  GLN A 165      64.397 -16.069 -17.668  1.00  0.00           H
ATOM   2668  HG3 GLN A 165      62.661 -17.097 -19.162  1.00  0.00           H
ATOM   2669  H5  GLN A 165      61.846 -17.768 -17.772  1.00  0.00           H
ATOM   2670 HE22 GLN A 165      61.241 -13.976 -16.999  1.00  0.00           H
ATOM   2671 HE21 GLN A 165      62.349 -15.041 -16.243  1.00  0.00           H
ATOM   2672  N   VAL A 166      66.719 -18.697 -16.471  1.00  1.00           N
ATOM   2673  CA  VAL A 166      68.141 -18.975 -16.498  1.00  1.00           C
ATOM   2674  C   VAL A 166      68.507 -20.073 -17.511  1.00  1.00           C
ATOM   2675  O   VAL A 166      69.624 -20.164 -17.999  1.00  1.00           O
ATOM   2676  CB  VAL A 166      68.656 -19.322 -15.097  1.00  1.00           C
ATOM   2677  CG1 VAL A 166      68.424 -18.174 -14.104  1.00  1.00           C
ATOM   2678  CG2 VAL A 166      68.073 -20.624 -14.538  1.00  1.00           C
ATOM   2679  H   VAL A 166      66.233 -18.991 -15.640  1.00  0.00           H
ATOM   2680  HA  VAL A 166      68.659 -18.067 -16.824  1.00  0.00           H
ATOM   2681  HB  VAL A 166      69.737 -19.445 -15.172  1.00  0.00           H
ATOM   2682 HG11 VAL A 166      69.099 -18.272 -13.252  1.00  0.00           H
ATOM   2683 HG12 VAL A 166      68.627 -17.189 -14.525  1.00  0.00           H
ATOM   2684 HG13 VAL A 166      67.411 -18.151 -13.707  1.00  0.00           H
ATOM   2685 HG21 VAL A 166      68.472 -20.781 -13.534  1.00  0.00           H
ATOM   2686 HG22 VAL A 166      66.988 -20.604 -14.447  1.00  0.00           H
ATOM   2687 HG23 VAL A 166      68.364 -21.502 -15.114  1.00  0.00           H
ATOM   2688  N   PHE A 167      67.549 -20.911 -17.906  1.00  1.00           N
ATOM   2689  CA  PHE A 167      67.687 -21.856 -19.003  1.00  1.00           C
ATOM   2690  C   PHE A 167      67.774 -21.207 -20.377  1.00  1.00           C
ATOM   2691  O   PHE A 167      68.665 -21.547 -21.159  1.00  1.00           O
ATOM   2692  CB  PHE A 167      66.493 -22.827 -18.964  1.00  1.00           C
ATOM   2693  CG  PHE A 167      66.189 -23.665 -20.182  1.00  1.00           C
ATOM   2694  CD1 PHE A 167      65.348 -23.105 -21.150  1.00  1.00           C
ATOM   2695  CD2 PHE A 167      66.698 -24.948 -20.417  1.00  1.00           C
ATOM   2696  CE1 PHE A 167      65.088 -23.775 -22.353  1.00  1.00           C
ATOM   2697  CE2 PHE A 167      66.437 -25.668 -21.589  1.00  1.00           C
ATOM   2698  CZ  PHE A 167      65.630 -25.051 -22.551  1.00  1.00           C
ATOM   2699  H   PHE A 167      66.639 -20.820 -17.478  1.00  0.00           H
ATOM   2700  HA  PHE A 167      68.651 -22.363 -19.051  1.00  0.00           H
ATOM   2701  HB3 PHE A 167      66.361 -23.402 -18.048  1.00  0.00           H
ATOM   2702  H4  PHE A 167      65.530 -22.351 -19.141  1.00  0.00           H
ATOM   2703  HD1 PHE A 167      64.944 -22.110 -21.029  1.00  0.00           H
ATOM   2704  HD2 PHE A 167      67.689 -25.127 -20.024  1.00  0.00           H
ATOM   2705  HE1 PHE A 167      64.452 -23.189 -22.998  1.00  0.00           H
ATOM   2706  HE2 PHE A 167      66.872 -26.608 -21.894  1.00  0.00           H
ATOM   2707  HZ  PHE A 167      65.435 -25.578 -23.471  1.00  0.00           H
ATOM   2708  N   ASP A 168      66.853 -20.272 -20.622  1.00  1.00           N
ATOM   2709  CA  ASP A 168      66.959 -19.591 -21.899  1.00  1.00           C
ATOM   2710  C   ASP A 168      68.160 -18.651 -21.968  1.00  1.00           C
ATOM   2711  O   ASP A 168      68.693 -18.630 -23.075  1.00  1.00           O
ATOM   2712  CB  ASP A 168      65.696 -18.778 -22.205  1.00  1.00           C
ATOM   2713  CG  ASP A 168      64.779 -19.636 -23.071  1.00  1.00           C
ATOM   2714  OD1 ASP A 168      65.348 -20.421 -23.859  1.00  1.00           O
ATOM   2715  OD2 ASP A 168      63.591 -19.769 -22.705  1.00  1.00           O
ATOM   2716  H   ASP A 168      66.145 -19.985 -19.963  1.00  0.00           H
ATOM   2717  HA  ASP A 168      67.125 -20.340 -22.670  1.00  0.00           H
ATOM   2718  HB3 ASP A 168      65.150 -18.473 -21.312  1.00  0.00           H
ATOM   2719  H4  ASP A 168      65.871 -17.793 -22.638  1.00  0.00           H
ATOM   2720  N   ALA A 169      68.558 -18.036 -20.847  1.00  1.00           N
ATOM   2721  CA  ALA A 169      69.741 -17.207 -20.703  1.00  1.00           C
ATOM   2722  C   ALA A 169      71.004 -17.993 -21.055  1.00  1.00           C
ATOM   2723  O   ALA A 169      71.816 -17.531 -21.853  1.00  1.00           O
ATOM   2724  CB  ALA A 169      69.847 -16.697 -19.270  1.00  1.00           C
ATOM   2725  H   ALA A 169      67.967 -18.134 -20.033  1.00  0.00           H
ATOM   2726  HA  ALA A 169      69.629 -16.370 -21.392  1.00  0.00           H
ATOM   2727  HB1 ALA A 169      70.543 -15.860 -19.198  1.00  0.00           H
ATOM   2728  HB2 ALA A 169      68.885 -16.365 -18.882  1.00  0.00           H
ATOM   2729  HB3 ALA A 169      70.212 -17.458 -18.578  1.00  0.00           H
ATOM   2730  N   LEU A 170      71.159 -19.212 -20.538  1.00  1.00           N
ATOM   2731  CA  LEU A 170      72.334 -20.022 -20.805  1.00  1.00           C
ATOM   2732  C   LEU A 170      72.275 -20.671 -22.181  1.00  1.00           C
ATOM   2733  O   LEU A 170      73.359 -20.858 -22.736  1.00  1.00           O
ATOM   2734  CB  LEU A 170      72.582 -21.106 -19.752  1.00  1.00           C
ATOM   2735  CG  LEU A 170      73.003 -20.615 -18.366  1.00  1.00           C
ATOM   2736  CD1 LEU A 170      73.774 -21.707 -17.618  1.00  1.00           C
ATOM   2737  CD2 LEU A 170      73.718 -19.258 -18.353  1.00  1.00           C
ATOM   2738  H   LEU A 170      70.450 -19.573 -19.844  1.00  0.00           H
ATOM   2739  HA  LEU A 170      73.212 -19.376 -20.844  1.00  0.00           H
ATOM   2740  HB3 LEU A 170      71.707 -21.755 -19.672  1.00  0.00           H
ATOM   2741  H4  LEU A 170      73.377 -21.747 -20.136  1.00  0.00           H
ATOM   2742  HG  LEU A 170      72.081 -20.432 -17.808  1.00  0.00           H
ATOM   2743 HD11 LEU A 170      74.838 -21.487 -17.544  1.00  0.00           H
ATOM   2744 HD12 LEU A 170      73.412 -21.862 -16.602  1.00  0.00           H
ATOM   2745 HD13 LEU A 170      73.673 -22.679 -18.102  1.00  0.00           H
ATOM   2746 HD21 LEU A 170      73.931 -18.876 -17.354  1.00  0.00           H
ATOM   2747 HD22 LEU A 170      74.670 -19.277 -18.884  1.00  0.00           H
ATOM   2748 HD23 LEU A 170      73.126 -18.456 -18.796  1.00  0.00           H
ATOM   2749  N   ASP A 171      71.104 -20.916 -22.783  1.00  1.00           N
ATOM   2750  CA  ASP A 171      70.987 -21.374 -24.147  1.00  1.00           C
ATOM   2751  C   ASP A 171      71.496 -20.282 -25.080  1.00  1.00           C
ATOM   2752  O   ASP A 171      72.116 -20.602 -26.094  1.00  1.00           O
ATOM   2753  CB  ASP A 171      69.526 -21.673 -24.508  1.00  1.00           C
ATOM   2754  CG  ASP A 171      69.464 -22.401 -25.843  1.00  1.00           C
ATOM   2755  OD1 ASP A 171      70.421 -22.380 -26.647  1.00  1.00           O
ATOM   2756  OD2 ASP A 171      68.411 -23.020 -26.103  1.00  1.00           O
ATOM   2757  H   ASP A 171      70.285 -20.708 -22.230  1.00  0.00           H
ATOM   2758  HA  ASP A 171      71.490 -22.340 -24.197  1.00  0.00           H
ATOM   2759  HB3 ASP A 171      69.094 -22.340 -23.762  1.00  0.00           H
ATOM   2760  H4  ASP A 171      68.888 -20.792 -24.560  1.00  0.00           H
ATOM   2761  N   SER A 172      70.920 -19.089 -24.899  1.00  1.00           N
ATOM   2762  CA  SER A 172      71.329 -17.922 -25.650  1.00  1.00           C
ATOM   2763  C   SER A 172      72.838 -17.760 -25.767  1.00  1.00           C
ATOM   2764  O   SER A 172      73.441 -17.602 -26.827  1.00  1.00           O
ATOM   2765  CB  SER A 172      70.773 -16.602 -25.116  1.00  1.00           C
ATOM   2766  OG  SER A 172      71.277 -15.494 -25.829  1.00  1.00           O
ATOM   2767  H   SER A 172      70.512 -18.810 -24.016  1.00  0.00           H
ATOM   2768  HA  SER A 172      70.708 -17.986 -26.542  1.00  0.00           H
ATOM   2769  HB3 SER A 172      69.707 -16.766 -25.276  1.00  0.00           H
ATOM   2770  H4  SER A 172      70.906 -16.474 -24.041  1.00  0.00           H
ATOM   2771  HG  SER A 172      71.292 -15.694 -26.753  1.00  0.00           H
ATOM   2772  N   PHE A 173      73.423 -17.733 -24.568  1.00  1.00           N
ATOM   2773  CA  PHE A 173      74.828 -17.527 -24.260  1.00  1.00           C
ATOM   2774  C   PHE A 173      75.683 -18.702 -24.731  1.00  1.00           C
ATOM   2775  O   PHE A 173      76.898 -18.619 -24.910  1.00  1.00           O
ATOM   2776  CB  PHE A 173      74.920 -17.352 -22.739  1.00  1.00           C
ATOM   2777  CG  PHE A 173      76.276 -16.980 -22.182  1.00  1.00           C
ATOM   2778  CD1 PHE A 173      76.690 -15.641 -22.164  1.00  1.00           C
ATOM   2779  CD2 PHE A 173      77.123 -17.973 -21.672  1.00  1.00           C
ATOM   2780  CE1 PHE A 173      77.934 -15.294 -21.618  1.00  1.00           C
ATOM   2781  CE2 PHE A 173      78.379 -17.627 -21.158  1.00  1.00           C
ATOM   2782  CZ  PHE A 173      78.790 -16.288 -21.126  1.00  1.00           C
ATOM   2783  H   PHE A 173      72.822 -17.799 -23.757  1.00  0.00           H
ATOM   2784  HA  PHE A 173      75.172 -16.613 -24.747  1.00  0.00           H
ATOM   2785  HB3 PHE A 173      74.225 -16.580 -22.411  1.00  0.00           H
ATOM   2786  H4  PHE A 173      74.600 -18.270 -22.242  1.00  0.00           H
ATOM   2787  HD1 PHE A 173      76.041 -14.870 -22.555  1.00  0.00           H
ATOM   2788  HD2 PHE A 173      76.813 -19.008 -21.669  1.00  0.00           H
ATOM   2789  HE1 PHE A 173      78.250 -14.259 -21.599  1.00  0.00           H
ATOM   2790  HE2 PHE A 173      79.026 -18.385 -20.746  1.00  0.00           H
ATOM   2791  HZ  PHE A 173      79.761 -16.045 -20.717  1.00  0.00           H
ATOM   2792  N   THR A 174      75.029 -19.840 -24.990  1.00  1.00           N
ATOM   2793  CA  THR A 174      75.658 -21.030 -25.543  1.00  1.00           C
ATOM   2794  C   THR A 174      75.368 -21.085 -27.040  1.00  1.00           C
ATOM   2795  O   THR A 174      75.868 -22.006 -27.685  1.00  1.00           O
ATOM   2796  CB  THR A 174      75.313 -22.399 -24.941  1.00  1.00           C
ATOM   2797  OG1 THR A 174      76.150 -23.396 -25.493  1.00  1.00           O
ATOM   2798  CG2 THR A 174      73.850 -22.739 -25.250  1.00  1.00           C
ATOM   2799  H   THR A 174      74.220 -20.030 -24.411  1.00  0.00           H
ATOM   2800  HA  THR A 174      76.738 -20.933 -25.438  1.00  0.00           H
ATOM   2801  HB  THR A 174      75.447 -22.321 -23.863  1.00  0.00           H
ATOM   2802  HG1 THR A 174      75.973 -23.284 -26.415  1.00  0.00           H
ATOM   2803 HG21 THR A 174      73.518 -23.640 -24.734  1.00  0.00           H
ATOM   2804 HG22 THR A 174      73.289 -21.961 -24.735  1.00  0.00           H
ATOM   2805 HG23 THR A 174      73.443 -22.649 -26.258  1.00  0.00           H
ATOM   2806  N   ASP A 175      74.557 -20.200 -27.621  1.00  1.00           N
ATOM   2807  CA  ASP A 175      74.306 -20.303 -29.042  1.00  1.00           C
ATOM   2808  C   ASP A 175      75.271 -19.349 -29.730  1.00  1.00           C
ATOM   2809  O   ASP A 175      75.720 -18.334 -29.202  1.00  1.00           O
ATOM   2810  CB  ASP A 175      72.866 -20.066 -29.493  1.00  1.00           C
ATOM   2811  CG  ASP A 175      72.408 -18.704 -28.989  1.00  1.00           C
ATOM   2812  OD1 ASP A 175      73.135 -17.730 -29.283  1.00  1.00           O
ATOM   2813  OD2 ASP A 175      71.301 -18.675 -28.412  1.00  1.00           O
ATOM   2814  H   ASP A 175      74.115 -19.473 -27.071  1.00  0.00           H
ATOM   2815  HA  ASP A 175      74.515 -21.313 -29.392  1.00  0.00           H
ATOM   2816  HB3 ASP A 175      72.485 -20.273 -30.492  1.00  0.00           H
ATOM   2817  H4  ASP A 175      72.294 -20.793 -28.915  1.00  0.00           H
ATOM   2818  N   PRO A 176      75.645 -19.746 -30.948  1.00  1.00           N
ATOM   2819  CA  PRO A 176      76.639 -19.024 -31.718  1.00  1.00           C
ATOM   2820  C   PRO A 176      76.356 -17.530 -31.784  1.00  1.00           C
ATOM   2821  O   PRO A 176      77.304 -16.749 -31.763  1.00  1.00           O
ATOM   2822  CD  PRO A 176      74.789 -20.538 -31.808  1.00  1.00           C
ATOM   2823  CB  PRO A 176      76.632 -19.672 -33.103  1.00  1.00           C
ATOM   2824  CG  PRO A 176      75.195 -20.179 -33.237  1.00  1.00           C
ATOM   2825  HA  PRO A 176      77.603 -19.237 -31.257  1.00  0.00           H
ATOM   2826  HD3 PRO A 176      74.881 -21.604 -31.599  1.00  0.00           H
ATOM   2827  H4  PRO A 176      73.744 -20.231 -31.863  1.00  0.00           H
ATOM   2828  HB3 PRO A 176      76.924 -18.987 -33.901  1.00  0.00           H
ATOM   2829  H5  PRO A 176      77.329 -20.509 -33.104  1.00  0.00           H
ATOM   2830  HG3 PRO A 176      75.116 -21.027 -33.916  1.00  0.00           H
ATOM   2831  H6  PRO A 176      74.565 -19.381 -33.631  1.00  0.00           H
ATOM   2832  N   ASN A 177      75.082 -17.169 -31.942  1.00  1.00           N
ATOM   2833  CA  ASN A 177      74.934 -15.733 -32.064  1.00  1.00           C
ATOM   2834  C   ASN A 177      75.100 -15.083 -30.698  1.00  1.00           C
ATOM   2835  O   ASN A 177      75.274 -13.867 -30.659  1.00  1.00           O
ATOM   2836  CB  ASN A 177      73.680 -15.197 -32.755  1.00  1.00           C
ATOM   2837  CG  ASN A 177      73.735 -15.682 -34.196  1.00  1.00           C
ATOM   2838  OD1 ASN A 177      74.483 -16.581 -34.575  1.00  1.00           O
ATOM   2839  ND2 ASN A 177      72.877 -15.068 -35.015  1.00  1.00           N
ATOM   2840  H   ASN A 177      74.279 -17.783 -31.946  1.00  0.00           H
ATOM   2841  HA  ASN A 177      75.735 -15.294 -32.660  1.00  0.00           H
ATOM   2842  HB3 ASN A 177      73.121 -16.089 -32.473  1.00  0.00           H
ATOM   2843  H4  ASN A 177      73.131 -14.336 -32.371  1.00  0.00           H
ATOM   2844 HD22 ASN A 177      72.920 -15.347 -35.984  1.00  0.00           H
ATOM   2845 HD21 ASN A 177      72.265 -14.337 -34.678  1.00  0.00           H
ATOM   2846  N   LEU A 178      74.978 -15.881 -29.636  1.00  1.00           N
ATOM   2847  CA  LEU A 178      75.150 -15.178 -28.381  1.00  1.00           C
ATOM   2848  C   LEU A 178      76.261 -15.908 -27.649  1.00  1.00           C
ATOM   2849  O   LEU A 178      75.941 -16.982 -27.144  1.00  1.00           O
ATOM   2850  CB  LEU A 178      73.906 -14.998 -27.515  1.00  1.00           C
ATOM   2851  CG  LEU A 178      72.779 -14.295 -28.272  1.00  1.00           C
ATOM   2852  CD1 LEU A 178      71.940 -15.253 -29.118  1.00  1.00           C
ATOM   2853  CD2 LEU A 178      71.969 -13.353 -27.381  1.00  1.00           C
ATOM   2854  H   LEU A 178      74.750 -16.865 -29.622  1.00  0.00           H
ATOM   2855  HA  LEU A 178      75.768 -14.295 -28.543  1.00  0.00           H
ATOM   2856  HB3 LEU A 178      73.498 -15.960 -27.823  1.00  0.00           H
ATOM   2857  H4  LEU A 178      73.972 -14.959 -26.428  1.00  0.00           H
ATOM   2858  HG  LEU A 178      73.147 -13.845 -29.194  1.00  0.00           H
ATOM   2859 HD11 LEU A 178      71.055 -14.732 -29.484  1.00  0.00           H
ATOM   2860 HD12 LEU A 178      72.527 -15.652 -29.945  1.00  0.00           H
ATOM   2861 HD13 LEU A 178      71.533 -16.012 -28.449  1.00  0.00           H
ATOM   2862 HD21 LEU A 178      71.929 -12.346 -27.797  1.00  0.00           H
ATOM   2863 HD22 LEU A 178      70.919 -13.647 -27.362  1.00  0.00           H
ATOM   2864 HD23 LEU A 178      72.306 -13.324 -26.345  1.00  0.00           H
ATOM   2865  N   PHE A 179      77.485 -15.379 -27.673  1.00  1.00           N
ATOM   2866  CA  PHE A 179      78.677 -15.720 -26.928  1.00  1.00           C
ATOM   2867  C   PHE A 179      79.318 -16.908 -27.625  1.00  1.00           C
ATOM   2868  O   PHE A 179      80.530 -16.858 -27.827  1.00  1.00           O
ATOM   2869  CB  PHE A 179      78.467 -15.876 -25.421  1.00  1.00           C
ATOM   2870  CG  PHE A 179      79.488 -15.084 -24.641  1.00  1.00           C
ATOM   2871  CD1 PHE A 179      79.206 -13.790 -24.185  1.00  1.00           C
ATOM   2872  CD2 PHE A 179      80.756 -15.639 -24.425  1.00  1.00           C
ATOM   2873  CE1 PHE A 179      80.189 -13.059 -23.508  1.00  1.00           C
ATOM   2874  CE2 PHE A 179      81.738 -14.911 -23.743  1.00  1.00           C
ATOM   2875  CZ  PHE A 179      81.461 -13.611 -23.298  1.00  1.00           C
ATOM   2876  H   PHE A 179      77.591 -14.590 -28.295  1.00  0.00           H
ATOM   2877  HA  PHE A 179      79.334 -14.873 -27.105  1.00  0.00           H
ATOM   2878  HB3 PHE A 179      77.458 -15.617 -25.098  1.00  0.00           H
ATOM   2879  H4  PHE A 179      78.592 -16.919 -25.130  1.00  0.00           H
ATOM   2880  HD1 PHE A 179      78.242 -13.333 -24.348  1.00  0.00           H
ATOM   2881  HD2 PHE A 179      80.989 -16.619 -24.814  1.00  0.00           H
ATOM   2882  HE1 PHE A 179      79.973 -12.053 -23.175  1.00  0.00           H
ATOM   2883  HE2 PHE A 179      82.712 -15.352 -23.588  1.00  0.00           H
ATOM   2884  HZ  PHE A 179      82.231 -13.026 -22.816  1.00  0.00           H
ATOM   2885  N   ALA A 180      78.504 -17.906 -28.019  1.00  1.00           N
ATOM   2886  CA  ALA A 180      79.006 -19.109 -28.641  1.00  1.00           C
ATOM   2887  C   ALA A 180      80.054 -19.731 -27.732  1.00  1.00           C
ATOM   2888  O   ALA A 180      81.124 -20.069 -28.238  1.00  1.00           O
ATOM   2889  CB  ALA A 180      79.595 -18.898 -30.034  1.00  1.00           C
ATOM   2890  H   ALA A 180      77.505 -17.760 -27.957  1.00  0.00           H
ATOM   2891  HA  ALA A 180      78.157 -19.790 -28.688  1.00  0.00           H
ATOM   2892  HB1 ALA A 180      79.580 -19.812 -30.627  1.00  0.00           H
ATOM   2893  HB2 ALA A 180      79.074 -18.090 -30.549  1.00  0.00           H
ATOM   2894  HB3 ALA A 180      80.617 -18.521 -30.017  1.00  0.00           H
ATOM   2895  N   LEU A 181      79.769 -19.902 -26.439  1.00  1.00           N
ATOM   2896  CA  LEU A 181      80.614 -20.750 -25.579  1.00  1.00           C
ATOM   2897  C   LEU A 181      80.228 -22.215 -25.822  1.00  1.00           C
ATOM   2898  O   LEU A 181      79.066 -22.524 -26.129  1.00  1.00           O
ATOM   2899  CB  LEU A 181      80.352 -20.476 -24.094  1.00  1.00           C
ATOM   2900  CG  LEU A 181      80.948 -19.191 -23.504  1.00  1.00           C
ATOM   2901  CD1 LEU A 181      81.135 -19.325 -21.987  1.00  1.00           C
ATOM   2902  CD2 LEU A 181      82.311 -18.794 -24.106  1.00  1.00           C
ATOM   2903  H   LEU A 181      78.873 -19.604 -26.082  1.00  0.00           H
ATOM   2904  HA  LEU A 181      81.667 -20.648 -25.837  1.00  0.00           H
ATOM   2905  HB3 LEU A 181      79.282 -20.486 -23.891  1.00  0.00           H
ATOM   2906  H4  LEU A 181      80.751 -21.315 -23.519  1.00  0.00           H
ATOM   2907  HG  LEU A 181      80.238 -18.390 -23.702  1.00  0.00           H
ATOM   2908 HD11 LEU A 181      81.221 -18.343 -21.524  1.00  0.00           H
ATOM   2909 HD12 LEU A 181      80.295 -19.860 -21.541  1.00  0.00           H
ATOM   2910 HD13 LEU A 181      82.030 -19.895 -21.748  1.00  0.00           H
ATOM   2911 HD21 LEU A 181      82.717 -17.900 -23.632  1.00  0.00           H
ATOM   2912 HD22 LEU A 181      83.063 -19.576 -24.004  1.00  0.00           H
ATOM   2913 HD23 LEU A 181      82.230 -18.563 -25.170  1.00  0.00           H
ATOM   2914  N   SER A 182      81.184 -23.145 -25.644  1.00  1.00           N
ATOM   2915  CA  SER A 182      80.919 -24.546 -25.461  1.00  1.00           C
ATOM   2916  C   SER A 182      80.393 -24.759 -24.027  1.00  1.00           C
ATOM   2917  O   SER A 182      81.032 -24.232 -23.129  1.00  1.00           O
ATOM   2918  CB  SER A 182      82.235 -25.313 -25.565  1.00  1.00           C
ATOM   2919  OG  SER A 182      82.710 -25.415 -26.902  1.00  1.00           O
ATOM   2920  H   SER A 182      82.102 -22.795 -25.405  1.00  0.00           H
ATOM   2921  HA  SER A 182      80.234 -24.892 -26.239  1.00  0.00           H
ATOM   2922  HB3 SER A 182      83.029 -24.869 -24.962  1.00  0.00           H
ATOM   2923  H4  SER A 182      82.123 -26.346 -25.229  1.00  0.00           H
ATOM   2924  HG  SER A 182      83.539 -25.866 -26.932  1.00  0.00           H
ATOM   2925  N   PRO A 183      79.249 -25.427 -23.805  1.00  1.00           N
ATOM   2926  CA  PRO A 183      78.692 -25.666 -22.483  1.00  1.00           C
ATOM   2927  C   PRO A 183      79.571 -26.177 -21.348  1.00  1.00           C
ATOM   2928  O   PRO A 183      79.168 -26.142 -20.187  1.00  1.00           O
ATOM   2929  CD  PRO A 183      78.382 -25.958 -24.836  1.00  1.00           C
ATOM   2930  CB  PRO A 183      77.527 -26.633 -22.710  1.00  1.00           C
ATOM   2931  CG  PRO A 183      77.106 -26.441 -24.170  1.00  1.00           C
ATOM   2932  HA  PRO A 183      78.253 -24.715 -22.168  1.00  0.00           H
ATOM   2933  HD3 PRO A 183      78.116 -25.207 -25.585  1.00  0.00           H
ATOM   2934  H4  PRO A 183      78.864 -26.774 -25.376  1.00  0.00           H
ATOM   2935  HB3 PRO A 183      77.851 -27.663 -22.561  1.00  0.00           H
ATOM   2936  H5  PRO A 183      76.697 -26.441 -22.028  1.00  0.00           H
ATOM   2937  HG3 PRO A 183      76.329 -25.680 -24.204  1.00  0.00           H
ATOM   2938  H6  PRO A 183      76.693 -27.355 -24.595  1.00  0.00           H
ATOM   2939  N   ARG A 184      80.760 -26.712 -21.630  1.00  1.00           N
ATOM   2940  CA  ARG A 184      81.821 -27.023 -20.682  1.00  1.00           C
ATOM   2941  C   ARG A 184      82.449 -25.790 -20.036  1.00  1.00           C
ATOM   2942  O   ARG A 184      83.012 -25.855 -18.941  1.00  1.00           O
ATOM   2943  CB  ARG A 184      82.927 -27.837 -21.373  1.00  1.00           C
ATOM   2944  CG  ARG A 184      84.167 -28.181 -20.530  1.00  1.00           C
ATOM   2945  CD  ARG A 184      83.896 -28.940 -19.228  1.00  1.00           C
ATOM   2946  NE  ARG A 184      83.707 -30.368 -19.497  1.00  1.00           N
ATOM   2947  CZ  ARG A 184      82.552 -30.971 -19.794  1.00  1.00           C
ATOM   2948  NH1 ARG A 184      81.381 -30.317 -19.795  1.00  1.00           N
ATOM   2949  NH2 ARG A 184      82.541 -32.267 -20.122  1.00  1.00           N
ATOM   2950  H   ARG A 184      81.036 -26.724 -22.604  1.00  0.00           H
ATOM   2951  HA  ARG A 184      81.350 -27.611 -19.891  1.00  0.00           H
ATOM   2952  HB3 ARG A 184      82.493 -28.762 -21.756  1.00  0.00           H
ATOM   2953  H4  ARG A 184      83.252 -27.291 -22.258  1.00  0.00           H
ATOM   2954  HG3 ARG A 184      84.850 -28.773 -21.145  1.00  0.00           H
ATOM   2955  H5  ARG A 184      84.739 -27.279 -20.309  1.00  0.00           H
ATOM   2956  HD3 ARG A 184      84.769 -28.872 -18.577  1.00  0.00           H
ATOM   2957  H6  ARG A 184      83.064 -28.526 -18.662  1.00  0.00           H
ATOM   2958  HE  ARG A 184      84.551 -30.925 -19.490  1.00  0.00           H
ATOM   2959 HH12 ARG A 184      80.510 -30.788 -20.003  1.00  0.00           H
ATOM   2960 HH11 ARG A 184      81.316 -29.370 -19.440  1.00  0.00           H
ATOM   2961 HH22 ARG A 184      81.675 -32.728 -20.354  1.00  0.00           H
ATOM   2962 HH21 ARG A 184      83.398 -32.803 -20.131  1.00  0.00           H
ATOM   2963  N   ARG A 185      82.334 -24.638 -20.689  1.00  1.00           N
ATOM   2964  CA  ARG A 185      82.881 -23.363 -20.283  1.00  1.00           C
ATOM   2965  C   ARG A 185      81.858 -22.497 -19.544  1.00  1.00           C
ATOM   2966  O   ARG A 185      81.993 -21.295 -19.413  1.00  1.00           O
ATOM   2967  CB  ARG A 185      83.273 -22.697 -21.642  1.00  1.00           C
ATOM   2968  CG  ARG A 185      84.519 -21.795 -21.577  1.00  1.00           C
ATOM   2969  CD  ARG A 185      85.817 -22.550 -21.324  1.00  1.00           C
ATOM   2970  NE  ARG A 185      86.990 -21.870 -21.936  1.00  1.00           N
ATOM   2971  CZ  ARG A 185      87.566 -20.772 -21.429  1.00  1.00           C
ATOM   2972  NH1 ARG A 185      87.183 -20.256 -20.270  1.00  1.00           N
ATOM   2973  NH2 ARG A 185      88.539 -20.195 -22.129  1.00  1.00           N
ATOM   2974  H   ARG A 185      81.771 -24.619 -21.528  1.00  0.00           H
ATOM   2975  HA  ARG A 185      83.763 -23.494 -19.652  1.00  0.00           H
ATOM   2976  HB3 ARG A 185      83.461 -23.429 -22.426  1.00  0.00           H
ATOM   2977  H4  ARG A 185      82.446 -22.101 -22.035  1.00  0.00           H
ATOM   2978  HG3 ARG A 185      84.604 -21.199 -22.489  1.00  0.00           H
ATOM   2979  H5  ARG A 185      84.369 -21.059 -20.786  1.00  0.00           H
ATOM   2980  HD3 ARG A 185      85.973 -22.723 -20.257  1.00  0.00           H
ATOM   2981  H6  ARG A 185      85.761 -23.540 -21.790  1.00  0.00           H
ATOM   2982  HE  ARG A 185      87.227 -22.033 -22.905  1.00  0.00           H
ATOM   2983 HH12 ARG A 185      87.472 -19.316 -20.012  1.00  0.00           H
ATOM   2984 HH11 ARG A 185      86.466 -20.690 -19.678  1.00  0.00           H
ATOM   2985 HH22 ARG A 185      88.896 -19.291 -21.805  1.00  0.00           H
ATOM   2986 HH21 ARG A 185      89.036 -20.719 -22.839  1.00  0.00           H
ATOM   2987  N   LEU A 186      80.753 -23.129 -19.166  1.00  1.00           N
ATOM   2988  CA  LEU A 186      79.447 -22.561 -18.869  1.00  1.00           C
ATOM   2989  C   LEU A 186      78.855 -23.336 -17.698  1.00  1.00           C
ATOM   2990  O   LEU A 186      78.979 -24.560 -17.715  1.00  1.00           O
ATOM   2991  CB  LEU A 186      78.658 -22.725 -20.193  1.00  1.00           C
ATOM   2992  CG  LEU A 186      77.695 -21.630 -20.625  1.00  1.00           C
ATOM   2993  CD1 LEU A 186      77.232 -21.884 -22.070  1.00  1.00           C
ATOM   2994  CD2 LEU A 186      76.450 -21.525 -19.734  1.00  1.00           C
ATOM   2995  H   LEU A 186      80.769 -24.137 -19.223  1.00  0.00           H
ATOM   2996  HA  LEU A 186      79.549 -21.503 -18.626  1.00  0.00           H
ATOM   2997  HB3 LEU A 186      79.354 -22.850 -21.022  1.00  0.00           H
ATOM   2998  H4  LEU A 186      78.113 -23.673 -20.191  1.00  0.00           H
ATOM   2999  HG  LEU A 186      78.217 -20.674 -20.606  1.00  0.00           H
ATOM   3000 HD11 LEU A 186      76.601 -21.071 -22.432  1.00  0.00           H
ATOM   3001 HD12 LEU A 186      78.083 -21.952 -22.748  1.00  0.00           H
ATOM   3002 HD13 LEU A 186      76.676 -22.816 -22.133  1.00  0.00           H
ATOM   3003 HD21 LEU A 186      75.795 -20.727 -20.070  1.00  0.00           H
ATOM   3004 HD22 LEU A 186      75.891 -22.462 -19.758  1.00  0.00           H
ATOM   3005 HD23 LEU A 186      76.723 -21.360 -18.691  1.00  0.00           H
ATOM   3006  N   SER A 187      78.324 -22.699 -16.655  1.00  1.00           N
ATOM   3007  CA  SER A 187      78.031 -23.422 -15.418  1.00  1.00           C
ATOM   3008  C   SER A 187      76.788 -22.950 -14.656  1.00  1.00           C
ATOM   3009  O   SER A 187      76.602 -21.705 -14.497  1.00  1.00           O
ATOM   3010  CB  SER A 187      79.308 -23.491 -14.597  1.00  1.00           C
ATOM   3011  OG  SER A 187      79.115 -24.016 -13.313  1.00  1.00           O
ATOM   3012  H   SER A 187      78.357 -21.696 -16.593  1.00  0.00           H
ATOM   3013  HA  SER A 187      77.768 -24.449 -15.661  1.00  0.00           H
ATOM   3014  HB3 SER A 187      80.061 -24.071 -15.142  1.00  0.00           H
ATOM   3015  H4  SER A 187      79.792 -22.512 -14.542  1.00  0.00           H
ATOM   3016  HG  SER A 187      79.151 -23.478 -12.774  1.00  0.00           H
ATOM   3017  N   ILE A 188      75.950 -23.880 -14.249  1.00  1.00           N
ATOM   3018  CA  ILE A 188      74.770 -23.734 -13.391  1.00  1.00           C
ATOM   3019  C   ILE A 188      75.201 -23.864 -11.923  1.00  1.00           C
ATOM   3020  O   ILE A 188      75.631 -24.796 -11.424  1.00  1.00           O
ATOM   3021  CB  ILE A 188      73.868 -24.915 -13.766  1.00  1.00           C
ATOM   3022  CG2 ILE A 188      72.512 -24.938 -12.976  1.00  1.00           C
ATOM   3023  CG1 ILE A 188      73.511 -25.096 -15.208  1.00  1.00           C
ATOM   3024  CD1 ILE A 188      72.875 -26.458 -15.571  1.00  1.00           C
ATOM   3025  H   ILE A 188      76.275 -24.816 -14.406  1.00  0.00           H
ATOM   3026  HA  ILE A 188      74.283 -22.771 -13.622  1.00  0.00           H
ATOM   3027  HB  ILE A 188      74.388 -25.827 -13.468  1.00  0.00           H
ATOM   3028 HG21 ILE A 188      71.783 -24.295 -13.455  1.00  0.00           H
ATOM   3029 HG22 ILE A 188      72.112 -25.951 -12.908  1.00  0.00           H
ATOM   3030 HG23 ILE A 188      72.682 -24.605 -11.948  1.00  0.00           H
ATOM   3031 HG13 ILE A 188      72.872 -24.291 -15.598  1.00  0.00           H
ATOM   3032  H4  ILE A 188      74.395 -25.040 -15.853  1.00  0.00           H
ATOM   3033 HD11 ILE A 188      72.691 -26.592 -16.634  1.00  0.00           H
ATOM   3034 HD12 ILE A 188      73.471 -27.282 -15.177  1.00  0.00           H
ATOM   3035 HD13 ILE A 188      71.891 -26.519 -15.094  1.00  0.00           H
ATOM   3036  N   SER A 189      75.220 -22.683 -11.137  1.00  1.00           N
ATOM   3037  CA  SER A 189      75.589 -22.798  -9.761  1.00  1.00           C
ATOM   3038  C   SER A 189      74.399 -23.061  -8.863  1.00  1.00           C
ATOM   3039  O   SER A 189      73.320 -22.528  -9.097  1.00  1.00           O
ATOM   3040  CB  SER A 189      76.294 -21.469  -9.310  1.00  1.00           C
ATOM   3041  OG  SER A 189      77.183 -21.695  -8.224  1.00  1.00           O
ATOM   3042  H   SER A 189      75.110 -21.667 -10.922  1.00  0.00           H
ATOM   3043  HA  SER A 189      76.365 -23.577  -9.635  1.00  0.00           H
ATOM   3044  HB3 SER A 189      76.963 -21.077 -10.081  1.00  0.00           H
ATOM   3045  H4  SER A 189      75.649 -20.645  -9.037  1.00  0.00           H
ATOM   3046  HG  SER A 189      76.622 -21.923  -7.470  1.00  0.00           H
ATOM   3047  N   THR A 190      74.544 -24.023  -7.927  1.00  1.00           N
ATOM   3048  CA  THR A 190      73.493 -24.594  -7.062  1.00  1.00           C
ATOM   3049  C   THR A 190      74.006 -24.818  -5.603  1.00  1.00           C
ATOM   3050  O   THR A 190      75.146 -24.913  -5.284  1.00  1.00           O
ATOM   3051  CB  THR A 190      72.956 -25.810  -7.833  1.00  1.00           C
ATOM   3052  OG1 THR A 190      73.731 -27.001  -7.805  1.00  1.00           O
ATOM   3053  CG2 THR A 190      72.625 -25.652  -9.319  1.00  1.00           C
ATOM   3054  H   THR A 190      75.453 -24.468  -7.868  1.00  0.00           H
ATOM   3055  HA  THR A 190      72.705 -23.851  -6.995  1.00  0.00           H
ATOM   3056  HB  THR A 190      72.029 -26.076  -7.312  1.00  0.00           H
ATOM   3057  HG1 THR A 190      74.564 -26.663  -8.171  1.00  0.00           H
ATOM   3058 HG21 THR A 190      72.078 -26.511  -9.709  1.00  0.00           H
ATOM   3059 HG22 THR A 190      71.996 -24.777  -9.487  1.00  0.00           H
ATOM   3060 HG23 THR A 190      73.520 -25.563  -9.932  1.00  0.00           H
ATOM   3061  N   ILE A 191      73.059 -25.143  -4.753  1.00  1.00           N
ATOM   3062  CA  ILE A 191      73.276 -26.018  -3.579  1.00  1.00           C
ATOM   3063  C   ILE A 191      72.723 -27.367  -4.052  1.00  1.00           C
ATOM   3064  O   ILE A 191      73.364 -28.421  -3.896  1.00  1.00           O
ATOM   3065  CB  ILE A 191      72.576 -25.430  -2.293  1.00  1.00           C
ATOM   3066  CG2 ILE A 191      72.277 -26.592  -1.302  1.00  1.00           C
ATOM   3067  CG1 ILE A 191      73.407 -24.329  -1.698  1.00  1.00           C
ATOM   3068  CD1 ILE A 191      72.863 -23.751  -0.419  1.00  1.00           C
ATOM   3069  H   ILE A 191      72.068 -24.820  -4.670  1.00  0.00           H
ATOM   3070  HA  ILE A 191      74.291 -26.083  -3.288  1.00  0.00           H
ATOM   3071  HB  ILE A 191      71.588 -25.064  -2.606  1.00  0.00           H
ATOM   3072 HG21 ILE A 191      71.796 -26.243  -0.385  1.00  0.00           H
ATOM   3073 HG22 ILE A 191      71.613 -27.386  -1.640  1.00  0.00           H
ATOM   3074 HG23 ILE A 191      73.184 -27.069  -0.923  1.00  0.00           H
ATOM   3075 HG13 ILE A 191      74.403 -24.710  -1.489  1.00  0.00           H
ATOM   3076  H4  ILE A 191      73.525 -23.486  -2.399  1.00  0.00           H
ATOM   3077 HD11 ILE A 191      73.555 -22.998  -0.025  1.00  0.00           H
ATOM   3078 HD12 ILE A 191      71.871 -23.313  -0.595  1.00  0.00           H
ATOM   3079 HD13 ILE A 191      72.775 -24.506   0.359  1.00  0.00           H
ATOM   3080  N   GLY A 192      71.487 -27.418  -4.597  1.00  1.00           N
ATOM   3081  CA  GLY A 192      70.892 -28.613  -5.134  1.00  1.00           C
ATOM   3082  C   GLY A 192      69.393 -28.644  -4.737  1.00  1.00           C
ATOM   3083  O   GLY A 192      69.037 -28.386  -3.592  1.00  1.00           O
ATOM   3084  H   GLY A 192      70.827 -26.676  -4.732  1.00  0.00           H
ATOM   3085  HA3 GLY A 192      70.983 -28.570  -6.225  1.00  0.00           H
ATOM   3086  H4  GLY A 192      71.347 -29.539  -4.793  1.00  0.00           H
ATOM   3087  N   ILE A 193      68.505 -28.961  -5.674  1.00  1.00           N
ATOM   3088  CA  ILE A 193      67.066 -28.959  -5.571  1.00  1.00           C
ATOM   3089  C   ILE A 193      66.420 -30.251  -5.995  1.00  1.00           C
ATOM   3090  O   ILE A 193      65.281 -30.493  -5.582  1.00  1.00           O
ATOM   3091  CB  ILE A 193      66.431 -27.715  -6.252  1.00  1.00           C
ATOM   3092  CG2 ILE A 193      64.953 -27.729  -6.492  1.00  1.00           C
ATOM   3093  CG1 ILE A 193      66.847 -26.362  -5.614  1.00  1.00           C
ATOM   3094  CD1 ILE A 193      66.191 -26.058  -4.269  1.00  1.00           C
ATOM   3095  H   ILE A 193      68.838 -29.071  -6.519  1.00  0.00           H
ATOM   3096  HA  ILE A 193      66.801 -28.878  -4.511  1.00  0.00           H
ATOM   3097  HB  ILE A 193      66.860 -27.683  -7.256  1.00  0.00           H
ATOM   3098 HG21 ILE A 193      64.562 -26.772  -6.847  1.00  0.00           H
ATOM   3099 HG22 ILE A 193      64.620 -28.485  -7.198  1.00  0.00           H
ATOM   3100 HG23 ILE A 193      64.413 -27.924  -5.563  1.00  0.00           H
ATOM   3101 HG13 ILE A 193      67.930 -26.278  -5.491  1.00  0.00           H
ATOM   3102  H4  ILE A 193      66.590 -25.532  -6.274  1.00  0.00           H
ATOM   3103 HD11 ILE A 193      65.105 -26.013  -4.337  1.00  0.00           H
ATOM   3104 HD12 ILE A 193      66.448 -26.806  -3.517  1.00  0.00           H
ATOM   3105 HD13 ILE A 193      66.510 -25.092  -3.874  1.00  0.00           H
ATOM   3106  N   ILE A 194      67.046 -31.106  -6.819  1.00  1.00           N
ATOM   3107  CA  ILE A 194      66.673 -32.430  -7.270  1.00  1.00           C
ATOM   3108  C   ILE A 194      65.656 -32.474  -8.407  1.00  1.00           C
ATOM   3109  O   ILE A 194      66.059 -32.697  -9.550  1.00  1.00           O
ATOM   3110  CB  ILE A 194      66.453 -33.539  -6.213  1.00  1.00           C
ATOM   3111  CG2 ILE A 194      65.714 -34.778  -6.638  1.00  1.00           C
ATOM   3112  CG1 ILE A 194      67.785 -33.931  -5.520  1.00  1.00           C
ATOM   3113  CD1 ILE A 194      68.464 -32.845  -4.733  1.00  1.00           C
ATOM   3114  H   ILE A 194      67.988 -30.877  -7.117  1.00  0.00           H
ATOM   3115  HA  ILE A 194      67.549 -32.847  -7.773  1.00  0.00           H
ATOM   3116  HB  ILE A 194      65.914 -32.994  -5.437  1.00  0.00           H
ATOM   3117 HG21 ILE A 194      66.002 -35.701  -6.135  1.00  0.00           H
ATOM   3118 HG22 ILE A 194      64.626 -34.822  -6.643  1.00  0.00           H
ATOM   3119 HG23 ILE A 194      65.901 -35.066  -7.674  1.00  0.00           H
ATOM   3120 HG13 ILE A 194      67.666 -34.840  -4.929  1.00  0.00           H
ATOM   3121  H4  ILE A 194      68.587 -34.252  -6.186  1.00  0.00           H
ATOM   3122 HD11 ILE A 194      68.811 -33.334  -3.823  1.00  0.00           H
ATOM   3123 HD12 ILE A 194      69.334 -32.451  -5.259  1.00  0.00           H
ATOM   3124 HD13 ILE A 194      67.824 -32.007  -4.460  1.00  0.00           H
ATOM   3125  N   PRO A 195      64.341 -32.330  -8.173  1.00  1.00           N
ATOM   3126  CA  PRO A 195      63.369 -32.161  -9.241  1.00  1.00           C
ATOM   3127  C   PRO A 195      63.682 -31.037 -10.229  1.00  1.00           C
ATOM   3128  O   PRO A 195      63.558 -31.305 -11.421  1.00  1.00           O
ATOM   3129  CD  PRO A 195      63.570 -32.502  -6.953  1.00  1.00           C
ATOM   3130  CB  PRO A 195      61.967 -32.011  -8.676  1.00  1.00           C
ATOM   3131  CG  PRO A 195      62.232 -31.842  -7.160  1.00  1.00           C
ATOM   3132  HA  PRO A 195      63.416 -33.094  -9.803  1.00  0.00           H
ATOM   3133  HD3 PRO A 195      63.346 -33.564  -6.924  1.00  0.00           H
ATOM   3134  H4  PRO A 195      63.970 -32.296  -5.957  1.00  0.00           H
ATOM   3135  HB3 PRO A 195      61.371 -31.186  -9.059  1.00  0.00           H
ATOM   3136  H5  PRO A 195      61.479 -32.971  -8.846  1.00  0.00           H
ATOM   3137  HG3 PRO A 195      61.482 -32.309  -6.522  1.00  0.00           H
ATOM   3138  H6  PRO A 195      62.303 -30.789  -6.893  1.00  0.00           H
ATOM   3139  N   SER A 196      64.095 -29.854  -9.776  1.00  1.00           N
ATOM   3140  CA  SER A 196      64.543 -28.833 -10.700  1.00  1.00           C
ATOM   3141  C   SER A 196      65.759 -29.346 -11.480  1.00  1.00           C
ATOM   3142  O   SER A 196      65.731 -29.317 -12.702  1.00  1.00           O
ATOM   3143  CB  SER A 196      64.862 -27.518  -9.987  1.00  1.00           C
ATOM   3144  OG  SER A 196      63.713 -26.925  -9.438  1.00  1.00           O
ATOM   3145  H   SER A 196      64.044 -29.616  -8.794  1.00  0.00           H
ATOM   3146  HA  SER A 196      63.748 -28.613 -11.411  1.00  0.00           H
ATOM   3147  HB3 SER A 196      65.584 -27.764  -9.205  1.00  0.00           H
ATOM   3148  H4  SER A 196      65.354 -26.817 -10.661  1.00  0.00           H
ATOM   3149  HG  SER A 196      63.957 -26.028  -9.251  1.00  0.00           H
ATOM   3150  N   ILE A 197      66.732 -29.979 -10.832  1.00  1.00           N
ATOM   3151  CA  ILE A 197      67.918 -30.529 -11.485  1.00  1.00           C
ATOM   3152  C   ILE A 197      67.594 -31.580 -12.552  1.00  1.00           C
ATOM   3153  O   ILE A 197      68.177 -31.551 -13.640  1.00  1.00           O
ATOM   3154  CB  ILE A 197      68.911 -31.060 -10.440  1.00  1.00           C
ATOM   3155  CG2 ILE A 197      70.226 -31.472 -11.092  1.00  1.00           C
ATOM   3156  CG1 ILE A 197      69.227 -30.169  -9.236  1.00  1.00           C
ATOM   3157  CD1 ILE A 197      70.054 -30.853  -8.140  1.00  1.00           C
ATOM   3158  H   ILE A 197      66.584 -30.169  -9.853  1.00  0.00           H
ATOM   3159  HA  ILE A 197      68.414 -29.693 -11.981  1.00  0.00           H
ATOM   3160  HB  ILE A 197      68.420 -31.944 -10.030  1.00  0.00           H
ATOM   3161 HG21 ILE A 197      71.021 -31.762 -10.402  1.00  0.00           H
ATOM   3162 HG22 ILE A 197      70.060 -32.370 -11.687  1.00  0.00           H
ATOM   3163 HG23 ILE A 197      70.619 -30.687 -11.735  1.00  0.00           H
ATOM   3164 HG13 ILE A 197      69.768 -29.299  -9.607  1.00  0.00           H
ATOM   3165  H4  ILE A 197      68.296 -29.799  -8.801  1.00  0.00           H
ATOM   3166 HD11 ILE A 197      70.079 -30.276  -7.216  1.00  0.00           H
ATOM   3167 HD12 ILE A 197      69.674 -31.839  -7.877  1.00  0.00           H
ATOM   3168 HD13 ILE A 197      71.101 -30.969  -8.424  1.00  0.00           H
ATOM   3169  N   LYS A 198      66.648 -32.500 -12.347  1.00  1.00           N
ATOM   3170  CA  LYS A 198      66.217 -33.484 -13.321  1.00  1.00           C
ATOM   3171  C   LYS A 198      65.302 -32.896 -14.389  1.00  1.00           C
ATOM   3172  O   LYS A 198      65.687 -33.089 -15.545  1.00  1.00           O
ATOM   3173  CB  LYS A 198      65.261 -34.519 -12.713  1.00  1.00           C
ATOM   3174  CG  LYS A 198      65.996 -35.458 -11.754  1.00  1.00           C
ATOM   3175  CD  LYS A 198      65.158 -36.496 -11.015  1.00  1.00           C
ATOM   3176  CE  LYS A 198      65.051 -37.841 -11.737  1.00  1.00           C
ATOM   3177  NZ  LYS A 198      64.521 -38.884 -10.841  1.00  1.00           N
ATOM   3178  H   LYS A 198      66.257 -32.557 -11.418  1.00  0.00           H
ATOM   3179  HA  LYS A 198      67.041 -34.087 -13.704  1.00  0.00           H
ATOM   3180  HB3 LYS A 198      64.375 -34.118 -12.220  1.00  0.00           H
ATOM   3181  H4  LYS A 198      64.863 -35.178 -13.484  1.00  0.00           H
ATOM   3182  HG3 LYS A 198      67.048 -35.672 -11.940  1.00  0.00           H
ATOM   3183  H5  LYS A 198      66.187 -34.789 -10.915  1.00  0.00           H
ATOM   3184  HD3 LYS A 198      65.456 -36.679  -9.983  1.00  0.00           H
ATOM   3185  H6  LYS A 198      64.139 -36.116 -10.908  1.00  0.00           H
ATOM   3186  HE3 LYS A 198      64.564 -37.804 -12.710  1.00  0.00           H
ATOM   3187  H7  LYS A 198      66.059 -38.243 -11.839  1.00  0.00           H
ATOM   3188  HZ1 LYS A 198      64.533 -39.778 -11.313  1.00  0.00           H
ATOM   3189  HZ2 LYS A 198      65.056 -38.964  -9.989  1.00  0.00           H
ATOM   3190  HZ3 LYS A 198      63.551 -38.692 -10.634  1.00  0.00           H
ATOM   3191  N   LYS A 199      64.752 -31.694 -14.178  1.00  1.00           N
ATOM   3192  CA  LYS A 199      63.982 -30.944 -15.146  1.00  1.00           C
ATOM   3193  C   LYS A 199      65.036 -30.354 -16.070  1.00  1.00           C
ATOM   3194  O   LYS A 199      64.820 -30.358 -17.282  1.00  1.00           O
ATOM   3195  CB  LYS A 199      63.132 -29.814 -14.570  1.00  1.00           C
ATOM   3196  CG  LYS A 199      62.418 -29.024 -15.665  1.00  1.00           C
ATOM   3197  CD  LYS A 199      61.297 -29.801 -16.358  1.00  1.00           C
ATOM   3198  CE  LYS A 199      60.661 -29.034 -17.518  1.00  1.00           C
ATOM   3199  NZ  LYS A 199      60.121 -27.755 -17.031  1.00  1.00           N
ATOM   3200  H   LYS A 199      64.558 -31.416 -13.226  1.00  0.00           H
ATOM   3201  HA  LYS A 199      63.383 -31.657 -15.717  1.00  0.00           H
ATOM   3202  HB3 LYS A 199      62.405 -30.246 -13.883  1.00  0.00           H
ATOM   3203  H4  LYS A 199      63.732 -29.103 -14.004  1.00  0.00           H
ATOM   3204  HG3 LYS A 199      61.957 -28.171 -15.162  1.00  0.00           H
ATOM   3205  H5  LYS A 199      63.084 -28.573 -16.397  1.00  0.00           H
ATOM   3206  HD3 LYS A 199      61.678 -30.735 -16.770  1.00  0.00           H
ATOM   3207  H6  LYS A 199      60.526 -30.078 -15.640  1.00  0.00           H
ATOM   3208  HE3 LYS A 199      61.383 -28.849 -18.313  1.00  0.00           H
ATOM   3209  H7  LYS A 199      59.838 -29.602 -17.955  1.00  0.00           H
ATOM   3210  HZ1 LYS A 199      59.729 -27.231 -17.802  1.00  0.00           H
ATOM   3211  HZ2 LYS A 199      59.405 -27.866 -16.331  1.00  0.00           H
ATOM   3212  HZ3 LYS A 199      60.866 -27.169 -16.680  1.00  0.00           H
ATOM   3213  N   ILE A 200      66.053 -29.774 -15.421  1.00  1.00           N
ATOM   3214  CA  ILE A 200      67.231 -29.149 -15.992  1.00  1.00           C
ATOM   3215  C   ILE A 200      67.875 -30.196 -16.895  1.00  1.00           C
ATOM   3216  O   ILE A 200      68.067 -30.022 -18.096  1.00  1.00           O
ATOM   3217  CB  ILE A 200      68.126 -28.501 -14.917  1.00  1.00           C
ATOM   3218  CG2 ILE A 200      69.567 -28.141 -15.309  1.00  1.00           C
ATOM   3219  CG1 ILE A 200      67.465 -27.401 -14.065  1.00  1.00           C
ATOM   3220  CD1 ILE A 200      67.914 -25.943 -14.226  1.00  1.00           C
ATOM   3221  H   ILE A 200      66.019 -29.796 -14.411  1.00  0.00           H
ATOM   3222  HA  ILE A 200      66.732 -28.385 -16.591  1.00  0.00           H
ATOM   3223  HB  ILE A 200      68.300 -29.301 -14.197  1.00  0.00           H
ATOM   3224 HG21 ILE A 200      70.206 -28.030 -14.432  1.00  0.00           H
ATOM   3225 HG22 ILE A 200      70.039 -28.899 -15.936  1.00  0.00           H
ATOM   3226 HG23 ILE A 200      69.625 -27.205 -15.863  1.00  0.00           H
ATOM   3227 HG13 ILE A 200      66.382 -27.407 -14.203  1.00  0.00           H
ATOM   3228  H4  ILE A 200      67.621 -27.631 -13.010  1.00  0.00           H
ATOM   3229 HD11 ILE A 200      67.452 -25.299 -13.476  1.00  0.00           H
ATOM   3230 HD12 ILE A 200      68.993 -25.809 -14.121  1.00  0.00           H
ATOM   3231 HD13 ILE A 200      67.607 -25.540 -15.189  1.00  0.00           H
ATOM   3232  N   THR A 201      68.099 -31.451 -16.503  1.00  1.00           N
ATOM   3233  CA  THR A 201      68.737 -32.362 -17.423  1.00  1.00           C
ATOM   3234  C   THR A 201      67.707 -32.989 -18.351  1.00  1.00           C
ATOM   3235  O   THR A 201      68.137 -33.894 -19.064  1.00  1.00           O
ATOM   3236  CB  THR A 201      69.459 -33.501 -16.707  1.00  1.00           C
ATOM   3237  OG1 THR A 201      70.256 -34.272 -17.580  1.00  1.00           O
ATOM   3238  CG2 THR A 201      68.650 -34.317 -15.699  1.00  1.00           C
ATOM   3239  H   THR A 201      68.007 -31.640 -15.514  1.00  0.00           H
ATOM   3240  HA  THR A 201      69.522 -31.899 -18.019  1.00  0.00           H
ATOM   3241  HB  THR A 201      70.477 -33.395 -16.336  1.00  0.00           H
ATOM   3242  HG1 THR A 201      69.632 -34.593 -18.212  1.00  0.00           H
ATOM   3243 HG21 THR A 201      69.198 -35.220 -15.435  1.00  0.00           H
ATOM   3244 HG22 THR A 201      68.590 -33.732 -14.779  1.00  0.00           H
ATOM   3245 HG23 THR A 201      67.676 -34.565 -16.120  1.00  0.00           H
ATOM   3246  N   GLN A 202      66.426 -32.819 -18.026  1.00  1.00           N
ATOM   3247  CA  GLN A 202      65.398 -33.220 -18.966  1.00  1.00           C
ATOM   3248  C   GLN A 202      65.162 -32.222 -20.089  1.00  1.00           C
ATOM   3249  O   GLN A 202      65.048 -32.681 -21.224  1.00  1.00           O
ATOM   3250  CB  GLN A 202      64.055 -33.457 -18.275  1.00  1.00           C
ATOM   3251  CG  GLN A 202      64.040 -34.687 -17.366  1.00  1.00           C
ATOM   3252  CD  GLN A 202      64.184 -35.929 -18.232  1.00  1.00           C
ATOM   3253  OE1 GLN A 202      63.538 -36.005 -19.276  1.00  1.00           O
ATOM   3254  NE2 GLN A 202      65.025 -36.872 -17.799  1.00  1.00           N
ATOM   3255  H   GLN A 202      66.130 -32.219 -17.268  1.00  0.00           H
ATOM   3256  HA  GLN A 202      65.704 -34.146 -19.455  1.00  0.00           H
ATOM   3257  HB3 GLN A 202      63.774 -32.580 -17.690  1.00  0.00           H
ATOM   3258  H4  GLN A 202      63.245 -33.538 -19.000  1.00  0.00           H
ATOM   3259  HG3 GLN A 202      64.893 -34.836 -16.704  1.00  0.00           H
ATOM   3260  H5  GLN A 202      63.128 -34.739 -16.771  1.00  0.00           H
ATOM   3261 HE22 GLN A 202      65.140 -37.704 -18.357  1.00  0.00           H
ATOM   3262 HE21 GLN A 202      65.547 -36.784 -16.938  1.00  0.00           H
ATOM   3263  N   GLU A 203      65.074 -30.928 -19.776  1.00  1.00           N
ATOM   3264  CA  GLU A 203      64.854 -29.922 -20.796  1.00  1.00           C
ATOM   3265  C   GLU A 203      65.603 -28.638 -20.471  1.00  1.00           C
ATOM   3266  O   GLU A 203      65.021 -27.580 -20.251  1.00  1.00           O
ATOM   3267  CB  GLU A 203      63.420 -29.436 -21.011  1.00  1.00           C
ATOM   3268  CG  GLU A 203      63.296 -28.498 -22.212  1.00  1.00           C
ATOM   3269  CD  GLU A 203      61.863 -28.022 -22.403  1.00  1.00           C
ATOM   3270  OE1 GLU A 203      60.956 -28.827 -22.097  1.00  1.00           O
ATOM   3271  OE2 GLU A 203      61.691 -26.828 -22.728  1.00  1.00           O
ATOM   3272  H   GLU A 203      65.137 -30.601 -18.822  1.00  0.00           H
ATOM   3273  HA  GLU A 203      65.276 -30.234 -21.752  1.00  0.00           H
ATOM   3274  HB3 GLU A 203      62.809 -30.318 -21.207  1.00  0.00           H
ATOM   3275  H4  GLU A 203      62.988 -28.992 -20.114  1.00  0.00           H
ATOM   3276  HG3 GLU A 203      63.960 -27.638 -22.311  1.00  0.00           H
ATOM   3277  H5  GLU A 203      63.530 -29.069 -23.109  1.00  0.00           H
ATOM   3278  N   TYR A 204      66.867 -28.781 -20.010  1.00  1.00           N
ATOM   3279  CA  TYR A 204      67.940 -27.822 -19.811  1.00  1.00           C
ATOM   3280  C   TYR A 204      68.969 -28.093 -20.901  1.00  1.00           C
ATOM   3281  O   TYR A 204      69.012 -29.252 -21.310  1.00  1.00           O
ATOM   3282  CB  TYR A 204      68.768 -27.511 -18.558  1.00  1.00           C
ATOM   3283  CG  TYR A 204      69.327 -26.141 -18.215  1.00  1.00           C
ATOM   3284  CD1 TYR A 204      70.689 -25.843 -18.377  1.00  1.00           C
ATOM   3285  CD2 TYR A 204      68.492 -25.211 -17.570  1.00  1.00           C
ATOM   3286  CE1 TYR A 204      71.208 -24.623 -17.919  1.00  1.00           C
ATOM   3287  CE2 TYR A 204      69.014 -24.009 -17.069  1.00  1.00           C
ATOM   3288  CZ  TYR A 204      70.372 -23.706 -17.264  1.00  1.00           C
ATOM   3289  OH  TYR A 204      70.857 -22.521 -16.800  1.00  1.00           O
ATOM   3290  H   TYR A 204      67.221 -29.728 -19.951  1.00  0.00           H
ATOM   3291  HA  TYR A 204      67.321 -26.938 -19.835  1.00  0.00           H
ATOM   3292  HB3 TYR A 204      68.096 -27.621 -17.709  1.00  0.00           H
ATOM   3293  H4  TYR A 204      69.580 -28.226 -18.414  1.00  0.00           H
ATOM   3294  HD1 TYR A 204      71.359 -26.555 -18.838  1.00  0.00           H
ATOM   3295  HD2 TYR A 204      67.445 -25.432 -17.417  1.00  0.00           H
ATOM   3296  HE1 TYR A 204      72.257 -24.395 -18.043  1.00  0.00           H
ATOM   3297  HE2 TYR A 204      68.374 -23.323 -16.533  1.00  0.00           H
ATOM   3298  HH  TYR A 204      70.412 -21.652 -17.229  1.00  0.00           H
ATOM   3299  N   PRO A 205      69.796 -27.120 -21.284  1.00  1.00           N
ATOM   3300  CA  PRO A 205      70.925 -27.570 -22.066  1.00  1.00           C
ATOM   3301  C   PRO A 205      71.916 -28.411 -21.268  1.00  1.00           C
ATOM   3302  O   PRO A 205      71.834 -28.755 -20.087  1.00  1.00           O
ATOM   3303  CD  PRO A 205      69.450 -25.729 -21.485  1.00  1.00           C
ATOM   3304  CB  PRO A 205      71.502 -26.281 -22.635  1.00  1.00           C
ATOM   3305  CG  PRO A 205      70.321 -25.318 -22.672  1.00  1.00           C
ATOM   3306  HA  PRO A 205      70.473 -28.136 -22.879  1.00  0.00           H
ATOM   3307  HD3 PRO A 205      68.533 -25.683 -22.072  1.00  0.00           H
ATOM   3308  H4  PRO A 205      69.495 -24.949 -20.724  1.00  0.00           H
ATOM   3309  HB3 PRO A 205      72.272 -25.857 -21.993  1.00  0.00           H
ATOM   3310  H5  PRO A 205      71.908 -26.470 -23.628  1.00  0.00           H
ATOM   3311  HG3 PRO A 205      69.773 -25.430 -23.608  1.00  0.00           H
ATOM   3312  H6  PRO A 205      70.629 -24.276 -22.567  1.00  0.00           H
ATOM   3313  N   GLN A 206      72.787 -28.996 -22.099  1.00  1.00           N
ATOM   3314  CA  GLN A 206      73.746 -29.934 -21.543  1.00  1.00           C
ATOM   3315  C   GLN A 206      74.837 -29.031 -20.989  1.00  1.00           C
ATOM   3316  O   GLN A 206      75.676 -28.731 -21.828  1.00  1.00           O
ATOM   3317  CB  GLN A 206      74.506 -30.768 -22.582  1.00  1.00           C
ATOM   3318  CG  GLN A 206      75.600 -31.660 -21.964  1.00  1.00           C
ATOM   3319  CD  GLN A 206      76.123 -32.561 -23.078  1.00  1.00           C
ATOM   3320  OE1 GLN A 206      75.983 -33.783 -23.029  1.00  1.00           O
ATOM   3321  NE2 GLN A 206      76.820 -31.929 -24.026  1.00  1.00           N
ATOM   3322  H   GLN A 206      72.822 -28.774 -23.083  1.00  0.00           H
ATOM   3323  HA  GLN A 206      73.356 -30.501 -20.697  1.00  0.00           H
ATOM   3324  HB3 GLN A 206      73.716 -31.370 -23.027  1.00  0.00           H
ATOM   3325  H4  GLN A 206      74.896 -30.130 -23.373  1.00  0.00           H
ATOM   3326  HG3 GLN A 206      76.320 -31.227 -21.270  1.00  0.00           H
ATOM   3327  H5  GLN A 206      74.957 -32.438 -21.548  1.00  0.00           H
ATOM   3328 HE22 GLN A 206      77.134 -32.521 -24.781  1.00  0.00           H
ATOM   3329 HE21 GLN A 206      76.880 -30.923 -24.035  1.00  0.00           H
ATOM   3330  N   VAL A 207      74.756 -28.514 -19.763  1.00  1.00           N
ATOM   3331  CA  VAL A 207      75.708 -27.558 -19.191  1.00  1.00           C
ATOM   3332  C   VAL A 207      76.349 -28.210 -17.970  1.00  1.00           C
ATOM   3333  O   VAL A 207      75.871 -29.240 -17.499  1.00  1.00           O
ATOM   3334  CB  VAL A 207      74.985 -26.229 -18.878  1.00  1.00           C
ATOM   3335  CG1 VAL A 207      75.895 -25.104 -18.373  1.00  1.00           C
ATOM   3336  CG2 VAL A 207      74.170 -25.663 -20.045  1.00  1.00           C
ATOM   3337  H   VAL A 207      73.992 -28.803 -19.168  1.00  0.00           H
ATOM   3338  HA  VAL A 207      76.511 -27.360 -19.906  1.00  0.00           H
ATOM   3339  HB  VAL A 207      74.280 -26.413 -18.066  1.00  0.00           H
ATOM   3340 HG11 VAL A 207      75.376 -24.154 -18.245  1.00  0.00           H
ATOM   3341 HG12 VAL A 207      76.328 -25.307 -17.392  1.00  0.00           H
ATOM   3342 HG13 VAL A 207      76.719 -24.930 -19.066  1.00  0.00           H
ATOM   3343 HG21 VAL A 207      73.772 -24.669 -19.847  1.00  0.00           H
ATOM   3344 HG22 VAL A 207      74.761 -25.608 -20.959  1.00  0.00           H
ATOM   3345 HG23 VAL A 207      73.315 -26.315 -20.218  1.00  0.00           H
ATOM   3346  N   ASN A 208      77.410 -27.614 -17.435  1.00  1.00           N
ATOM   3347  CA  ASN A 208      77.990 -27.997 -16.156  1.00  1.00           C
ATOM   3348  C   ASN A 208      77.035 -27.617 -15.038  1.00  1.00           C
ATOM   3349  O   ASN A 208      76.533 -26.491 -14.973  1.00  1.00           O
ATOM   3350  CB  ASN A 208      79.289 -27.265 -15.829  1.00  1.00           C
ATOM   3351  CG  ASN A 208      80.437 -27.327 -16.860  1.00  1.00           C
ATOM   3352  OD1 ASN A 208      80.538 -28.267 -17.643  1.00  1.00           O
ATOM   3353  ND2 ASN A 208      81.300 -26.325 -16.826  1.00  1.00           N
ATOM   3354  H   ASN A 208      77.766 -26.768 -17.863  1.00  0.00           H
ATOM   3355  HA  ASN A 208      78.137 -29.077 -16.177  1.00  0.00           H
ATOM   3356  HB3 ASN A 208      79.093 -26.207 -15.659  1.00  0.00           H
ATOM   3357  H4  ASN A 208      79.711 -27.624 -14.888  1.00  0.00           H
ATOM   3358 HD22 ASN A 208      82.009 -26.255 -17.537  1.00  0.00           H
ATOM   3359 HD21 ASN A 208      81.118 -25.518 -16.250  1.00  0.00           H
ATOM   3360  N   LEU A 209      76.827 -28.523 -14.063  1.00  1.00           N
ATOM   3361  CA  LEU A 209      76.429 -28.137 -12.722  1.00  1.00           C
ATOM   3362  C   LEU A 209      77.693 -27.845 -11.933  1.00  1.00           C
ATOM   3363  O   LEU A 209      78.743 -28.444 -12.162  1.00  1.00           O
ATOM   3364  CB  LEU A 209      75.727 -29.324 -12.028  1.00  1.00           C
ATOM   3365  CG  LEU A 209      74.250 -29.529 -12.387  1.00  1.00           C
ATOM   3366  CD1 LEU A 209      73.795 -30.948 -12.126  1.00  1.00           C
ATOM   3367  CD2 LEU A 209      73.349 -28.508 -11.705  1.00  1.00           C
ATOM   3368  H   LEU A 209      77.299 -29.433 -14.167  1.00  0.00           H
ATOM   3369  HA  LEU A 209      75.784 -27.260 -12.713  1.00  0.00           H
ATOM   3370  HB3 LEU A 209      76.294 -30.237 -12.229  1.00  0.00           H
ATOM   3371  H4  LEU A 209      75.813 -29.214 -10.943  1.00  0.00           H
ATOM   3372  HG  LEU A 209      74.174 -29.368 -13.467  1.00  0.00           H
ATOM   3373 HD11 LEU A 209      72.780 -31.093 -12.499  1.00  0.00           H
ATOM   3374 HD12 LEU A 209      74.419 -31.696 -12.610  1.00  0.00           H
ATOM   3375 HD13 LEU A 209      73.754 -31.158 -11.057  1.00  0.00           H
ATOM   3376 HD21 LEU A 209      72.311 -28.594 -12.028  1.00  0.00           H
ATOM   3377 HD22 LEU A 209      73.356 -28.651 -10.623  1.00  0.00           H
ATOM   3378 HD23 LEU A 209      73.651 -27.476 -11.887  1.00  0.00           H
ATOM   3379  N   THR A 210      77.582 -26.892 -10.996  1.00  1.00           N
ATOM   3380  CA  THR A 210      78.327 -26.837  -9.741  1.00  1.00           C
ATOM   3381  C   THR A 210      77.318 -26.790  -8.602  1.00  1.00           C
ATOM   3382  O   THR A 210      76.256 -26.192  -8.768  1.00  1.00           O
ATOM   3383  CB  THR A 210      79.410 -25.767  -9.842  1.00  1.00           C
ATOM   3384  OG1 THR A 210      80.298 -25.909  -8.761  1.00  1.00           O
ATOM   3385  CG2 THR A 210      78.971 -24.297  -9.916  1.00  1.00           C
ATOM   3386  H   THR A 210      76.815 -26.456 -10.957  1.00  0.00           H
ATOM   3387  HA  THR A 210      78.823 -27.803  -9.656  1.00  0.00           H
ATOM   3388  HB  THR A 210      80.049 -25.971 -10.708  1.00  0.00           H
ATOM   3389  HG1 THR A 210      80.642 -26.788  -8.868  1.00  0.00           H
ATOM   3390 HG21 THR A 210      79.796 -23.629 -10.049  1.00  0.00           H
ATOM   3391 HG22 THR A 210      78.289 -24.172 -10.738  1.00  0.00           H
ATOM   3392 HG23 THR A 210      78.505 -23.985  -8.977  1.00  0.00           H
ATOM   3393  N   PHE A 211      77.655 -27.569  -7.553  1.00  1.00           N
ATOM   3394  CA  PHE A 211      76.807 -27.634  -6.382  1.00  1.00           C
ATOM   3395  C   PHE A 211      77.654 -27.464  -5.129  1.00  1.00           C
ATOM   3396  O   PHE A 211      78.879 -27.566  -5.182  1.00  1.00           O
ATOM   3397  CB  PHE A 211      75.881 -28.856  -6.408  1.00  1.00           C
ATOM   3398  CG  PHE A 211      76.503 -30.183  -6.069  1.00  1.00           C
ATOM   3399  CD1 PHE A 211      76.338 -30.780  -4.815  1.00  1.00           C
ATOM   3400  CD2 PHE A 211      77.293 -30.857  -7.007  1.00  1.00           C
ATOM   3401  CE1 PHE A 211      76.970 -31.980  -4.478  1.00  1.00           C
ATOM   3402  CE2 PHE A 211      77.920 -32.071  -6.689  1.00  1.00           C
ATOM   3403  CZ  PHE A 211      77.770 -32.634  -5.419  1.00  1.00           C
ATOM   3404  H   PHE A 211      78.601 -27.885  -7.410  1.00  0.00           H
ATOM   3405  HA  PHE A 211      76.175 -26.763  -6.262  1.00  0.00           H
ATOM   3406  HB3 PHE A 211      75.045 -28.690  -5.734  1.00  0.00           H
ATOM   3407  H4  PHE A 211      75.455 -28.937  -7.407  1.00  0.00           H
ATOM   3408  HD1 PHE A 211      75.708 -30.283  -4.085  1.00  0.00           H
ATOM   3409  HD2 PHE A 211      77.471 -30.398  -7.969  1.00  0.00           H
ATOM   3410  HE1 PHE A 211      76.824 -32.400  -3.493  1.00  0.00           H
ATOM   3411  HE2 PHE A 211      78.544 -32.549  -7.428  1.00  0.00           H
ATOM   3412  HZ  PHE A 211      78.322 -33.511  -5.121  1.00  0.00           H
ATOM   3413  N   SER A 212      76.994 -27.302  -3.986  1.00  1.00           N
ATOM   3414  CA  SER A 212      77.698 -27.147  -2.722  1.00  1.00           C
ATOM   3415  C   SER A 212      77.845 -28.536  -2.138  1.00  1.00           C
ATOM   3416  O   SER A 212      76.933 -29.368  -2.088  1.00  1.00           O
ATOM   3417  CB  SER A 212      76.840 -26.311  -1.759  1.00  1.00           C
ATOM   3418  OG  SER A 212      77.556 -25.936  -0.609  1.00  1.00           O
ATOM   3419  H   SER A 212      76.005 -27.061  -3.977  1.00  0.00           H
ATOM   3420  HA  SER A 212      78.676 -26.628  -2.823  1.00  0.00           H
ATOM   3421  HB3 SER A 212      76.434 -25.450  -2.293  1.00  0.00           H
ATOM   3422  H4  SER A 212      75.979 -26.822  -1.416  1.00  0.00           H
ATOM   3423  HG  SER A 212      78.025 -25.139  -0.865  1.00  0.00           H
ATOM   3424  N   LEU A 213      79.025 -28.751  -1.615  1.00  1.00           N
ATOM   3425  CA  LEU A 213      79.290 -29.782  -0.624  1.00  1.00           C
ATOM   3426  C   LEU A 213      80.098 -29.117   0.454  1.00  1.00           C
ATOM   3427  O   LEU A 213      81.127 -29.632   0.858  1.00  1.00           O
ATOM   3428  CB  LEU A 213      79.843 -31.084  -1.229  1.00  1.00           C
ATOM   3429  CG  LEU A 213      79.700 -32.343  -0.313  1.00  1.00           C
ATOM   3430  CD1 LEU A 213      78.259 -32.709   0.075  1.00  1.00           C
ATOM   3431  CD2 LEU A 213      80.432 -33.521  -0.939  1.00  1.00           C
ATOM   3432  H   LEU A 213      79.780 -28.079  -1.688  1.00  0.00           H
ATOM   3433  HA  LEU A 213      78.338 -30.034  -0.153  1.00  0.00           H
ATOM   3434  HB3 LEU A 213      79.316 -31.334  -2.144  1.00  0.00           H
ATOM   3435  H4  LEU A 213      80.899 -30.953  -1.439  1.00  0.00           H
ATOM   3436  HG  LEU A 213      80.222 -32.137   0.633  1.00  0.00           H
ATOM   3437 HD11 LEU A 213      78.225 -33.643   0.633  1.00  0.00           H
ATOM   3438 HD12 LEU A 213      77.806 -31.962   0.727  1.00  0.00           H
ATOM   3439 HD13 LEU A 213      77.638 -32.793  -0.815  1.00  0.00           H
ATOM   3440 HD21 LEU A 213      80.401 -34.413  -0.315  1.00  0.00           H
ATOM   3441 HD22 LEU A 213      79.972 -33.753  -1.898  1.00  0.00           H
ATOM   3442 HD23 LEU A 213      81.475 -33.272  -1.136  1.00  0.00           H
ATOM   3443  N   HIS A 214      79.584 -28.009   0.971  1.00  1.00           N
ATOM   3444  CA  HIS A 214      79.940 -27.263   2.184  1.00  1.00           C
ATOM   3445  C   HIS A 214      80.257 -28.244   3.335  1.00  1.00           C
ATOM   3446  O   HIS A 214      81.367 -28.288   3.847  1.00  1.00           O
ATOM   3447  ND1 HIS A 214      77.601 -26.754   4.737  1.00  1.00           N
ATOM   3448  CG  HIS A 214      78.611 -26.049   4.051  1.00  1.00           C
ATOM   3449  CB  HIS A 214      78.819 -26.240   2.572  1.00  1.00           C
ATOM   3450  NE2 HIS A 214      78.881 -25.709   6.201  1.00  1.00           N
ATOM   3451  CD2 HIS A 214      79.351 -25.325   4.943  1.00  1.00           C
ATOM   3452  CE1 HIS A 214      77.906 -26.568   6.010  1.00  1.00           C
ATOM   3453  H   HIS A 214      78.788 -27.606   0.498  1.00  0.00           H
ATOM   3454  HA  HIS A 214      80.882 -26.780   1.928  1.00  0.00           H
ATOM   3455  HB3 HIS A 214      79.019 -25.286   2.100  1.00  0.00           H
ATOM   3456  H4  HIS A 214      77.868 -26.579   2.158  1.00  0.00           H
ATOM   3457  HD2 HIS A 214      80.221 -24.691   4.871  1.00  0.00           H
ATOM   3458  HE1 HIS A 214      77.371 -27.021   6.813  1.00  0.00           H
ATOM   3459  HE2 HIS A 214      79.342 -25.485   7.082  1.00  0.00           H
ATOM   3460  N   SER A 215      79.263 -29.060   3.643  1.00  1.00           N
ATOM   3461  CA  SER A 215      79.265 -30.062   4.682  1.00  1.00           C
ATOM   3462  C   SER A 215      79.487 -31.425   4.036  1.00  1.00           C
ATOM   3463  O   SER A 215      78.696 -31.907   3.228  1.00  1.00           O
ATOM   3464  CB  SER A 215      77.878 -30.060   5.299  1.00  1.00           C
ATOM   3465  OG  SER A 215      77.748 -31.224   6.088  1.00  1.00           O
ATOM   3466  H   SER A 215      78.453 -28.957   3.064  1.00  0.00           H
ATOM   3467  HA  SER A 215      79.951 -29.770   5.469  1.00  0.00           H
ATOM   3468  HB3 SER A 215      77.741 -29.182   5.935  1.00  0.00           H
ATOM   3469  H4  SER A 215      77.096 -30.008   4.541  1.00  0.00           H
ATOM   3470  HG  SER A 215      76.828 -31.432   6.126  1.00  0.00           H
ATOM   3471  N   PRO A 216      80.452 -32.160   4.602  1.00  1.00           N
ATOM   3472  CA  PRO A 216      80.548 -33.601   4.562  1.00  1.00           C
ATOM   3473  C   PRO A 216      79.442 -34.449   5.184  1.00  1.00           C
ATOM   3474  O   PRO A 216      79.384 -35.589   4.725  1.00  1.00           O
ATOM   3475  CD  PRO A 216      81.711 -31.556   4.995  1.00  1.00           C
ATOM   3476  CB  PRO A 216      81.865 -33.888   5.293  1.00  1.00           C
ATOM   3477  CG  PRO A 216      82.740 -32.653   5.158  1.00  1.00           C
ATOM   3478  HA  PRO A 216      80.663 -33.880   3.513  1.00  0.00           H
ATOM   3479  HD3 PRO A 216      82.049 -30.814   4.257  1.00  0.00           H
ATOM   3480  H4  PRO A 216      81.617 -31.003   5.938  1.00  0.00           H
ATOM   3481  HB3 PRO A 216      81.683 -34.140   6.337  1.00  0.00           H
ATOM   3482  H5  PRO A 216      82.339 -34.774   4.873  1.00  0.00           H
ATOM   3483  HG3 PRO A 216      83.296 -32.611   4.229  1.00  0.00           H
ATOM   3484  H6  PRO A 216      83.434 -32.463   5.967  1.00  0.00           H
ATOM   3485  N   TYR A 217      78.595 -34.063   6.145  1.00  1.00           N
ATOM   3486  CA  TYR A 217      77.591 -34.986   6.641  1.00  1.00           C
ATOM   3487  C   TYR A 217      76.193 -34.402   6.536  1.00  1.00           C
ATOM   3488  O   TYR A 217      75.990 -33.199   6.540  1.00  1.00           O
ATOM   3489  CB  TYR A 217      77.759 -35.586   8.046  1.00  1.00           C
ATOM   3490  CG  TYR A 217      78.230 -37.006   7.829  1.00  1.00           C
ATOM   3491  CD1 TYR A 217      79.474 -37.276   7.245  1.00  1.00           C
ATOM   3492  CD2 TYR A 217      77.410 -38.066   8.247  1.00  1.00           C
ATOM   3493  CE1 TYR A 217      79.891 -38.605   7.098  1.00  1.00           C
ATOM   3494  CE2 TYR A 217      77.829 -39.391   8.070  1.00  1.00           C
ATOM   3495  CZ  TYR A 217      79.080 -39.669   7.514  1.00  1.00           C
ATOM   3496  OH  TYR A 217      79.495 -40.948   7.319  1.00  1.00           O
ATOM   3497  H   TYR A 217      78.420 -33.085   6.364  1.00  0.00           H
ATOM   3498  HA  TYR A 217      77.428 -35.812   5.944  1.00  0.00           H
ATOM   3499  HB3 TYR A 217      78.522 -35.040   8.602  1.00  0.00           H
ATOM   3500  H4  TYR A 217      76.872 -35.619   8.680  1.00  0.00           H
ATOM   3501  HD1 TYR A 217      80.178 -36.460   7.171  1.00  0.00           H
ATOM   3502  HD2 TYR A 217      76.453 -37.870   8.709  1.00  0.00           H
ATOM   3503  HE1 TYR A 217      80.791 -38.980   6.632  1.00  0.00           H
ATOM   3504  HE2 TYR A 217      77.189 -40.191   8.408  1.00  0.00           H
ATOM   3505  HH  TYR A 217      78.916 -41.589   7.702  1.00  0.00           H
ATOM   3506  N   SER A 218      75.112 -35.184   6.624  1.00  1.00           N
ATOM   3507  CA  SER A 218      73.757 -34.717   6.457  1.00  1.00           C
ATOM   3508  C   SER A 218      73.419 -33.768   7.601  1.00  1.00           C
ATOM   3509  O   SER A 218      72.939 -32.686   7.270  1.00  1.00           O
ATOM   3510  CB  SER A 218      72.662 -35.775   6.496  1.00  1.00           C
ATOM   3511  OG  SER A 218      71.479 -35.084   6.171  1.00  1.00           O
ATOM   3512  H   SER A 218      75.224 -36.182   6.721  1.00  0.00           H
ATOM   3513  HA  SER A 218      73.733 -34.172   5.517  1.00  0.00           H
ATOM   3514  HB3 SER A 218      72.895 -36.531   5.746  1.00  0.00           H
ATOM   3515  H4  SER A 218      72.635 -36.286   7.457  1.00  0.00           H
ATOM   3516  HG  SER A 218      71.200 -34.665   6.944  1.00  0.00           H
ATOM   3517  N   GLU A 219      74.054 -33.897   8.766  1.00  1.00           N
ATOM   3518  CA  GLU A 219      73.722 -33.061   9.912  1.00  1.00           C
ATOM   3519  C   GLU A 219      74.423 -31.716   9.817  1.00  1.00           C
ATOM   3520  O   GLU A 219      73.561 -30.848   9.699  1.00  1.00           O
ATOM   3521  CB  GLU A 219      74.294 -33.571  11.228  1.00  1.00           C
ATOM   3522  CG  GLU A 219      73.793 -32.744  12.422  1.00  1.00           C
ATOM   3523  CD  GLU A 219      72.372 -33.184  12.718  1.00  1.00           C
ATOM   3524  OE1 GLU A 219      71.900 -34.087  12.001  1.00  1.00           O
ATOM   3525  OE2 GLU A 219      71.644 -32.528  13.484  1.00  1.00           O
ATOM   3526  H   GLU A 219      74.527 -34.757   9.000  1.00  0.00           H
ATOM   3527  HA  GLU A 219      72.638 -32.959   9.963  1.00  0.00           H
ATOM   3528  HB3 GLU A 219      74.125 -34.636  11.375  1.00  0.00           H
ATOM   3529  H4  GLU A 219      75.381 -33.475  11.222  1.00  0.00           H
ATOM   3530  HG3 GLU A 219      74.382 -32.964  13.311  1.00  0.00           H
ATOM   3531  H5  GLU A 219      73.857 -31.662  12.300  1.00  0.00           H
ATOM   3532  N   GLU A 220      75.532 -31.711   9.075  1.00  1.00           N
ATOM   3533  CA  GLU A 220      76.138 -30.402   8.969  1.00  1.00           C
ATOM   3534  C   GLU A 220      75.561 -29.641   7.781  1.00  1.00           C
ATOM   3535  O   GLU A 220      75.590 -28.418   7.710  1.00  1.00           O
ATOM   3536  CB  GLU A 220      77.660 -30.472   8.853  1.00  1.00           C
ATOM   3537  CG  GLU A 220      78.360 -30.416  10.204  1.00  1.00           C
ATOM   3538  CD  GLU A 220      78.377 -28.982  10.709  1.00  1.00           C
ATOM   3539  OE1 GLU A 220      77.451 -28.207  10.381  1.00  1.00           O
ATOM   3540  OE2 GLU A 220      79.329 -28.845  11.511  1.00  1.00           O
ATOM   3541  H   GLU A 220      75.997 -32.593   8.878  1.00  0.00           H
ATOM   3542  HA  GLU A 220      75.892 -29.830   9.867  1.00  0.00           H
ATOM   3543  HB3 GLU A 220      77.958 -31.414   8.397  1.00  0.00           H
ATOM   3544  H4  GLU A 220      78.090 -29.697   8.215  1.00  0.00           H
ATOM   3545  HG3 GLU A 220      77.796 -30.998  10.928  1.00  0.00           H
ATOM   3546  H5  GLU A 220      79.340 -30.882  10.301  1.00  0.00           H
ATOM   3547  N   ARG A 221      75.002 -30.371   6.795  1.00  1.00           N
ATOM   3548  CA  ARG A 221      74.451 -29.778   5.576  1.00  1.00           C
ATOM   3549  C   ARG A 221      73.072 -29.219   5.934  1.00  1.00           C
ATOM   3550  O   ARG A 221      72.611 -28.295   5.244  1.00  1.00           O
ATOM   3551  CB  ARG A 221      74.514 -30.819   4.473  1.00  1.00           C
ATOM   3552  CG  ARG A 221      74.338 -30.279   3.073  1.00  1.00           C
ATOM   3553  CD  ARG A 221      75.508 -29.616   2.297  1.00  1.00           C
ATOM   3554  NE  ARG A 221      75.320 -29.501   0.834  1.00  1.00           N
ATOM   3555  CZ  ARG A 221      74.208 -29.512   0.080  1.00  1.00           C
ATOM   3556  NH1 ARG A 221      72.922 -29.707   0.517  1.00  1.00           N
ATOM   3557  NH2 ARG A 221      74.341 -29.476  -1.279  1.00  1.00           N
ATOM   3558  H   ARG A 221      74.916 -31.359   6.968  1.00  0.00           H
ATOM   3559  HA  ARG A 221      75.090 -28.924   5.312  1.00  0.00           H
ATOM   3560  HB3 ARG A 221      75.450 -31.380   4.484  1.00  0.00           H
ATOM   3561  H4  ARG A 221      73.760 -31.564   4.706  1.00  0.00           H
ATOM   3562  HG3 ARG A 221      74.060 -31.116   2.428  1.00  0.00           H
ATOM   3563  H5  ARG A 221      73.485 -29.605   3.048  1.00  0.00           H
ATOM   3564  HD3 ARG A 221      75.696 -28.634   2.725  1.00  0.00           H
ATOM   3565  H6  ARG A 221      76.393 -30.231   2.440  1.00  0.00           H
ATOM   3566  HE  ARG A 221      76.068 -28.999   0.396  1.00  0.00           H
ATOM   3567 HH12 ARG A 221      72.152 -29.666  -0.130  1.00  0.00           H
ATOM   3568 HH11 ARG A 221      72.687 -29.773   1.486  1.00  0.00           H
ATOM   3569 HH22 ARG A 221      73.576 -29.435  -1.916  1.00  0.00           H
ATOM   3570 HH21 ARG A 221      75.293 -29.341  -1.604  1.00  0.00           H
ATOM   3571  N   SER A 222      72.316 -29.805   6.879  1.00  1.00           N
ATOM   3572  CA  SER A 222      71.119 -29.135   7.420  1.00  1.00           C
ATOM   3573  C   SER A 222      71.451 -27.982   8.328  1.00  1.00           C
ATOM   3574  O   SER A 222      70.909 -26.955   7.944  1.00  1.00           O
ATOM   3575  CB  SER A 222      70.321 -30.074   8.329  1.00  1.00           C
ATOM   3576  OG  SER A 222      69.034 -29.558   8.598  1.00  1.00           O
ATOM   3577  H   SER A 222      72.678 -30.383   7.375  1.00  0.00           H
ATOM   3578  HA  SER A 222      70.469 -28.853   6.587  1.00  0.00           H
ATOM   3579  HB3 SER A 222      70.085 -31.025   7.850  1.00  0.00           H
ATOM   3580  H4  SER A 222      70.823 -30.321   9.266  1.00  0.00           H
ATOM   3581  HG  SER A 222      68.370 -29.791   7.967  1.00  0.00           H
ATOM   3582  N   LYS A 223      72.618 -28.003   8.962  1.00  1.00           N
ATOM   3583  CA  LYS A 223      73.084 -26.947   9.840  1.00  1.00           C
ATOM   3584  C   LYS A 223      73.651 -25.668   9.237  1.00  1.00           C
ATOM   3585  O   LYS A 223      73.761 -24.676   9.970  1.00  1.00           O
ATOM   3586  CB  LYS A 223      74.029 -27.443  10.954  1.00  1.00           C
ATOM   3587  CG  LYS A 223      73.339 -27.948  12.193  1.00  1.00           C
ATOM   3588  CD  LYS A 223      72.445 -26.875  12.879  1.00  1.00           C
ATOM   3589  CE  LYS A 223      71.807 -27.382  14.141  1.00  1.00           C
ATOM   3590  NZ  LYS A 223      72.588 -27.069  15.443  1.00  1.00           N
ATOM   3591  H   LYS A 223      73.063 -28.883   9.143  1.00  0.00           H
ATOM   3592  HA  LYS A 223      72.175 -26.535  10.289  1.00  0.00           H
ATOM   3593  HB3 LYS A 223      74.775 -28.108  10.521  1.00  0.00           H
ATOM   3594  H4  LYS A 223      74.711 -26.656  11.291  1.00  0.00           H
ATOM   3595  HG3 LYS A 223      72.770 -28.827  11.915  1.00  0.00           H
ATOM   3596  H5  LYS A 223      74.156 -28.226  12.874  1.00  0.00           H
ATOM   3597  HD3 LYS A 223      72.989 -25.935  12.966  1.00  0.00           H
ATOM   3598  H6  LYS A 223      71.603 -26.630  12.205  1.00  0.00           H
ATOM   3599  HE3 LYS A 223      70.826 -26.938  14.271  1.00  0.00           H
ATOM   3600  H7  LYS A 223      71.570 -28.440  14.041  1.00  0.00           H
ATOM   3601  HZ1 LYS A 223      71.514 -27.415  15.495  1.00  0.00           H
ATOM   3602  HZ2 LYS A 223      73.458 -27.473  15.221  1.00  0.00           H
ATOM   3603  HZ3 LYS A 223      72.745 -26.093  15.312  1.00  0.00           H
ATOM   3604  N   LEU A 224      73.939 -25.664   7.932  1.00  1.00           N
ATOM   3605  CA  LEU A 224      74.236 -24.420   7.248  1.00  1.00           C
ATOM   3606  C   LEU A 224      73.080 -24.140   6.299  1.00  1.00           C
ATOM   3607  O   LEU A 224      72.738 -22.975   6.098  1.00  1.00           O
ATOM   3608  CB  LEU A 224      75.578 -24.579   6.483  1.00  1.00           C
ATOM   3609  CG  LEU A 224      76.381 -23.315   6.091  1.00  1.00           C
ATOM   3610  CD1 LEU A 224      75.659 -22.396   5.095  1.00  1.00           C
ATOM   3611  CD2 LEU A 224      76.883 -22.531   7.311  1.00  1.00           C
ATOM   3612  H   LEU A 224      73.955 -26.548   7.403  1.00  0.00           H
ATOM   3613  HA  LEU A 224      74.296 -23.561   7.925  1.00  0.00           H
ATOM   3614  HB3 LEU A 224      76.224 -25.124   7.171  1.00  0.00           H
ATOM   3615  H4  LEU A 224      75.430 -25.225   5.608  1.00  0.00           H
ATOM   3616  HG  LEU A 224      77.263 -23.652   5.547  1.00  0.00           H
ATOM   3617 HD11 LEU A 224      74.873 -21.843   5.587  1.00  0.00           H
ATOM   3618 HD12 LEU A 224      76.346 -21.665   4.668  1.00  0.00           H
ATOM   3619 HD13 LEU A 224      75.206 -22.938   4.268  1.00  0.00           H
ATOM   3620 HD21 LEU A 224      77.414 -23.178   8.009  1.00  0.00           H
ATOM   3621 HD22 LEU A 224      77.570 -21.742   7.025  1.00  0.00           H
ATOM   3622 HD23 LEU A 224      76.075 -22.056   7.850  1.00  0.00           H
ATOM   3623  N   MET A 225      72.441 -25.169   5.708  1.00  1.00           N
ATOM   3624  CA  MET A 225      71.565 -25.020   4.554  1.00  1.00           C
ATOM   3625  C   MET A 225      70.280 -25.857   4.592  1.00  1.00           C
ATOM   3626  O   MET A 225      70.179 -26.910   3.950  1.00  1.00           O
ATOM   3627  CB  MET A 225      72.411 -25.090   3.233  1.00  1.00           C
ATOM   3628  CG  MET A 225      73.311 -26.327   3.045  1.00  1.00           C
ATOM   3629  SD  MET A 225      74.450 -26.264   1.630  1.00  1.00           S
ATOM   3630  CE  MET A 225      75.537 -24.890   2.114  1.00  1.00           C
ATOM   3631  H   MET A 225      72.630 -26.088   5.993  1.00  0.00           H
ATOM   3632  HA  MET A 225      71.191 -24.006   4.581  1.00  0.00           H
ATOM   3633  HB3 MET A 225      71.753 -25.003   2.372  1.00  0.00           H
ATOM   3634  H4  MET A 225      73.048 -24.203   3.211  1.00  0.00           H
ATOM   3635  HG3 MET A 225      73.914 -26.472   3.940  1.00  0.00           H
ATOM   3636  H5  MET A 225      72.692 -27.211   2.927  1.00  0.00           H
ATOM   3637  HE1 MET A 225      76.406 -24.823   1.457  1.00  0.00           H
ATOM   3638  HE2 MET A 225      75.034 -23.926   2.056  1.00  0.00           H
ATOM   3639  HE3 MET A 225      75.893 -25.031   3.136  1.00  0.00           H
ATOM   3640  N   PRO A 226      69.215 -25.455   5.305  1.00  1.00           N
ATOM   3641  CA  PRO A 226      67.922 -26.124   5.423  1.00  1.00           C
ATOM   3642  C   PRO A 226      67.140 -26.469   4.156  1.00  1.00           C
ATOM   3643  O   PRO A 226      66.150 -27.212   4.185  1.00  1.00           O
ATOM   3644  CD  PRO A 226      69.238 -24.341   6.250  1.00  1.00           C
ATOM   3645  CB  PRO A 226      66.960 -25.225   6.217  1.00  1.00           C
ATOM   3646  CG  PRO A 226      67.940 -24.408   7.059  1.00  1.00           C
ATOM   3647  HA  PRO A 226      68.033 -27.051   5.989  1.00  0.00           H
ATOM   3648  HD3 PRO A 226      70.117 -24.364   6.900  1.00  0.00           H
ATOM   3649  H4  PRO A 226      69.264 -23.381   5.726  1.00  0.00           H
ATOM   3650  HB3 PRO A 226      66.419 -24.515   5.597  1.00  0.00           H
ATOM   3651  H5  PRO A 226      66.266 -25.760   6.871  1.00  0.00           H
ATOM   3652  HG3 PRO A 226      68.150 -24.938   7.990  1.00  0.00           H
ATOM   3653  H6  PRO A 226      67.613 -23.416   7.376  1.00  0.00           H
ATOM   3654  N   ILE A 227      67.620 -26.106   2.957  1.00  1.00           N
ATOM   3655  CA  ILE A 227      67.447 -26.681   1.633  1.00  1.00           C
ATOM   3656  C   ILE A 227      67.816 -28.168   1.594  1.00  1.00           C
ATOM   3657  O   ILE A 227      67.196 -29.003   0.921  1.00  1.00           O
ATOM   3658  CB  ILE A 227      68.112 -25.769   0.585  1.00  1.00           C
ATOM   3659  CG2 ILE A 227      69.514 -25.327   1.045  1.00  1.00           C
ATOM   3660  CG1 ILE A 227      68.198 -26.389  -0.818  1.00  1.00           C
ATOM   3661  CD1 ILE A 227      68.563 -25.364  -1.912  1.00  1.00           C
ATOM   3662  H   ILE A 227      68.294 -25.432   3.159  1.00  0.00           H
ATOM   3663  HA  ILE A 227      66.363 -26.656   1.445  1.00  0.00           H
ATOM   3664  HB  ILE A 227      67.475 -24.887   0.529  1.00  0.00           H
ATOM   3665 HG21 ILE A 227      70.183 -26.162   1.267  1.00  0.00           H
ATOM   3666 HG22 ILE A 227      70.019 -24.698   0.303  1.00  0.00           H
ATOM   3667 HG23 ILE A 227      69.470 -24.690   1.928  1.00  0.00           H
ATOM   3668 HG13 ILE A 227      68.925 -27.202  -0.864  1.00  0.00           H
ATOM   3669  H4  ILE A 227      67.238 -26.821  -1.098  1.00  0.00           H
ATOM   3670 HD11 ILE A 227      68.594 -25.857  -2.895  1.00  0.00           H
ATOM   3671 HD12 ILE A 227      67.962 -24.450  -1.876  1.00  0.00           H
ATOM   3672 HD13 ILE A 227      69.497 -24.828  -1.793  1.00  0.00           H
ATOM   3673  N   ASN A 228      68.801 -28.591   2.402  1.00  1.00           N
ATOM   3674  CA  ASN A 228      69.306 -29.935   2.612  1.00  1.00           C
ATOM   3675  C   ASN A 228      68.316 -30.763   3.436  1.00  1.00           C
ATOM   3676  O   ASN A 228      68.347 -31.995   3.363  1.00  1.00           O
ATOM   3677  CB  ASN A 228      70.636 -29.923   3.357  1.00  1.00           C
ATOM   3678  CG  ASN A 228      71.269 -31.303   3.371  1.00  1.00           C
ATOM   3679  OD1 ASN A 228      71.789 -31.804   2.377  1.00  1.00           O
ATOM   3680  ND2 ASN A 228      71.164 -32.027   4.491  1.00  1.00           N
ATOM   3681  H   ASN A 228      69.229 -27.893   2.967  1.00  0.00           H
ATOM   3682  HA  ASN A 228      69.444 -30.358   1.614  1.00  0.00           H
ATOM   3683  HB3 ASN A 228      71.324 -29.242   2.856  1.00  0.00           H
ATOM   3684  H4  ASN A 228      70.499 -29.547   4.369  1.00  0.00           H
ATOM   3685 HD22 ASN A 228      71.535 -32.958   4.587  1.00  0.00           H
ATOM   3686 HD21 ASN A 228      70.760 -31.631   5.329  1.00  0.00           H
ATOM   3687  N   ASP A 229      67.451 -30.124   4.235  1.00  1.00           N
ATOM   3688  CA  ASP A 229      66.391 -30.888   4.872  1.00  1.00           C
ATOM   3689  C   ASP A 229      65.499 -31.440   3.767  1.00  1.00           C
ATOM   3690  O   ASP A 229      65.232 -32.642   3.775  1.00  1.00           O
ATOM   3691  CB  ASP A 229      65.579 -30.044   5.843  1.00  1.00           C
ATOM   3692  CG  ASP A 229      66.404 -29.695   7.072  1.00  1.00           C
ATOM   3693  OD1 ASP A 229      67.513 -30.186   7.370  1.00  1.00           O
ATOM   3694  OD2 ASP A 229      65.909 -28.863   7.862  1.00  1.00           O
ATOM   3695  H   ASP A 229      67.565 -29.144   4.454  1.00  0.00           H
ATOM   3696  HA  ASP A 229      66.805 -31.745   5.401  1.00  0.00           H
ATOM   3697  HB3 ASP A 229      65.270 -29.122   5.345  1.00  0.00           H
ATOM   3698  H4  ASP A 229      64.633 -30.540   6.056  1.00  0.00           H
ATOM   3699  N   ARG A 230      65.162 -30.650   2.743  1.00  1.00           N
ATOM   3700  CA  ARG A 230      64.318 -31.136   1.676  1.00  1.00           C
ATOM   3701  C   ARG A 230      65.053 -32.214   0.883  1.00  1.00           C
ATOM   3702  O   ARG A 230      64.464 -33.239   0.558  1.00  1.00           O
ATOM   3703  CB  ARG A 230      63.913 -30.037   0.673  1.00  1.00           C
ATOM   3704  CG  ARG A 230      62.993 -30.570  -0.432  1.00  1.00           C
ATOM   3705  CD  ARG A 230      62.972 -29.708  -1.681  1.00  1.00           C
ATOM   3706  NE  ARG A 230      62.364 -28.398  -1.432  1.00  1.00           N
ATOM   3707  CZ  ARG A 230      62.376 -27.397  -2.330  1.00  1.00           C
ATOM   3708  NH1 ARG A 230      62.907 -27.628  -3.537  1.00  1.00           N
ATOM   3709  NH2 ARG A 230      61.797 -26.223  -2.052  1.00  1.00           N
ATOM   3710  H   ARG A 230      65.466 -29.686   2.758  1.00  0.00           H
ATOM   3711  HA  ARG A 230      63.423 -31.585   2.106  1.00  0.00           H
ATOM   3712  HB3 ARG A 230      63.431 -29.220   1.208  1.00  0.00           H
ATOM   3713  H4  ARG A 230      64.811 -29.615   0.223  1.00  0.00           H
ATOM   3714  HG3 ARG A 230      63.253 -31.570  -0.773  1.00  0.00           H
ATOM   3715  H5  ARG A 230      61.981 -30.704  -0.043  1.00  0.00           H
ATOM   3716  HD3 ARG A 230      63.986 -29.561  -2.052  1.00  0.00           H
ATOM   3717  H6  ARG A 230      62.414 -30.211  -2.470  1.00  0.00           H
ATOM   3718  HE  ARG A 230      61.967 -28.281  -0.512  1.00  0.00           H
ATOM   3719 HH12 ARG A 230      62.994 -26.906  -4.240  1.00  0.00           H
ATOM   3720 HH11 ARG A 230      63.383 -28.489  -3.759  1.00  0.00           H
ATOM   3721 HH22 ARG A 230      61.830 -25.456  -2.706  1.00  0.00           H
ATOM   3722 HH21 ARG A 230      61.400 -26.027  -1.143  1.00  0.00           H
ATOM   3723  N   TYR A 231      66.330 -31.965   0.600  1.00  1.00           N
ATOM   3724  CA  TYR A 231      67.099 -32.933  -0.150  1.00  1.00           C
ATOM   3725  C   TYR A 231      68.330 -33.382   0.624  1.00  1.00           C
ATOM   3726  O   TYR A 231      69.205 -32.547   0.852  1.00  1.00           O
ATOM   3727  CB  TYR A 231      67.558 -32.430  -1.531  1.00  1.00           C
ATOM   3728  CG  TYR A 231      66.455 -32.920  -2.448  1.00  1.00           C
ATOM   3729  CD1 TYR A 231      66.453 -34.268  -2.822  1.00  1.00           C
ATOM   3730  CD2 TYR A 231      65.394 -32.072  -2.782  1.00  1.00           C
ATOM   3731  CE1 TYR A 231      65.399 -34.805  -3.566  1.00  1.00           C
ATOM   3732  CE2 TYR A 231      64.327 -32.620  -3.501  1.00  1.00           C
ATOM   3733  CZ  TYR A 231      64.330 -33.963  -3.889  1.00  1.00           C
ATOM   3734  OH  TYR A 231      63.375 -34.462  -4.722  1.00  1.00           O
ATOM   3735  H   TYR A 231      66.811 -31.160   0.973  1.00  0.00           H
ATOM   3736  HA  TYR A 231      66.521 -33.843  -0.310  1.00  0.00           H
ATOM   3737  HB3 TYR A 231      67.705 -31.353  -1.568  1.00  0.00           H
ATOM   3738  H4  TYR A 231      68.488 -32.924  -1.805  1.00  0.00           H
ATOM   3739  HD1 TYR A 231      67.290 -34.866  -2.498  1.00  0.00           H
ATOM   3740  HD2 TYR A 231      65.433 -31.043  -2.458  1.00  0.00           H
ATOM   3741  HE1 TYR A 231      65.476 -35.832  -3.893  1.00  0.00           H
ATOM   3742  HE2 TYR A 231      63.527 -31.963  -3.813  1.00  0.00           H
ATOM   3743  HH  TYR A 231      63.455 -35.391  -4.875  1.00  0.00           H
ATOM   3744  N   PRO A 232      68.428 -34.669   0.969  1.00  1.00           N
ATOM   3745  CA  PRO A 232      69.656 -35.123   1.574  1.00  1.00           C
ATOM   3746  C   PRO A 232      70.750 -35.333   0.534  1.00  1.00           C
ATOM   3747  O   PRO A 232      70.562 -35.320  -0.679  1.00  1.00           O
ATOM   3748  CD  PRO A 232      67.237 -35.436   1.242  1.00  1.00           C
ATOM   3749  CB  PRO A 232      69.209 -36.435   2.209  1.00  1.00           C
ATOM   3750  CG  PRO A 232      67.724 -36.212   2.462  1.00  1.00           C
ATOM   3751  HA  PRO A 232      69.996 -34.382   2.299  1.00  0.00           H
ATOM   3752  HD3 PRO A 232      66.290 -34.942   1.458  1.00  0.00           H
ATOM   3753  H4  PRO A 232      67.246 -36.267   0.539  1.00  0.00           H
ATOM   3754  HB3 PRO A 232      69.384 -37.308   1.584  1.00  0.00           H
ATOM   3755  H5  PRO A 232      69.798 -36.490   3.126  1.00  0.00           H
ATOM   3756  HG3 PRO A 232      67.584 -35.585   3.345  1.00  0.00           H
ATOM   3757  H6  PRO A 232      67.179 -37.149   2.554  1.00  0.00           H
ATOM   3758  N   ILE A 233      71.950 -35.567   1.060  1.00  1.00           N
ATOM   3759  CA  ILE A 233      73.100 -35.670   0.184  1.00  1.00           C
ATOM   3760  C   ILE A 233      73.036 -36.931  -0.680  1.00  1.00           C
ATOM   3761  O   ILE A 233      73.492 -36.820  -1.813  1.00  1.00           O
ATOM   3762  CB  ILE A 233      74.370 -35.453   1.008  1.00  1.00           C
ATOM   3763  CG2 ILE A 233      75.622 -35.763   0.188  1.00  1.00           C
ATOM   3764  CG1 ILE A 233      74.494 -34.026   1.558  1.00  1.00           C
ATOM   3765  CD1 ILE A 233      74.610 -32.962   0.464  1.00  1.00           C
ATOM   3766  H   ILE A 233      72.089 -35.485   2.055  1.00  0.00           H
ATOM   3767  HA  ILE A 233      73.052 -34.836  -0.519  1.00  0.00           H
ATOM   3768  HB  ILE A 233      74.373 -36.139   1.857  1.00  0.00           H
ATOM   3769 HG21 ILE A 233      76.449 -35.207   0.630  1.00  0.00           H
ATOM   3770 HG22 ILE A 233      75.855 -36.828   0.181  1.00  0.00           H
ATOM   3771 HG23 ILE A 233      75.528 -35.425  -0.844  1.00  0.00           H
ATOM   3772 HG13 ILE A 233      73.654 -33.777   2.207  1.00  0.00           H
ATOM   3773  H4  ILE A 233      75.374 -33.952   2.197  1.00  0.00           H
ATOM   3774 HD11 ILE A 233      75.156 -32.088   0.826  1.00  0.00           H
ATOM   3775 HD12 ILE A 233      75.157 -33.269  -0.426  1.00  0.00           H
ATOM   3776 HD13 ILE A 233      73.632 -32.606   0.133  1.00  0.00           H
ATOM   3777  N   ASP A 234      72.418 -38.048  -0.282  1.00  1.00           N
ATOM   3778  CA  ASP A 234      72.334 -39.178  -1.195  1.00  1.00           C
ATOM   3779  C   ASP A 234      71.443 -38.795  -2.367  1.00  1.00           C
ATOM   3780  O   ASP A 234      71.737 -39.221  -3.483  1.00  1.00           O
ATOM   3781  CB  ASP A 234      71.833 -40.490  -0.605  1.00  1.00           C
ATOM   3782  CG  ASP A 234      72.332 -41.513  -1.617  1.00  1.00           C
ATOM   3783  OD1 ASP A 234      73.129 -41.189  -2.524  1.00  1.00           O
ATOM   3784  OD2 ASP A 234      71.921 -42.690  -1.500  1.00  1.00           O
ATOM   3785  H   ASP A 234      72.060 -38.100   0.662  1.00  0.00           H
ATOM   3786  HA  ASP A 234      73.391 -39.214  -1.463  1.00  0.00           H
ATOM   3787  HB3 ASP A 234      72.312 -40.679   0.357  1.00  0.00           H
ATOM   3788  H4  ASP A 234      70.750 -40.516  -0.502  1.00  0.00           H
ATOM   3789  N   GLU A 235      70.310 -38.144  -2.086  1.00  1.00           N
ATOM   3790  CA  GLU A 235      69.499 -37.794  -3.232  1.00  1.00           C
ATOM   3791  C   GLU A 235      70.220 -36.841  -4.169  1.00  1.00           C
ATOM   3792  O   GLU A 235      69.984 -37.023  -5.360  1.00  1.00           O
ATOM   3793  CB  GLU A 235      68.184 -37.162  -2.771  1.00  1.00           C
ATOM   3794  CG  GLU A 235      67.273 -38.098  -1.973  1.00  1.00           C
ATOM   3795  CD  GLU A 235      65.947 -37.427  -1.654  1.00  1.00           C
ATOM   3796  OE1 GLU A 235      65.899 -36.349  -1.025  1.00  1.00           O
ATOM   3797  OE2 GLU A 235      64.876 -37.893  -2.097  1.00  1.00           O
ATOM   3798  H   GLU A 235      70.176 -37.745  -1.167  1.00  0.00           H
ATOM   3799  HA  GLU A 235      69.231 -38.725  -3.732  1.00  0.00           H
ATOM   3800  HB3 GLU A 235      68.522 -36.393  -2.076  1.00  0.00           H
ATOM   3801  H4  GLU A 235      67.641 -36.764  -3.630  1.00  0.00           H
ATOM   3802  HG3 GLU A 235      67.107 -39.010  -2.546  1.00  0.00           H
ATOM   3803  H5  GLU A 235      67.746 -38.387  -1.035  1.00  0.00           H
ATOM   3804  N   VAL A 236      70.950 -35.829  -3.678  1.00  1.00           N
ATOM   3805  CA  VAL A 236      71.725 -34.867  -4.444  1.00  1.00           C
ATOM   3806  C   VAL A 236      72.730 -35.629  -5.300  1.00  1.00           C
ATOM   3807  O   VAL A 236      72.798 -35.460  -6.513  1.00  1.00           O
ATOM   3808  CB  VAL A 236      72.410 -33.843  -3.523  1.00  1.00           C
ATOM   3809  CG1 VAL A 236      73.458 -32.949  -4.198  1.00  1.00           C
ATOM   3810  CG2 VAL A 236      71.427 -32.941  -2.767  1.00  1.00           C
ATOM   3811  H   VAL A 236      70.981 -35.750  -2.684  1.00  0.00           H
ATOM   3812  HA  VAL A 236      71.048 -34.344  -5.121  1.00  0.00           H
ATOM   3813  HB  VAL A 236      72.969 -34.399  -2.766  1.00  0.00           H
ATOM   3814 HG11 VAL A 236      73.878 -32.214  -3.508  1.00  0.00           H
ATOM   3815 HG12 VAL A 236      74.309 -33.504  -4.596  1.00  0.00           H
ATOM   3816 HG13 VAL A 236      73.025 -32.382  -5.025  1.00  0.00           H
ATOM   3817 HG21 VAL A 236      71.918 -32.392  -1.962  1.00  0.00           H
ATOM   3818 HG22 VAL A 236      70.973 -32.205  -3.430  1.00  0.00           H
ATOM   3819 HG23 VAL A 236      70.621 -33.511  -2.306  1.00  0.00           H
ATOM   3820  N   MET A 237      73.431 -36.588  -4.687  1.00  1.00           N
ATOM   3821  CA  MET A 237      74.412 -37.444  -5.322  1.00  1.00           C
ATOM   3822  C   MET A 237      73.815 -38.279  -6.443  1.00  1.00           C
ATOM   3823  O   MET A 237      74.580 -38.222  -7.400  1.00  1.00           O
ATOM   3824  CB  MET A 237      75.188 -38.254  -4.280  1.00  1.00           C
ATOM   3825  CG  MET A 237      76.113 -37.499  -3.318  1.00  1.00           C
ATOM   3826  SD  MET A 237      76.429 -35.763  -3.723  1.00  1.00           S
ATOM   3827  CE  MET A 237      77.827 -35.271  -2.685  1.00  1.00           C
ATOM   3828  H   MET A 237      73.334 -36.663  -3.679  1.00  0.00           H
ATOM   3829  HA  MET A 237      75.122 -36.782  -5.823  1.00  0.00           H
ATOM   3830  HB3 MET A 237      74.502 -38.868  -3.691  1.00  0.00           H
ATOM   3831  H4  MET A 237      75.800 -38.999  -4.793  1.00  0.00           H
ATOM   3832  HG3 MET A 237      75.745 -37.520  -2.290  1.00  0.00           H
ATOM   3833  H5  MET A 237      77.076 -38.002  -3.233  1.00  0.00           H
ATOM   3834  HE1 MET A 237      78.434 -34.525  -3.197  1.00  0.00           H
ATOM   3835  HE2 MET A 237      77.460 -34.804  -1.771  1.00  0.00           H
ATOM   3836  HE3 MET A 237      78.462 -36.121  -2.438  1.00  0.00           H
ATOM   3837  N   ASN A 238      72.595 -38.797  -6.294  1.00  1.00           N
ATOM   3838  CA  ASN A 238      71.984 -39.617  -7.319  1.00  1.00           C
ATOM   3839  C   ASN A 238      71.587 -38.698  -8.465  1.00  1.00           C
ATOM   3840  O   ASN A 238      71.632 -39.131  -9.614  1.00  1.00           O
ATOM   3841  CB  ASN A 238      70.822 -40.483  -6.842  1.00  1.00           C
ATOM   3842  CG  ASN A 238      70.829 -41.739  -7.692  1.00  1.00           C
ATOM   3843  OD1 ASN A 238      70.077 -42.682  -7.462  1.00  1.00           O
ATOM   3844  ND2 ASN A 238      71.718 -41.755  -8.690  1.00  1.00           N
ATOM   3845  H   ASN A 238      72.168 -38.692  -5.383  1.00  0.00           H
ATOM   3846  HA  ASN A 238      72.884 -40.135  -7.657  1.00  0.00           H
ATOM   3847  HB3 ASN A 238      70.838 -40.578  -5.756  1.00  0.00           H
ATOM   3848  H4  ASN A 238      69.877 -39.975  -7.030  1.00  0.00           H
ATOM   3849 HD22 ASN A 238      71.743 -42.597  -9.248  1.00  0.00           H
ATOM   3850 HD21 ASN A 238      72.288 -40.946  -8.892  1.00  0.00           H
ATOM   3851  N   ILE A 239      71.010 -37.555  -8.101  1.00  1.00           N
ATOM   3852  CA  ILE A 239      70.656 -36.649  -9.175  1.00  1.00           C
ATOM   3853  C   ILE A 239      71.870 -36.238  -9.997  1.00  1.00           C
ATOM   3854  O   ILE A 239      71.714 -36.142 -11.214  1.00  1.00           O
ATOM   3855  CB  ILE A 239      69.937 -35.449  -8.561  1.00  1.00           C
ATOM   3856  CG2 ILE A 239      69.670 -34.388  -9.629  1.00  1.00           C
ATOM   3857  CG1 ILE A 239      68.611 -35.902  -7.946  1.00  1.00           C
ATOM   3858  CD1 ILE A 239      67.638 -36.587  -8.909  1.00  1.00           C
ATOM   3859  H   ILE A 239      71.025 -37.229  -7.146  1.00  0.00           H
ATOM   3860  HA  ILE A 239      69.993 -37.143  -9.884  1.00  0.00           H
ATOM   3861  HB  ILE A 239      70.560 -34.967  -7.807  1.00  0.00           H
ATOM   3862 HG21 ILE A 239      69.101 -33.588  -9.156  1.00  0.00           H
ATOM   3863 HG22 ILE A 239      70.613 -33.965  -9.973  1.00  0.00           H
ATOM   3864 HG23 ILE A 239      69.109 -34.739 -10.493  1.00  0.00           H
ATOM   3865 HG13 ILE A 239      68.724 -36.430  -7.000  1.00  0.00           H
ATOM   3866  H4  ILE A 239      68.029 -34.998  -7.782  1.00  0.00           H
ATOM   3867 HD11 ILE A 239      66.753 -36.813  -8.316  1.00  0.00           H
ATOM   3868 HD12 ILE A 239      67.421 -35.867  -9.698  1.00  0.00           H
ATOM   3869 HD13 ILE A 239      68.053 -37.524  -9.279  1.00  0.00           H
ATOM   3870  N   LEU A 240      73.003 -35.918  -9.369  1.00  1.00           N
ATOM   3871  CA  LEU A 240      74.155 -35.509 -10.143  1.00  1.00           C
ATOM   3872  C   LEU A 240      74.664 -36.695 -10.956  1.00  1.00           C
ATOM   3873  O   LEU A 240      75.091 -36.456 -12.083  1.00  1.00           O
ATOM   3874  CB  LEU A 240      75.166 -34.842  -9.203  1.00  1.00           C
ATOM   3875  CG  LEU A 240      74.830 -33.360  -9.010  1.00  1.00           C
ATOM   3876  CD1 LEU A 240      74.620 -32.942  -7.552  1.00  1.00           C
ATOM   3877  CD2 LEU A 240      75.882 -32.464  -9.666  1.00  1.00           C
ATOM   3878  H   LEU A 240      73.021 -35.878  -8.384  1.00  0.00           H
ATOM   3879  HA  LEU A 240      73.847 -34.765 -10.876  1.00  0.00           H
ATOM   3880  HB3 LEU A 240      75.171 -35.379  -8.255  1.00  0.00           H
ATOM   3881  H4  LEU A 240      76.168 -34.962  -9.620  1.00  0.00           H
ATOM   3882  HG  LEU A 240      73.890 -33.108  -9.500  1.00  0.00           H
ATOM   3883 HD11 LEU A 240      74.600 -31.860  -7.420  1.00  0.00           H
ATOM   3884 HD12 LEU A 240      73.660 -33.296  -7.179  1.00  0.00           H
ATOM   3885 HD13 LEU A 240      75.395 -33.323  -6.884  1.00  0.00           H
ATOM   3886 HD21 LEU A 240      75.640 -31.405  -9.567  1.00  0.00           H
ATOM   3887 HD22 LEU A 240      76.849 -32.611  -9.183  1.00  0.00           H
ATOM   3888 HD23 LEU A 240      75.992 -32.675 -10.728  1.00  0.00           H
ATOM   3889  N   ASP A 241      74.458 -37.964 -10.581  1.00  1.00           N
ATOM   3890  CA  ASP A 241      74.847 -39.136 -11.345  1.00  1.00           C
ATOM   3891  C   ASP A 241      73.913 -39.175 -12.547  1.00  1.00           C
ATOM   3892  O   ASP A 241      74.406 -39.464 -13.636  1.00  1.00           O
ATOM   3893  CB  ASP A 241      74.695 -40.402 -10.502  1.00  1.00           C
ATOM   3894  CG  ASP A 241      75.614 -41.454 -11.102  1.00  1.00           C
ATOM   3895  OD1 ASP A 241      76.345 -41.123 -12.059  1.00  1.00           O
ATOM   3896  OD2 ASP A 241      75.608 -42.596 -10.595  1.00  1.00           O
ATOM   3897  H   ASP A 241      74.092 -38.035  -9.642  1.00  0.00           H
ATOM   3898  HA  ASP A 241      75.865 -38.884 -11.637  1.00  0.00           H
ATOM   3899  HB3 ASP A 241      74.922 -40.237  -9.448  1.00  0.00           H
ATOM   3900  H4  ASP A 241      73.674 -40.782 -10.513  1.00  0.00           H
ATOM   3901  N   GLU A 242      72.615 -38.935 -12.342  1.00  1.00           N
ATOM   3902  CA  GLU A 242      71.664 -39.047 -13.430  1.00  1.00           C
ATOM   3903  C   GLU A 242      72.045 -37.962 -14.431  1.00  1.00           C
ATOM   3904  O   GLU A 242      72.073 -38.218 -15.632  1.00  1.00           O
ATOM   3905  CB  GLU A 242      70.225 -38.748 -13.011  1.00  1.00           C
ATOM   3906  CG  GLU A 242      69.236 -38.843 -14.176  1.00  1.00           C
ATOM   3907  CD  GLU A 242      67.862 -38.414 -13.685  1.00  1.00           C
ATOM   3908  OE1 GLU A 242      67.716 -37.330 -13.083  1.00  1.00           O
ATOM   3909  OE2 GLU A 242      66.881 -39.165 -13.876  1.00  1.00           O
ATOM   3910  H   GLU A 242      72.274 -38.720 -11.415  1.00  0.00           H
ATOM   3911  HA  GLU A 242      71.749 -40.023 -13.903  1.00  0.00           H
ATOM   3912  HB3 GLU A 242      69.943 -39.475 -12.249  1.00  0.00           H
ATOM   3913  H4  GLU A 242      70.167 -37.772 -12.531  1.00  0.00           H
ATOM   3914  HG3 GLU A 242      69.478 -38.184 -15.010  1.00  0.00           H
ATOM   3915  H5  GLU A 242      69.216 -39.857 -14.580  1.00  0.00           H
ATOM   3916  N   HIS A 243      72.359 -36.781 -13.901  1.00  1.00           N
ATOM   3917  CA  HIS A 243      72.732 -35.713 -14.806  1.00  1.00           C
ATOM   3918  C   HIS A 243      73.942 -36.178 -15.601  1.00  1.00           C
ATOM   3919  O   HIS A 243      73.874 -36.001 -16.815  1.00  1.00           O
ATOM   3920  ND1 HIS A 243      72.618 -32.254 -15.477  1.00  1.00           N
ATOM   3921  CG  HIS A 243      72.413 -33.251 -14.526  1.00  1.00           C
ATOM   3922  CB  HIS A 243      73.283 -34.430 -14.186  1.00  1.00           C
ATOM   3923  NE2 HIS A 243      70.732 -31.805 -14.400  1.00  1.00           N
ATOM   3924  CD2 HIS A 243      71.216 -33.001 -13.907  1.00  1.00           C
ATOM   3925  CE1 HIS A 243      71.594 -31.406 -15.350  1.00  1.00           C
ATOM   3926  H   HIS A 243      72.345 -36.596 -12.908  1.00  0.00           H
ATOM   3927  HA  HIS A 243      71.915 -35.516 -15.500  1.00  0.00           H
ATOM   3928  HB3 HIS A 243      73.217 -34.547 -13.103  1.00  0.00           H
ATOM   3929  H4  HIS A 243      74.310 -34.117 -14.375  1.00  0.00           H
ATOM   3930  HD2 HIS A 243      70.732 -33.620 -13.165  1.00  0.00           H
ATOM   3931  HE1 HIS A 243      71.405 -30.548 -15.979  1.00  0.00           H
ATOM   3932  HE2 HIS A 243      69.846 -31.393 -14.147  1.00  0.00           H
ATOM   3933  N   ILE A 244      74.989 -36.704 -14.962  1.00  1.00           N
ATOM   3934  CA  ILE A 244      76.159 -37.059 -15.737  1.00  1.00           C
ATOM   3935  C   ILE A 244      75.825 -38.133 -16.762  1.00  1.00           C
ATOM   3936  O   ILE A 244      76.434 -38.130 -17.831  1.00  1.00           O
ATOM   3937  CB  ILE A 244      77.280 -37.615 -14.857  1.00  1.00           C
ATOM   3938  CG2 ILE A 244      78.401 -37.984 -15.831  1.00  1.00           C
ATOM   3939  CG1 ILE A 244      77.687 -36.585 -13.802  1.00  1.00           C
ATOM   3940  CD1 ILE A 244      78.549 -37.202 -12.700  1.00  1.00           C
ATOM   3941  H   ILE A 244      74.961 -36.842 -13.962  1.00  0.00           H
ATOM   3942  HA  ILE A 244      76.600 -36.179 -16.205  1.00  0.00           H
ATOM   3943  HB  ILE A 244      76.914 -38.513 -14.359  1.00  0.00           H
ATOM   3944 HG21 ILE A 244      79.332 -38.104 -15.278  1.00  0.00           H
ATOM   3945 HG22 ILE A 244      78.268 -38.949 -16.321  1.00  0.00           H
ATOM   3946 HG23 ILE A 244      78.601 -37.222 -16.585  1.00  0.00           H
ATOM   3947 HG13 ILE A 244      78.252 -35.792 -14.288  1.00  0.00           H
ATOM   3948  H4  ILE A 244      76.842 -36.064 -13.351  1.00  0.00           H
ATOM   3949 HD11 ILE A 244      78.773 -36.457 -11.936  1.00  0.00           H
ATOM   3950 HD12 ILE A 244      78.035 -38.026 -12.206  1.00  0.00           H
ATOM   3951 HD13 ILE A 244      79.494 -37.583 -13.089  1.00  0.00           H
ATOM   3952  N   ARG A 245      74.973 -39.095 -16.404  1.00  1.00           N
ATOM   3953  CA  ARG A 245      74.742 -40.083 -17.439  1.00  1.00           C
ATOM   3954  C   ARG A 245      74.096 -39.415 -18.646  1.00  1.00           C
ATOM   3955  O   ARG A 245      74.480 -39.699 -19.777  1.00  1.00           O
ATOM   3956  CB  ARG A 245      73.822 -41.214 -16.982  1.00  1.00           C
ATOM   3957  CG  ARG A 245      74.463 -42.126 -15.935  1.00  1.00           C
ATOM   3958  CD  ARG A 245      73.669 -43.385 -15.586  1.00  1.00           C
ATOM   3959  NE  ARG A 245      74.456 -44.210 -14.667  1.00  1.00           N
ATOM   3960  CZ  ARG A 245      74.021 -45.414 -14.272  1.00  1.00           C
ATOM   3961  NH1 ARG A 245      72.828 -45.859 -14.687  1.00  1.00           N
ATOM   3962  NH2 ARG A 245      74.749 -46.152 -13.423  1.00  1.00           N
ATOM   3963  H   ARG A 245      74.490 -39.132 -15.518  1.00  0.00           H
ATOM   3964  HA  ARG A 245      75.691 -40.520 -17.751  1.00  0.00           H
ATOM   3965  HB3 ARG A 245      72.885 -40.815 -16.591  1.00  0.00           H
ATOM   3966  H4  ARG A 245      73.550 -41.825 -17.842  1.00  0.00           H
ATOM   3967  HG3 ARG A 245      75.445 -42.426 -16.301  1.00  0.00           H
ATOM   3968  H5  ARG A 245      74.651 -41.556 -15.025  1.00  0.00           H
ATOM   3969  HD3 ARG A 245      72.713 -43.100 -15.146  1.00  0.00           H
ATOM   3970  H6  ARG A 245      73.441 -43.928 -16.504  1.00  0.00           H
ATOM   3971  HE  ARG A 245      75.314 -43.810 -14.319  1.00  0.00           H
ATOM   3972 HH12 ARG A 245      72.456 -46.762 -14.425  1.00  0.00           H
ATOM   3973 HH11 ARG A 245      72.247 -45.326 -15.319  1.00  0.00           H
ATOM   3974 HH22 ARG A 245      74.434 -47.064 -13.124  1.00  0.00           H
ATOM   3975 HH21 ARG A 245      75.641 -45.832 -13.078  1.00  0.00           H
ATOM   3976  N   LEU A 246      73.153 -38.516 -18.358  1.00  1.00           N
ATOM   3977  CA  LEU A 246      72.330 -37.817 -19.325  1.00  1.00           C
ATOM   3978  C   LEU A 246      73.064 -36.632 -19.934  1.00  1.00           C
ATOM   3979  O   LEU A 246      72.661 -36.084 -20.957  1.00  1.00           O
ATOM   3980  CB  LEU A 246      71.010 -37.373 -18.696  1.00  1.00           C
ATOM   3981  CG  LEU A 246      69.976 -36.831 -19.683  1.00  1.00           C
ATOM   3982  CD1 LEU A 246      69.715 -37.808 -20.830  1.00  1.00           C
ATOM   3983  CD2 LEU A 246      68.676 -36.527 -18.937  1.00  1.00           C
ATOM   3984  H   LEU A 246      72.911 -38.371 -17.389  1.00  0.00           H
ATOM   3985  HA  LEU A 246      72.144 -38.517 -20.141  1.00  0.00           H
ATOM   3986  HB3 LEU A 246      70.578 -38.237 -18.193  1.00  0.00           H
ATOM   3987  H4  LEU A 246      71.206 -36.646 -17.908  1.00  0.00           H
ATOM   3988  HG  LEU A 246      70.314 -35.884 -20.104  1.00  0.00           H
ATOM   3989 HD11 LEU A 246      68.864 -37.490 -21.432  1.00  0.00           H
ATOM   3990 HD12 LEU A 246      70.554 -37.883 -21.522  1.00  0.00           H
ATOM   3991 HD13 LEU A 246      69.492 -38.812 -20.468  1.00  0.00           H
ATOM   3992 HD21 LEU A 246      67.917 -36.116 -19.602  1.00  0.00           H
ATOM   3993 HD22 LEU A 246      68.246 -37.477 -18.622  1.00  0.00           H
ATOM   3994 HD23 LEU A 246      68.753 -35.977 -17.999  1.00  0.00           H
ATOM   3995  N   THR A 247      74.106 -36.128 -19.257  1.00  1.00           N
ATOM   3996  CA  THR A 247      74.775 -34.907 -19.658  1.00  1.00           C
ATOM   3997  C   THR A 247      76.273 -35.176 -19.737  1.00  1.00           C
ATOM   3998  O   THR A 247      76.728 -36.286 -19.466  1.00  1.00           O
ATOM   3999  CB  THR A 247      74.554 -33.708 -18.730  1.00  1.00           C
ATOM   4000  OG1 THR A 247      74.931 -32.520 -19.391  1.00  1.00           O
ATOM   4001  CG2 THR A 247      75.382 -33.844 -17.454  1.00  1.00           C
ATOM   4002  H   THR A 247      74.382 -36.542 -18.380  1.00  0.00           H
ATOM   4003  HA  THR A 247      74.486 -34.618 -20.670  1.00  0.00           H
ATOM   4004  HB  THR A 247      73.488 -33.649 -18.504  1.00  0.00           H
ATOM   4005  HG1 THR A 247      74.837 -31.784 -18.803  1.00  0.00           H
ATOM   4006 HG21 THR A 247      74.799 -33.533 -16.586  1.00  0.00           H
ATOM   4007 HG22 THR A 247      75.790 -34.841 -17.283  1.00  0.00           H
ATOM   4008 HG23 THR A 247      76.250 -33.188 -17.490  1.00  0.00           H
ATOM   4009  N   SER A 248      77.032 -34.161 -20.148  1.00  1.00           N
ATOM   4010  CA  SER A 248      78.445 -34.469 -20.230  1.00  1.00           C
ATOM   4011  C   SER A 248      79.147 -33.309 -19.527  1.00  1.00           C
ATOM   4012  O   SER A 248      79.308 -32.200 -20.019  1.00  1.00           O
ATOM   4013  CB  SER A 248      79.030 -34.514 -21.640  1.00  1.00           C
ATOM   4014  OG  SER A 248      78.500 -35.640 -22.305  1.00  1.00           O
ATOM   4015  H   SER A 248      76.659 -33.246 -20.357  1.00  0.00           H
ATOM   4016  HA  SER A 248      78.779 -35.362 -19.699  1.00  0.00           H
ATOM   4017  HB3 SER A 248      78.801 -33.613 -22.209  1.00  0.00           H
ATOM   4018  H4  SER A 248      80.115 -34.617 -21.610  1.00  0.00           H
ATOM   4019  HG  SER A 248      77.567 -35.525 -22.404  1.00  0.00           H
ATOM   4020  N   ARG A 249      79.540 -33.619 -18.288  1.00  1.00           N
ATOM   4021  CA  ARG A 249      80.374 -32.888 -17.352  1.00  1.00           C
ATOM   4022  C   ARG A 249      80.735 -33.798 -16.184  1.00  1.00           C
ATOM   4023  O   ARG A 249      79.839 -34.419 -15.616  1.00  1.00           O
ATOM   4024  CB  ARG A 249      79.742 -31.571 -16.884  1.00  1.00           C
ATOM   4025  CG  ARG A 249      80.505 -30.825 -15.783  1.00  1.00           C
ATOM   4026  CD  ARG A 249      81.962 -30.489 -16.128  1.00  1.00           C
ATOM   4027  NE  ARG A 249      82.485 -29.327 -15.409  1.00  1.00           N
ATOM   4028  CZ  ARG A 249      83.777 -29.059 -15.175  1.00  1.00           C
ATOM   4029  NH1 ARG A 249      84.727 -30.002 -15.309  1.00  1.00           N
ATOM   4030  NH2 ARG A 249      84.129 -27.826 -14.842  1.00  1.00           N
ATOM   4031  H   ARG A 249      79.232 -34.517 -17.937  1.00  0.00           H
ATOM   4032  HA  ARG A 249      81.304 -32.664 -17.877  1.00  0.00           H
ATOM   4033  HB3 ARG A 249      79.591 -30.895 -17.727  1.00  0.00           H
ATOM   4034  H4  ARG A 249      78.731 -31.769 -16.522  1.00  0.00           H
ATOM   4035  HG3 ARG A 249      79.985 -29.904 -15.522  1.00  0.00           H
ATOM   4036  H5  ARG A 249      80.460 -31.415 -14.870  1.00  0.00           H
ATOM   4037  HD3 ARG A 249      82.615 -31.350 -15.994  1.00  0.00           H
ATOM   4038  H6  ARG A 249      82.041 -30.249 -17.188  1.00  0.00           H
ATOM   4039  HE  ARG A 249      81.821 -28.610 -15.221  1.00  0.00           H
ATOM   4040 HH12 ARG A 249      85.698 -29.797 -15.164  1.00  0.00           H
ATOM   4041 HH11 ARG A 249      84.448 -30.967 -15.320  1.00  0.00           H
ATOM   4042 HH22 ARG A 249      85.192 -27.546 -14.714  1.00  0.00           H
ATOM   4043 HH21 ARG A 249      83.495 -27.118 -14.754  1.00  0.00           H
ATOM   4044  N   LYS A 250      82.005 -33.871 -15.762  1.00  1.00           N
ATOM   4045  CA  LYS A 250      82.416 -34.252 -14.421  1.00  1.00           C
ATOM   4046  C   LYS A 250      82.407 -32.964 -13.579  1.00  1.00           C
ATOM   4047  O   LYS A 250      83.279 -32.104 -13.725  1.00  1.00           O
ATOM   4048  CB  LYS A 250      83.856 -34.795 -14.476  1.00  1.00           C
ATOM   4049  CG  LYS A 250      83.974 -36.156 -15.179  1.00  1.00           C
ATOM   4050  CD  LYS A 250      85.400 -36.717 -15.151  1.00  1.00           C
ATOM   4051  CE  LYS A 250      85.518 -38.083 -15.842  1.00  1.00           C
ATOM   4052  NZ  LYS A 250      86.901 -38.589 -15.787  1.00  1.00           N
ATOM   4053  H   LYS A 250      82.694 -33.372 -16.308  1.00  0.00           H
ATOM   4054  HA  LYS A 250      81.757 -35.006 -13.989  1.00  0.00           H
ATOM   4055  HB3 LYS A 250      84.530 -34.081 -14.951  1.00  0.00           H
ATOM   4056  H4  LYS A 250      84.236 -34.904 -13.457  1.00  0.00           H
ATOM   4057  HG3 LYS A 250      83.295 -36.867 -14.707  1.00  0.00           H
ATOM   4058  H5  LYS A 250      83.641 -36.066 -16.214  1.00  0.00           H
ATOM   4059  HD3 LYS A 250      86.080 -36.011 -15.629  1.00  0.00           H
ATOM   4060  H6  LYS A 250      85.734 -36.806 -14.116  1.00  0.00           H
ATOM   4061  HE3 LYS A 250      84.871 -38.812 -15.354  1.00  0.00           H
ATOM   4062  H7  LYS A 250      85.211 -38.017 -16.885  1.00  0.00           H
ATOM   4063  HZ1 LYS A 250      86.952 -39.489 -16.244  1.00  0.00           H
ATOM   4064  HZ2 LYS A 250      87.519 -37.943 -16.257  1.00  0.00           H
ATOM   4065  HZ3 LYS A 250      87.193 -38.691 -14.825  1.00  0.00           H
ATOM   4066  N   VAL A 251      81.306 -32.731 -12.844  1.00  1.00           N
ATOM   4067  CA  VAL A 251      80.948 -31.575 -12.033  1.00  1.00           C
ATOM   4068  C   VAL A 251      82.047 -31.097 -11.081  1.00  1.00           C
ATOM   4069  O   VAL A 251      82.650 -31.926 -10.391  1.00  1.00           O
ATOM   4070  CB  VAL A 251      79.555 -31.846 -11.422  1.00  1.00           C
ATOM   4071  CG1 VAL A 251      79.249 -33.324 -11.108  1.00  1.00           C
ATOM   4072  CG2 VAL A 251      79.231 -30.991 -10.184  1.00  1.00           C
ATOM   4073  H   VAL A 251      80.632 -33.484 -12.848  1.00  0.00           H
ATOM   4074  HA  VAL A 251      80.816 -30.760 -12.750  1.00  0.00           H
ATOM   4075  HB  VAL A 251      78.812 -31.538 -12.158  1.00  0.00           H
ATOM   4076 HG11 VAL A 251      78.294 -33.451 -10.599  1.00  0.00           H
ATOM   4077 HG12 VAL A 251      79.181 -33.925 -12.015  1.00  0.00           H
ATOM   4078 HG13 VAL A 251      80.026 -33.752 -10.472  1.00  0.00           H
ATOM   4079 HG21 VAL A 251      78.159 -30.965  -9.976  1.00  0.00           H
ATOM   4080 HG22 VAL A 251      79.736 -31.345  -9.283  1.00  0.00           H
ATOM   4081 HG23 VAL A 251      79.534 -29.954 -10.320  1.00  0.00           H
ATOM   4082  N   TYR A 252      82.292 -29.780 -11.038  1.00  1.00           N
ATOM   4083  CA  TYR A 252      83.143 -29.109 -10.060  1.00  1.00           C
ATOM   4084  C   TYR A 252      82.268 -28.794  -8.843  1.00  1.00           C
ATOM   4085  O   TYR A 252      81.112 -28.403  -9.053  1.00  1.00           O
ATOM   4086  CB  TYR A 252      83.662 -27.776 -10.627  1.00  1.00           C
ATOM   4087  CG  TYR A 252      85.121 -27.435 -10.366  1.00  1.00           C
ATOM   4088  CD1 TYR A 252      85.612 -27.196  -9.074  1.00  1.00           C
ATOM   4089  CD2 TYR A 252      86.020 -27.351 -11.440  1.00  1.00           C
ATOM   4090  CE1 TYR A 252      86.973 -26.937  -8.848  1.00  1.00           C
ATOM   4091  CE2 TYR A 252      87.376 -27.060 -11.245  1.00  1.00           C
ATOM   4092  CZ  TYR A 252      87.851 -26.900  -9.933  1.00  1.00           C
ATOM   4093  OH  TYR A 252      89.187 -26.699  -9.765  1.00  1.00           O
ATOM   4094  H   TYR A 252      81.711 -29.259 -11.484  1.00  0.00           H
ATOM   4095  HA  TYR A 252      83.968 -29.767  -9.763  1.00  0.00           H
ATOM   4096  HB3 TYR A 252      83.525 -27.794 -11.709  1.00  0.00           H
ATOM   4097  H4  TYR A 252      83.045 -26.936 -10.301  1.00  0.00           H
ATOM   4098  HD1 TYR A 252      84.948 -27.230  -8.213  1.00  0.00           H
ATOM   4099  HD2 TYR A 252      85.666 -27.514 -12.448  1.00  0.00           H
ATOM   4100  HE1 TYR A 252      87.326 -26.812  -7.836  1.00  0.00           H
ATOM   4101  HE2 TYR A 252      88.064 -27.046 -12.075  1.00  0.00           H
ATOM   4102  HH  TYR A 252      89.607 -26.882  -8.761  1.00  0.00           H
ATOM   4103  N   ILE A 253      82.742 -28.876  -7.601  1.00  1.00           N
ATOM   4104  CA  ILE A 253      81.989 -28.512  -6.402  1.00  1.00           C
ATOM   4105  C   ILE A 253      82.695 -27.477  -5.538  1.00  1.00           C
ATOM   4106  O   ILE A 253      83.916 -27.363  -5.551  1.00  1.00           O
ATOM   4107  CB  ILE A 253      81.592 -29.795  -5.619  1.00  1.00           C
ATOM   4108  CG2 ILE A 253      80.746 -30.755  -6.469  1.00  1.00           C
ATOM   4109  CG1 ILE A 253      82.755 -30.548  -4.969  1.00  1.00           C
ATOM   4110  CD1 ILE A 253      82.472 -31.088  -3.569  1.00  1.00           C
ATOM   4111  H   ILE A 253      83.709 -29.296  -7.351  1.00  0.00           H
ATOM   4112  HA  ILE A 253      81.036 -28.115  -6.694  1.00  0.00           H
ATOM   4113  HB  ILE A 253      80.942 -29.466  -4.805  1.00  0.00           H
ATOM   4114 HG21 ILE A 253      80.351 -31.540  -5.828  1.00  0.00           H
ATOM   4115 HG22 ILE A 253      79.930 -30.207  -6.936  1.00  0.00           H
ATOM   4116 HG23 ILE A 253      81.355 -31.210  -7.249  1.00  0.00           H
ATOM   4117 HG13 ILE A 253      83.111 -31.332  -5.626  1.00  0.00           H
ATOM   4118  H4  ILE A 253      83.616 -29.895  -4.870  1.00  0.00           H
ATOM   4119 HD11 ILE A 253      83.277 -31.719  -3.199  1.00  0.00           H
ATOM   4120 HD12 ILE A 253      82.372 -30.261  -2.864  1.00  0.00           H
ATOM   4121 HD13 ILE A 253      81.536 -31.645  -3.543  1.00  0.00           H
ATOM   4122  N   ALA A 254      81.875 -26.748  -4.764  1.00  1.00           N
ATOM   4123  CA  ALA A 254      82.304 -25.878  -3.689  1.00  1.00           C
ATOM   4124  C   ALA A 254      82.257 -26.681  -2.401  1.00  1.00           C
ATOM   4125  O   ALA A 254      81.164 -27.116  -1.998  1.00  1.00           O
ATOM   4126  CB  ALA A 254      81.263 -24.735  -3.575  1.00  1.00           C
ATOM   4127  H   ALA A 254      80.900 -26.939  -4.802  1.00  0.00           H
ATOM   4128  HA  ALA A 254      83.293 -25.485  -3.882  1.00  0.00           H
ATOM   4129  HB1 ALA A 254      81.329 -24.018  -4.404  1.00  0.00           H
ATOM   4130  HB2 ALA A 254      80.267 -25.125  -3.598  1.00  0.00           H
ATOM   4131  HB3 ALA A 254      81.394 -24.150  -2.650  1.00  0.00           H
ATOM   4132  N   TYR A 255      83.383 -26.869  -1.719  1.00  1.00           N
ATOM   4133  CA  TYR A 255      83.538 -27.300  -0.338  1.00  1.00           C
ATOM   4134  C   TYR A 255      83.906 -25.997   0.383  1.00  1.00           C
ATOM   4135  O   TYR A 255      84.668 -25.206  -0.154  1.00  1.00           O
ATOM   4136  CB  TYR A 255      84.700 -28.340  -0.255  1.00  1.00           C
ATOM   4137  CG  TYR A 255      85.060 -28.925   1.120  1.00  1.00           C
ATOM   4138  CD1 TYR A 255      84.148 -28.907   2.194  1.00  1.00           C
ATOM   4139  CD2 TYR A 255      86.343 -29.478   1.307  1.00  1.00           C
ATOM   4140  CE1 TYR A 255      84.514 -29.441   3.444  1.00  1.00           C
ATOM   4141  CE2 TYR A 255      86.716 -30.011   2.559  1.00  1.00           C
ATOM   4142  CZ  TYR A 255      85.803 -29.993   3.635  1.00  1.00           C
ATOM   4143  OH  TYR A 255      86.182 -30.482   4.860  1.00  1.00           O
ATOM   4144  H   TYR A 255      84.228 -26.359  -2.105  1.00  0.00           H
ATOM   4145  HA  TYR A 255      82.620 -27.708   0.058  1.00  0.00           H
ATOM   4146  HB3 TYR A 255      84.433 -29.193  -0.875  1.00  0.00           H
ATOM   4147  H4  TYR A 255      85.604 -27.922  -0.676  1.00  0.00           H
ATOM   4148  HD1 TYR A 255      83.142 -28.522   2.089  1.00  0.00           H
ATOM   4149  HD2 TYR A 255      87.066 -29.498   0.500  1.00  0.00           H
ATOM   4150  HE1 TYR A 255      83.817 -29.408   4.275  1.00  0.00           H
ATOM   4151  HE2 TYR A 255      87.699 -30.420   2.697  1.00  0.00           H
ATOM   4152  HH  TYR A 255      85.608 -30.139   5.528  1.00  0.00           H
ATOM   4153  N   ILE A 256      83.314 -25.697   1.538  1.00  1.00           N
ATOM   4154  CA  ILE A 256      83.478 -24.416   2.237  1.00  1.00           C
ATOM   4155  C   ILE A 256      84.503 -24.657   3.343  1.00  1.00           C
ATOM   4156  O   ILE A 256      84.739 -25.807   3.711  1.00  1.00           O
ATOM   4157  CB  ILE A 256      82.085 -23.965   2.784  1.00  1.00           C
ATOM   4158  CG2 ILE A 256      82.122 -23.005   4.009  1.00  1.00           C
ATOM   4159  CG1 ILE A 256      81.195 -23.278   1.721  1.00  1.00           C
ATOM   4160  CD1 ILE A 256      81.075 -23.956   0.341  1.00  1.00           C
ATOM   4161  H   ILE A 256      82.908 -26.431   2.096  1.00  0.00           H
ATOM   4162  HA  ILE A 256      83.889 -23.629   1.618  1.00  0.00           H
ATOM   4163  HB  ILE A 256      81.568 -24.863   3.096  1.00  0.00           H
ATOM   4164 HG21 ILE A 256      81.127 -22.679   4.314  1.00  0.00           H
ATOM   4165 HG22 ILE A 256      82.560 -23.538   4.850  1.00  0.00           H
ATOM   4166 HG23 ILE A 256      82.712 -22.106   3.835  1.00  0.00           H
ATOM   4167 HG13 ILE A 256      80.189 -23.149   2.134  1.00  0.00           H
ATOM   4168  H4  ILE A 256      81.598 -22.279   1.548  1.00  0.00           H
ATOM   4169 HD11 ILE A 256      80.277 -23.480  -0.230  1.00  0.00           H
ATOM   4170 HD12 ILE A 256      82.020 -23.869  -0.207  1.00  0.00           H
ATOM   4171 HD13 ILE A 256      80.790 -25.012   0.381  1.00  0.00           H
ATOM   4172  N   MET A 257      85.145 -23.570   3.792  1.00  1.00           N
ATOM   4173  CA  MET A 257      86.018 -23.494   4.948  1.00  1.00           C
ATOM   4174  C   MET A 257      85.251 -22.703   6.047  1.00  1.00           C
ATOM   4175  O   MET A 257      84.709 -21.639   5.750  1.00  1.00           O
ATOM   4176  CB  MET A 257      87.250 -22.662   4.513  1.00  1.00           C
ATOM   4177  CG  MET A 257      88.345 -22.447   5.559  1.00  1.00           C
ATOM   4178  SD  MET A 257      89.552 -21.235   4.954  1.00  1.00           S
ATOM   4179  CE  MET A 257      90.530 -20.964   6.446  1.00  1.00           C
ATOM   4180  H   MET A 257      84.897 -22.667   3.430  1.00  0.00           H
ATOM   4181  HA  MET A 257      86.322 -24.481   5.267  1.00  0.00           H
ATOM   4182  HB3 MET A 257      87.720 -23.120   3.638  1.00  0.00           H
ATOM   4183  H4  MET A 257      86.900 -21.676   4.214  1.00  0.00           H
ATOM   4184  HG3 MET A 257      87.914 -22.058   6.482  1.00  0.00           H
ATOM   4185  H5  MET A 257      88.851 -23.381   5.809  1.00  0.00           H
ATOM   4186  HE1 MET A 257      89.878 -20.606   7.237  1.00  0.00           H
ATOM   4187  HE2 MET A 257      90.996 -21.892   6.782  1.00  0.00           H
ATOM   4188  HE3 MET A 257      91.310 -20.228   6.258  1.00  0.00           H
ATOM   4189  N   LEU A 258      85.201 -23.197   7.288  1.00  1.00           N
ATOM   4190  CA  LEU A 258      84.688 -22.501   8.473  1.00  1.00           C
ATOM   4191  C   LEU A 258      85.492 -22.896   9.727  1.00  1.00           C
ATOM   4192  O   LEU A 258      85.951 -24.030   9.837  1.00  1.00           O
ATOM   4193  CB  LEU A 258      83.163 -22.710   8.704  1.00  1.00           C
ATOM   4194  CG  LEU A 258      82.160 -22.057   7.734  1.00  1.00           C
ATOM   4195  CD1 LEU A 258      80.710 -22.399   8.115  1.00  1.00           C
ATOM   4196  CD2 LEU A 258      82.301 -20.547   7.666  1.00  1.00           C
ATOM   4197  H   LEU A 258      85.814 -24.012   7.473  1.00  0.00           H
ATOM   4198  HA  LEU A 258      84.891 -21.438   8.313  1.00  0.00           H
ATOM   4199  HB3 LEU A 258      82.972 -23.777   8.718  1.00  0.00           H
ATOM   4200  H4  LEU A 258      82.929 -22.357   9.706  1.00  0.00           H
ATOM   4201  HG  LEU A 258      82.351 -22.468   6.747  1.00  0.00           H
ATOM   4202 HD11 LEU A 258      80.454 -21.952   9.071  1.00  0.00           H
ATOM   4203 HD12 LEU A 258      80.005 -22.043   7.356  1.00  0.00           H
ATOM   4204 HD13 LEU A 258      80.592 -23.473   8.227  1.00  0.00           H
ATOM   4205 HD21 LEU A 258      83.303 -20.201   7.418  1.00  0.00           H
ATOM   4206 HD22 LEU A 258      81.636 -20.183   6.883  1.00  0.00           H
ATOM   4207 HD23 LEU A 258      82.004 -20.068   8.596  1.00  0.00           H
ATOM   4208  N   PRO A 259      85.669 -22.008  10.733  1.00  1.00           N
ATOM   4209  CA  PRO A 259      86.361 -22.364  11.981  1.00  1.00           C
ATOM   4210  C   PRO A 259      85.491 -23.262  12.856  1.00  1.00           C
ATOM   4211  O   PRO A 259      84.663 -22.788  13.635  1.00  1.00           O
ATOM   4212  CD  PRO A 259      85.283 -20.601  10.718  1.00  1.00           C
ATOM   4213  CB  PRO A 259      86.674 -21.018  12.657  1.00  1.00           C
ATOM   4214  CG  PRO A 259      85.624 -20.083  12.104  1.00  1.00           C
ATOM   4215  HA  PRO A 259      87.295 -22.894  11.796  1.00  0.00           H
ATOM   4216  HD3 PRO A 259      85.904 -20.069   9.992  1.00  0.00           H
ATOM   4217  H4  PRO A 259      84.232 -20.468  10.462  1.00  0.00           H
ATOM   4218  HB3 PRO A 259      86.671 -21.051  13.745  1.00  0.00           H
ATOM   4219  H5  PRO A 259      87.655 -20.674  12.355  1.00  0.00           H
ATOM   4220  HG3 PRO A 259      85.964 -19.047  12.076  1.00  0.00           H
ATOM   4221  H6  PRO A 259      84.747 -20.151  12.747  1.00  0.00           H
ATOM   4222  N   GLY A 260      85.736 -24.570  12.777  1.00  1.00           N
ATOM   4223  CA  GLY A 260      85.178 -25.559  13.693  1.00  1.00           C
ATOM   4224  C   GLY A 260      83.884 -26.229  13.223  1.00  1.00           C
ATOM   4225  O   GLY A 260      83.439 -27.213  13.810  1.00  1.00           O
ATOM   4226  H   GLY A 260      86.305 -24.909  12.009  1.00  0.00           H
ATOM   4227  HA3 GLY A 260      85.890 -26.362  13.905  1.00  0.00           H
ATOM   4228  H4  GLY A 260      84.968 -25.042  14.618  1.00  0.00           H
ATOM   4229  N   VAL A 261      83.319 -25.737  12.127  1.00  1.00           N
ATOM   4230  CA  VAL A 261      82.177 -26.323  11.441  1.00  1.00           C
ATOM   4231  C   VAL A 261      82.738 -26.745  10.089  1.00  1.00           C
ATOM   4232  O   VAL A 261      83.535 -25.986   9.536  1.00  1.00           O
ATOM   4233  CB  VAL A 261      81.083 -25.218  11.359  1.00  1.00           C
ATOM   4234  CG1 VAL A 261      79.922 -25.526  10.393  1.00  1.00           C
ATOM   4235  CG2 VAL A 261      80.517 -24.930  12.768  1.00  1.00           C
ATOM   4236  H   VAL A 261      83.838 -25.046  11.594  1.00  0.00           H
ATOM   4237  HA  VAL A 261      81.825 -27.201  11.998  1.00  0.00           H
ATOM   4238  HB  VAL A 261      81.543 -24.298  10.990  1.00  0.00           H
ATOM   4239 HG11 VAL A 261      79.216 -24.698  10.321  1.00  0.00           H
ATOM   4240 HG12 VAL A 261      80.265 -25.742   9.383  1.00  0.00           H
ATOM   4241 HG13 VAL A 261      79.394 -26.408  10.750  1.00  0.00           H
ATOM   4242 HG21 VAL A 261      79.643 -24.286  12.726  1.00  0.00           H
ATOM   4243 HG22 VAL A 261      80.232 -25.836  13.297  1.00  0.00           H
ATOM   4244 HG23 VAL A 261      81.255 -24.432  13.398  1.00  0.00           H
ATOM   4245  N   ASN A 262      82.459 -27.965   9.614  1.00  1.00           N
ATOM   4246  CA  ASN A 262      82.746 -28.522   8.282  1.00  1.00           C
ATOM   4247  C   ASN A 262      84.217 -28.840   7.989  1.00  1.00           C
ATOM   4248  O   ASN A 262      84.514 -29.568   7.042  1.00  1.00           O
ATOM   4249  CB  ASN A 262      82.067 -27.804   7.085  1.00  1.00           C
ATOM   4250  CG  ASN A 262      82.426 -26.336   6.845  1.00  1.00           C
ATOM   4251  OD1 ASN A 262      81.568 -25.472   6.953  1.00  1.00           O
ATOM   4252  ND2 ASN A 262      83.642 -26.000   6.445  1.00  1.00           N
ATOM   4253  H   ASN A 262      81.997 -28.594  10.256  1.00  0.00           H
ATOM   4254  HA  ASN A 262      82.288 -29.509   8.326  1.00  0.00           H
ATOM   4255  HB3 ASN A 262      82.304 -28.359   6.175  1.00  0.00           H
ATOM   4256  H4  ASN A 262      80.986 -27.873   7.198  1.00  0.00           H
ATOM   4257 HD22 ASN A 262      83.854 -25.015   6.335  1.00  0.00           H
ATOM   4258 HD21 ASN A 262      84.469 -26.621   6.391  1.00  0.00           H
ATOM   4259  N   ASP A 263      85.106 -28.285   8.802  1.00  1.00           N
ATOM   4260  CA  ASP A 263      86.552 -28.330   8.668  1.00  1.00           C
ATOM   4261  C   ASP A 263      87.128 -29.082   9.869  1.00  1.00           C
ATOM   4262  O   ASP A 263      87.287 -28.528  10.958  1.00  1.00           O
ATOM   4263  CB  ASP A 263      87.133 -26.909   8.678  1.00  1.00           C
ATOM   4264  CG  ASP A 263      86.924 -26.104   7.398  1.00  1.00           C
ATOM   4265  OD1 ASP A 263      86.351 -26.658   6.437  1.00  1.00           O
ATOM   4266  OD2 ASP A 263      87.423 -24.960   7.375  1.00  1.00           O
ATOM   4267  H   ASP A 263      84.721 -27.629   9.473  1.00  0.00           H
ATOM   4268  HA  ASP A 263      86.851 -28.841   7.748  1.00  0.00           H
ATOM   4269  HB3 ASP A 263      86.738 -26.341   9.524  1.00  0.00           H
ATOM   4270  H4  ASP A 263      88.204 -26.953   8.806  1.00  0.00           H
ATOM   4271  N   SER A 264      87.451 -30.364   9.703  1.00  1.00           N
ATOM   4272  CA  SER A 264      88.204 -31.185  10.619  1.00  1.00           C
ATOM   4273  C   SER A 264      88.576 -32.375   9.757  1.00  1.00           C
ATOM   4274  O   SER A 264      87.749 -32.591   8.879  1.00  1.00           O
ATOM   4275  CB  SER A 264      87.416 -31.455  11.900  1.00  1.00           C
ATOM   4276  OG  SER A 264      86.257 -32.159  11.527  1.00  1.00           O
ATOM   4277  H   SER A 264      86.925 -30.752   8.918  1.00  0.00           H
ATOM   4278  HA  SER A 264      89.135 -30.698  10.903  1.00  0.00           H
ATOM   4279  HB3 SER A 264      88.039 -32.073  12.547  1.00  0.00           H
ATOM   4280  H4  SER A 264      87.173 -30.527  12.415  1.00  0.00           H
ATOM   4281  HG  SER A 264      85.770 -32.265  12.327  1.00  0.00           H
ATOM   4282  N   LEU A 265      89.470 -33.199  10.298  1.00  1.00           N
ATOM   4283  CA  LEU A 265      89.877 -34.356   9.524  1.00  1.00           C
ATOM   4284  C   LEU A 265      88.724 -35.344   9.467  1.00  1.00           C
ATOM   4285  O   LEU A 265      88.548 -36.084   8.503  1.00  1.00           O
ATOM   4286  CB  LEU A 265      91.185 -35.007   9.965  1.00  1.00           C
ATOM   4287  CG  LEU A 265      92.390 -34.254   9.399  1.00  1.00           C
ATOM   4288  CD1 LEU A 265      92.430 -32.807   9.885  1.00  1.00           C
ATOM   4289  CD2 LEU A 265      93.688 -35.006   9.685  1.00  1.00           C
ATOM   4290  H   LEU A 265      90.039 -32.933  11.091  1.00  0.00           H
ATOM   4291  HA  LEU A 265      90.033 -34.150   8.466  1.00  0.00           H
ATOM   4292  HB3 LEU A 265      91.214 -35.058  11.054  1.00  0.00           H
ATOM   4293  H4  LEU A 265      91.214 -36.039   9.614  1.00  0.00           H
ATOM   4294  HG  LEU A 265      92.286 -34.218   8.316  1.00  0.00           H
ATOM   4295 HD11 LEU A 265      93.387 -32.342   9.648  1.00  0.00           H
ATOM   4296 HD12 LEU A 265      91.696 -32.172   9.385  1.00  0.00           H
ATOM   4297 HD13 LEU A 265      92.283 -32.710  10.961  1.00  0.00           H
ATOM   4298 HD21 LEU A 265      94.538 -34.506   9.222  1.00  0.00           H
ATOM   4299 HD22 LEU A 265      93.878 -35.089  10.753  1.00  0.00           H
ATOM   4300 HD23 LEU A 265      93.646 -36.015   9.273  1.00  0.00           H
ATOM   4301  N   GLU A 266      87.890 -35.410  10.508  1.00  1.00           N
ATOM   4302  CA  GLU A 266      86.809 -36.368  10.431  1.00  1.00           C
ATOM   4303  C   GLU A 266      85.912 -35.937   9.276  1.00  1.00           C
ATOM   4304  O   GLU A 266      85.376 -36.767   8.542  1.00  1.00           O
ATOM   4305  CB  GLU A 266      85.969 -36.447  11.700  1.00  1.00           C
ATOM   4306  CG  GLU A 266      86.729 -37.020  12.897  1.00  1.00           C
ATOM   4307  CD  GLU A 266      86.974 -38.501  12.639  1.00  1.00           C
ATOM   4308  OE1 GLU A 266      86.492 -39.004  11.599  1.00  1.00           O
ATOM   4309  OE2 GLU A 266      87.596 -39.169  13.496  1.00  1.00           O
ATOM   4310  H   GLU A 266      88.007 -34.843  11.334  1.00  0.00           H
ATOM   4311  HA  GLU A 266      87.221 -37.335  10.136  1.00  0.00           H
ATOM   4312  HB3 GLU A 266      85.635 -35.445  11.970  1.00  0.00           H
ATOM   4313  H4  GLU A 266      85.042 -36.997  11.528  1.00  0.00           H
ATOM   4314  HG3 GLU A 266      87.677 -36.508  13.053  1.00  0.00           H
ATOM   4315  H5  GLU A 266      86.140 -36.909  13.805  1.00  0.00           H
ATOM   4316  N   HIS A 267      85.703 -34.624   9.163  1.00  1.00           N
ATOM   4317  CA  HIS A 267      84.804 -34.035   8.194  1.00  1.00           C
ATOM   4318  C   HIS A 267      85.368 -34.334   6.810  1.00  1.00           C
ATOM   4319  O   HIS A 267      84.595 -34.816   5.989  1.00  1.00           O
ATOM   4320  ND1 HIS A 267      82.120 -32.358   8.138  1.00  1.00           N
ATOM   4321  CG  HIS A 267      83.268 -32.087   8.841  1.00  1.00           C
ATOM   4322  CB  HIS A 267      84.656 -32.539   8.451  1.00  1.00           C
ATOM   4323  NE2 HIS A 267      81.504 -31.253   9.943  1.00  1.00           N
ATOM   4324  CD2 HIS A 267      82.883 -31.413   9.968  1.00  1.00           C
ATOM   4325  CE1 HIS A 267      81.083 -31.820   8.800  1.00  1.00           C
ATOM   4326  H   HIS A 267      86.198 -33.983   9.774  1.00  0.00           H
ATOM   4327  HA  HIS A 267      83.847 -34.541   8.306  1.00  0.00           H
ATOM   4328  HD1 HIS A 267      82.253 -32.834   7.381  1.00  0.00           H
ATOM   4329  HB3 HIS A 267      85.272 -32.230   9.296  1.00  0.00           H
ATOM   4330  H4  HIS A 267      85.010 -31.939   7.611  1.00  0.00           H
ATOM   4331  HD2 HIS A 267      83.519 -30.992  10.733  1.00  0.00           H
ATOM   4332  HE1 HIS A 267      80.074 -31.743   8.424  1.00  0.00           H
ATOM   4333  N   ALA A 268      86.686 -34.302   6.690  1.00  1.00           N
ATOM   4334  CA  ALA A 268      87.344 -34.470   5.412  1.00  1.00           C
ATOM   4335  C   ALA A 268      87.263 -35.930   4.990  1.00  1.00           C
ATOM   4336  O   ALA A 268      86.992 -36.351   3.868  1.00  1.00           O
ATOM   4337  CB  ALA A 268      88.849 -34.251   5.407  1.00  1.00           C
ATOM   4338  H   ALA A 268      87.358 -33.909   7.460  1.00  0.00           H
ATOM   4339  HA  ALA A 268      86.938 -33.770   4.682  1.00  0.00           H
ATOM   4340  HB1 ALA A 268      89.031 -33.577   4.572  1.00  0.00           H
ATOM   4341  HB2 ALA A 268      89.140 -33.836   6.373  1.00  0.00           H
ATOM   4342  HB3 ALA A 268      89.531 -35.089   5.283  1.00  0.00           H
ATOM   4343  N   ASN A 269      87.295 -36.832   5.974  1.00  1.00           N
ATOM   4344  CA  ASN A 269      87.273 -38.257   5.720  1.00  1.00           C
ATOM   4345  C   ASN A 269      85.864 -38.572   5.238  1.00  1.00           C
ATOM   4346  O   ASN A 269      85.655 -39.326   4.289  1.00  1.00           O
ATOM   4347  CB  ASN A 269      87.532 -39.113   6.959  1.00  1.00           C
ATOM   4348  CG  ASN A 269      89.015 -39.058   7.298  1.00  1.00           C
ATOM   4349  OD1 ASN A 269      89.617 -37.995   7.180  1.00  1.00           O
ATOM   4350  ND2 ASN A 269      89.578 -40.225   7.622  1.00  1.00           N
ATOM   4351  H   ASN A 269      87.578 -36.544   6.900  1.00  0.00           H
ATOM   4352  HA  ASN A 269      87.953 -38.518   4.908  1.00  0.00           H
ATOM   4353  HB3 ASN A 269      86.950 -38.767   7.813  1.00  0.00           H
ATOM   4354  H4  ASN A 269      87.232 -40.145   6.778  1.00  0.00           H
ATOM   4355 HD22 ASN A 269      90.556 -40.209   7.876  1.00  0.00           H
ATOM   4356 HD21 ASN A 269      89.038 -41.069   7.711  1.00  0.00           H
ATOM   4357  N   GLU A 270      84.863 -37.934   5.851  1.00  1.00           N
ATOM   4358  CA  GLU A 270      83.473 -38.237   5.579  1.00  1.00           C
ATOM   4359  C   GLU A 270      83.245 -37.784   4.144  1.00  1.00           C
ATOM   4360  O   GLU A 270      82.511 -38.482   3.446  1.00  1.00           O
ATOM   4361  CB  GLU A 270      82.554 -37.488   6.541  1.00  1.00           C
ATOM   4362  CG  GLU A 270      82.795 -37.968   7.973  1.00  1.00           C
ATOM   4363  CD  GLU A 270      81.932 -37.247   9.006  1.00  1.00           C
ATOM   4364  OE1 GLU A 270      81.805 -36.014   8.854  1.00  1.00           O
ATOM   4365  OE2 GLU A 270      81.094 -37.944   9.623  1.00  1.00           O
ATOM   4366  H   GLU A 270      85.085 -37.338   6.637  1.00  0.00           H
ATOM   4367  HA  GLU A 270      83.305 -39.311   5.625  1.00  0.00           H
ATOM   4368  HB3 GLU A 270      82.921 -36.460   6.574  1.00  0.00           H
ATOM   4369  H4  GLU A 270      81.585 -37.316   6.074  1.00  0.00           H
ATOM   4370  HG3 GLU A 270      82.456 -39.004   7.983  1.00  0.00           H
ATOM   4371  H5  GLU A 270      83.801 -38.197   8.320  1.00  0.00           H
ATOM   4372  N   VAL A 271      83.674 -36.584   3.741  1.00  1.00           N
ATOM   4373  CA  VAL A 271      83.409 -36.061   2.409  1.00  1.00           C
ATOM   4374  C   VAL A 271      84.164 -36.919   1.401  1.00  1.00           C
ATOM   4375  O   VAL A 271      83.595 -37.183   0.340  1.00  1.00           O
ATOM   4376  CB  VAL A 271      83.694 -34.571   2.179  1.00  1.00           C
ATOM   4377  CG1 VAL A 271      85.070 -34.081   2.627  1.00  1.00           C
ATOM   4378  CG2 VAL A 271      83.451 -34.080   0.752  1.00  1.00           C
ATOM   4379  H   VAL A 271      84.204 -36.022   4.395  1.00  0.00           H
ATOM   4380  HA  VAL A 271      82.346 -36.208   2.217  1.00  0.00           H
ATOM   4381  HB  VAL A 271      82.938 -34.044   2.761  1.00  0.00           H
ATOM   4382 HG11 VAL A 271      85.191 -33.004   2.500  1.00  0.00           H
ATOM   4383 HG12 VAL A 271      85.184 -34.288   3.689  1.00  0.00           H
ATOM   4384 HG13 VAL A 271      85.884 -34.572   2.094  1.00  0.00           H
ATOM   4385 HG21 VAL A 271      83.309 -32.999   0.709  1.00  0.00           H
ATOM   4386 HG22 VAL A 271      84.273 -34.331   0.080  1.00  0.00           H
ATOM   4387 HG23 VAL A 271      82.550 -34.545   0.352  1.00  0.00           H
ATOM   4388  N   VAL A 272      85.326 -37.495   1.735  1.00  1.00           N
ATOM   4389  CA  VAL A 272      86.008 -38.271   0.721  1.00  1.00           C
ATOM   4390  C   VAL A 272      85.252 -39.578   0.551  1.00  1.00           C
ATOM   4391  O   VAL A 272      85.136 -40.067  -0.569  1.00  1.00           O
ATOM   4392  CB  VAL A 272      87.473 -38.568   1.055  1.00  1.00           C
ATOM   4393  CG1 VAL A 272      88.046 -39.452  -0.055  1.00  1.00           C
ATOM   4394  CG2 VAL A 272      88.187 -37.222   1.202  1.00  1.00           C
ATOM   4395  H   VAL A 272      85.841 -37.253   2.563  1.00  0.00           H
ATOM   4396  HA  VAL A 272      86.000 -37.744  -0.232  1.00  0.00           H
ATOM   4397  HB  VAL A 272      87.509 -39.083   2.016  1.00  0.00           H
ATOM   4398 HG11 VAL A 272      89.092 -39.603   0.210  1.00  0.00           H
ATOM   4399 HG12 VAL A 272      87.624 -40.454  -0.101  1.00  0.00           H
ATOM   4400 HG13 VAL A 272      88.001 -38.978  -1.035  1.00  0.00           H
ATOM   4401 HG21 VAL A 272      88.943 -37.265   1.986  1.00  0.00           H
ATOM   4402 HG22 VAL A 272      88.718 -36.962   0.286  1.00  0.00           H
ATOM   4403 HG23 VAL A 272      87.570 -36.348   1.417  1.00  0.00           H
ATOM   4404  N   SER A 273      84.661 -40.084   1.634  1.00  1.00           N
ATOM   4405  CA  SER A 273      83.951 -41.346   1.592  1.00  1.00           C
ATOM   4406  C   SER A 273      82.695 -41.133   0.754  1.00  1.00           C
ATOM   4407  O   SER A 273      82.311 -41.999  -0.029  1.00  1.00           O
ATOM   4408  CB  SER A 273      83.481 -41.833   2.965  1.00  1.00           C
ATOM   4409  OG  SER A 273      84.609 -42.144   3.752  1.00  1.00           O
ATOM   4410  H   SER A 273      84.816 -39.667   2.541  1.00  0.00           H
ATOM   4411  HA  SER A 273      84.554 -42.113   1.105  1.00  0.00           H
ATOM   4412  HB3 SER A 273      82.889 -41.087   3.491  1.00  0.00           H
ATOM   4413  H4  SER A 273      82.876 -42.736   2.877  1.00  0.00           H
ATOM   4414  HG  SER A 273      85.126 -41.375   3.945  1.00  0.00           H
ATOM   4415  N   LEU A 274      82.089 -39.958   0.930  1.00  1.00           N
ATOM   4416  CA  LEU A 274      80.848 -39.675   0.236  1.00  1.00           C
ATOM   4417  C   LEU A 274      81.119 -39.609  -1.258  1.00  1.00           C
ATOM   4418  O   LEU A 274      80.336 -40.147  -2.040  1.00  1.00           O
ATOM   4419  CB  LEU A 274      80.324 -38.331   0.736  1.00  1.00           C
ATOM   4420  CG  LEU A 274      78.982 -37.935   0.131  1.00  1.00           C
ATOM   4421  CD1 LEU A 274      77.874 -38.968   0.324  1.00  1.00           C
ATOM   4422  CD2 LEU A 274      78.619 -36.550   0.655  1.00  1.00           C
ATOM   4423  H   LEU A 274      82.456 -39.279   1.582  1.00  0.00           H
ATOM   4424  HA  LEU A 274      80.148 -40.480   0.469  1.00  0.00           H
ATOM   4425  HB3 LEU A 274      80.169 -38.359   1.813  1.00  0.00           H
ATOM   4426  H4  LEU A 274      81.034 -37.536   0.512  1.00  0.00           H
ATOM   4427  HG  LEU A 274      79.122 -37.883  -0.950  1.00  0.00           H
ATOM   4428 HD11 LEU A 274      76.973 -38.806  -0.266  1.00  0.00           H
ATOM   4429 HD12 LEU A 274      78.164 -39.973   0.014  1.00  0.00           H
ATOM   4430 HD13 LEU A 274      77.570 -39.056   1.368  1.00  0.00           H
ATOM   4431 HD21 LEU A 274      78.218 -35.931  -0.145  1.00  0.00           H
ATOM   4432 HD22 LEU A 274      77.882 -36.644   1.452  1.00  0.00           H
ATOM   4433 HD23 LEU A 274      79.455 -35.986   1.065  1.00  0.00           H
ATOM   4434  N   LEU A 275      82.214 -38.938  -1.628  1.00  1.00           N
ATOM   4435  CA  LEU A 275      82.786 -38.821  -2.956  1.00  1.00           C
ATOM   4436  C   LEU A 275      83.013 -40.194  -3.569  1.00  1.00           C
ATOM   4437  O   LEU A 275      82.703 -40.438  -4.735  1.00  1.00           O
ATOM   4438  CB  LEU A 275      84.051 -37.960  -2.918  1.00  1.00           C
ATOM   4439  CG  LEU A 275      83.869 -36.443  -3.048  1.00  1.00           C
ATOM   4440  CD1 LEU A 275      82.564 -35.871  -2.485  1.00  1.00           C
ATOM   4441  CD2 LEU A 275      85.081 -35.698  -2.480  1.00  1.00           C
ATOM   4442  H   LEU A 275      82.735 -38.497  -0.879  1.00  0.00           H
ATOM   4443  HA  LEU A 275      82.059 -38.309  -3.586  1.00  0.00           H
ATOM   4444  HB3 LEU A 275      84.599 -38.171  -1.998  1.00  0.00           H
ATOM   4445  H4  LEU A 275      84.735 -38.279  -3.706  1.00  0.00           H
ATOM   4446  HG  LEU A 275      83.863 -36.249  -4.121  1.00  0.00           H
ATOM   4447 HD11 LEU A 275      82.591 -34.781  -2.457  1.00  0.00           H
ATOM   4448 HD12 LEU A 275      81.696 -36.158  -3.077  1.00  0.00           H
ATOM   4449 HD13 LEU A 275      82.363 -36.184  -1.460  1.00  0.00           H
ATOM   4450 HD21 LEU A 275      85.036 -34.622  -2.646  1.00  0.00           H
ATOM   4451 HD22 LEU A 275      85.169 -35.842  -1.401  1.00  0.00           H
ATOM   4452 HD23 LEU A 275      86.021 -36.050  -2.906  1.00  0.00           H
ATOM   4453  N   LYS A 276      83.465 -41.160  -2.764  1.00  1.00           N
ATOM   4454  CA  LYS A 276      83.766 -42.495  -3.234  1.00  1.00           C
ATOM   4455  C   LYS A 276      82.448 -43.225  -3.455  1.00  1.00           C
ATOM   4456  O   LYS A 276      82.325 -44.008  -4.398  1.00  1.00           O
ATOM   4457  CB  LYS A 276      84.577 -43.323  -2.227  1.00  1.00           C
ATOM   4458  CG  LYS A 276      84.882 -44.739  -2.722  1.00  1.00           C
ATOM   4459  CD  LYS A 276      85.916 -45.467  -1.864  1.00  1.00           C
ATOM   4460  CE  LYS A 276      86.232 -46.875  -2.371  1.00  1.00           C
ATOM   4461  NZ  LYS A 276      87.222 -47.495  -1.479  1.00  1.00           N
ATOM   4462  H   LYS A 276      83.735 -40.908  -1.824  1.00  0.00           H
ATOM   4463  HA  LYS A 276      84.300 -42.441  -4.182  1.00  0.00           H
ATOM   4464  HB3 LYS A 276      85.513 -42.797  -2.044  1.00  0.00           H
ATOM   4465  H4  LYS A 276      84.071 -43.383  -1.263  1.00  0.00           H
ATOM   4466  HG3 LYS A 276      83.976 -45.345  -2.743  1.00  0.00           H
ATOM   4467  H5  LYS A 276      85.244 -44.692  -3.750  1.00  0.00           H
ATOM   4468  HD3 LYS A 276      86.836 -44.884  -1.839  1.00  0.00           H
ATOM   4469  H6  LYS A 276      85.553 -45.525  -0.840  1.00  0.00           H
ATOM   4470  HE3 LYS A 276      85.333 -47.493  -2.391  1.00  0.00           H
ATOM   4471  H7  LYS A 276      86.630 -46.850  -3.386  1.00  0.00           H
ATOM   4472  HZ1 LYS A 276      87.431 -48.432  -1.803  1.00  0.00           H
ATOM   4473  HZ2 LYS A 276      88.089 -46.977  -1.469  1.00  0.00           H
ATOM   4474  HZ3 LYS A 276      86.865 -47.585  -0.541  1.00  0.00           H
ATOM   4475  N   SER A 277      81.485 -43.049  -2.542  1.00  1.00           N
ATOM   4476  CA  SER A 277      80.195 -43.705  -2.616  1.00  1.00           C
ATOM   4477  C   SER A 277      79.242 -42.875  -3.468  1.00  1.00           C
ATOM   4478  O   SER A 277      78.027 -42.991  -3.294  1.00  1.00           O
ATOM   4479  CB  SER A 277      79.517 -43.931  -1.264  1.00  1.00           C
ATOM   4480  OG  SER A 277      78.351 -44.705  -1.432  1.00  1.00           O
ATOM   4481  H   SER A 277      81.640 -42.429  -1.760  1.00  0.00           H
ATOM   4482  HA  SER A 277      80.299 -44.674  -3.107  1.00  0.00           H
ATOM   4483  HB3 SER A 277      80.196 -44.476  -0.609  1.00  0.00           H
ATOM   4484  H4  SER A 277      79.291 -42.985  -0.772  1.00  0.00           H
ATOM   4485  HG  SER A 277      77.754 -44.213  -1.977  1.00  0.00           H
ATOM   4486  N   ARG A 278      79.710 -41.929  -4.293  1.00  1.00           N
ATOM   4487  CA  ARG A 278      78.853 -41.065  -5.092  1.00  1.00           C
ATOM   4488  C   ARG A 278      78.066 -41.909  -6.090  1.00  1.00           C
ATOM   4489  O   ARG A 278      77.429 -41.313  -6.958  1.00  1.00           O
ATOM   4490  CB  ARG A 278      79.612 -39.921  -5.782  1.00  1.00           C
ATOM   4491  CG  ARG A 278      79.877 -38.600  -5.060  1.00  1.00           C
ATOM   4492  CD  ARG A 278      78.917 -37.459  -5.403  1.00  1.00           C
ATOM   4493  NE  ARG A 278      79.200 -36.792  -6.680  1.00  1.00           N
ATOM   4494  CZ  ARG A 278      78.405 -35.883  -7.279  1.00  1.00           C
ATOM   4495  NH1 ARG A 278      77.235 -35.509  -6.740  1.00  1.00           N
ATOM   4496  NH2 ARG A 278      78.719 -35.383  -8.482  1.00  1.00           N
ATOM   4497  H   ARG A 278      80.705 -41.754  -4.279  1.00  0.00           H
ATOM   4498  HA  ARG A 278      78.108 -40.614  -4.432  1.00  0.00           H
ATOM   4499  HB3 ARG A 278      80.576 -40.336  -6.080  1.00  0.00           H
ATOM   4500  H4  ARG A 278      79.153 -39.648  -6.732  1.00  0.00           H
ATOM   4501  HG3 ARG A 278      79.871 -38.760  -3.982  1.00  0.00           H
ATOM   4502  H5  ARG A 278      80.878 -38.257  -5.320  1.00  0.00           H
ATOM   4503  HD3 ARG A 278      77.885 -37.810  -5.398  1.00  0.00           H
ATOM   4504  H6  ARG A 278      79.002 -36.689  -4.634  1.00  0.00           H
ATOM   4505  HE  ARG A 278      80.075 -36.927  -7.014  1.00  0.00           H
ATOM   4506 HH12 ARG A 278      76.685 -34.777  -7.180  1.00  0.00           H
ATOM   4507 HH11 ARG A 278      76.984 -35.762  -5.788  1.00  0.00           H
ATOM   4508 HH22 ARG A 278      78.145 -34.654  -8.883  1.00  0.00           H
ATOM   4509 HH21 ARG A 278      79.618 -35.583  -8.889  1.00  0.00           H
ATOM   4510  N   TYR A 279      78.073 -43.246  -5.995  1.00  1.00           N
ATOM   4511  CA  TYR A 279      77.077 -44.175  -6.488  1.00  1.00           C
ATOM   4512  C   TYR A 279      78.002 -45.355  -6.750  1.00  1.00           C
ATOM   4513  O   TYR A 279      78.843 -45.681  -5.915  1.00  1.00           O
ATOM   4514  CB  TYR A 279      76.137 -43.782  -7.630  1.00  1.00           C
ATOM   4515  CG  TYR A 279      74.864 -43.402  -6.913  1.00  1.00           C
ATOM   4516  CD1 TYR A 279      73.980 -44.422  -6.539  1.00  1.00           C
ATOM   4517  CD2 TYR A 279      74.529 -42.087  -6.565  1.00  1.00           C
ATOM   4518  CE1 TYR A 279      72.793 -44.138  -5.851  1.00  1.00           C
ATOM   4519  CE2 TYR A 279      73.341 -41.803  -5.880  1.00  1.00           C
ATOM   4520  CZ  TYR A 279      72.453 -42.823  -5.510  1.00  1.00           C
ATOM   4521  OH  TYR A 279      71.294 -42.570  -4.830  1.00  1.00           O
ATOM   4522  H   TYR A 279      78.819 -43.654  -5.448  1.00  0.00           H
ATOM   4523  HA  TYR A 279      76.533 -44.516  -5.607  1.00  0.00           H
ATOM   4524  HB3 TYR A 279      76.506 -42.988  -8.280  1.00  0.00           H
ATOM   4525  H4  TYR A 279      75.847 -44.599  -8.291  1.00  0.00           H
ATOM   4526  HD1 TYR A 279      74.217 -45.448  -6.775  1.00  0.00           H
ATOM   4527  HD2 TYR A 279      75.028 -41.193  -6.909  1.00  0.00           H
ATOM   4528  HE1 TYR A 279      72.135 -44.948  -5.578  1.00  0.00           H
ATOM   4529  HE2 TYR A 279      73.182 -40.823  -5.455  1.00  0.00           H
ATOM   4530  HH  TYR A 279      71.351 -41.744  -4.370  1.00  0.00           H
ATOM   4531  N   LYS A 280      77.846 -45.992  -7.917  1.00  1.00           N
ATOM   4532  CA  LYS A 280      78.747 -47.116  -8.079  1.00  1.00           C
ATOM   4533  C   LYS A 280      80.136 -46.599  -8.424  1.00  1.00           C
ATOM   4534  O   LYS A 280      80.306 -45.719  -9.266  1.00  1.00           O
ATOM   4535  CB  LYS A 280      78.344 -48.068  -9.205  1.00  1.00           C
ATOM   4536  CG  LYS A 280      78.540 -47.496 -10.610  1.00  1.00           C
ATOM   4537  CD  LYS A 280      77.746 -46.221 -10.894  1.00  1.00           C
ATOM   4538  CE  LYS A 280      77.966 -45.663 -12.300  1.00  1.00           C
ATOM   4539  NZ  LYS A 280      79.370 -45.259 -12.479  1.00  1.00           N
ATOM   4540  H   LYS A 280      77.162 -45.757  -8.622  1.00  0.00           H
ATOM   4541  HA  LYS A 280      78.776 -47.720  -7.172  1.00  0.00           H
ATOM   4542  HB3 LYS A 280      78.920 -48.989  -9.115  1.00  0.00           H
ATOM   4543  H4  LYS A 280      77.304 -48.361  -9.067  1.00  0.00           H
ATOM   4544  HG3 LYS A 280      79.592 -47.412 -10.883  1.00  0.00           H
ATOM   4545  H5  LYS A 280      78.177 -48.257 -11.302  1.00  0.00           H
ATOM   4546  HD3 LYS A 280      76.686 -46.412 -10.727  1.00  0.00           H
ATOM   4547  H6  LYS A 280      78.013 -45.398 -10.231  1.00  0.00           H
ATOM   4548  HE3 LYS A 280      77.690 -46.404 -13.050  1.00  0.00           H
ATOM   4549  H7  LYS A 280      77.321 -44.797 -12.456  1.00  0.00           H
ATOM   4550  HZ1 LYS A 280      79.489 -44.884 -13.410  1.00  0.00           H
ATOM   4551  HZ2 LYS A 280      79.609 -44.566 -11.786  1.00  0.00           H
ATOM   4552  HZ3 LYS A 280      79.960 -46.071 -12.371  1.00  0.00           H
ATOM   4553  N   SER A 281      81.112 -47.156  -7.703  1.00  1.00           N
ATOM   4554  CA  SER A 281      82.542 -47.008  -7.883  1.00  1.00           C
ATOM   4555  C   SER A 281      82.970 -45.644  -7.360  1.00  1.00           C
ATOM   4556  O   SER A 281      84.019 -45.522  -6.732  1.00  1.00           O
ATOM   4557  CB  SER A 281      82.999 -47.116  -9.339  1.00  1.00           C
ATOM   4558  OG  SER A 281      82.779 -48.425  -9.808  1.00  1.00           O
ATOM   4559  H   SER A 281      80.851 -47.840  -7.007  1.00  0.00           H
ATOM   4560  HA  SER A 281      83.040 -47.760  -7.274  1.00  0.00           H
ATOM   4561  HB3 SER A 281      82.527 -46.406 -10.019  1.00  0.00           H
ATOM   4562  H4  SER A 281      84.070 -46.929  -9.411  1.00  0.00           H
ATOM   4563  HG  SER A 281      81.858 -48.637  -9.782  1.00  0.00           H
ATOM   4564  N   GLY A 282      82.152 -44.623  -7.571  1.00  1.00           N
ATOM   4565  CA  GLY A 282      82.566 -43.366  -6.989  1.00  1.00           C
ATOM   4566  C   GLY A 282      82.347 -42.249  -7.995  1.00  1.00           C
ATOM   4567  O   GLY A 282      82.565 -42.450  -9.187  1.00  1.00           O
ATOM   4568  H   GLY A 282      81.284 -44.694  -8.085  1.00  0.00           H
ATOM   4569  HA3 GLY A 282      81.750 -43.095  -6.316  1.00  0.00           H
ATOM   4570  H4  GLY A 282      83.540 -43.248  -6.513  1.00  0.00           H
ATOM   4571  N   LYS A 283      82.405 -41.005  -7.532  1.00  1.00           N
ATOM   4572  CA  LYS A 283      82.762 -39.857  -8.344  1.00  1.00           C
ATOM   4573  C   LYS A 283      83.960 -39.155  -7.711  1.00  1.00           C
ATOM   4574  O   LYS A 283      83.788 -38.446  -6.723  1.00  1.00           O
ATOM   4575  CB  LYS A 283      81.565 -38.934  -8.563  1.00  1.00           C
ATOM   4576  CG  LYS A 283      80.369 -39.592  -9.251  1.00  1.00           C
ATOM   4577  CD  LYS A 283      79.366 -38.524  -9.683  1.00  1.00           C
ATOM   4578  CE  LYS A 283      77.888 -38.912  -9.689  1.00  1.00           C
ATOM   4579  NZ  LYS A 283      77.286 -38.893  -8.346  1.00  1.00           N
ATOM   4580  H   LYS A 283      82.482 -40.858  -6.533  1.00  0.00           H
ATOM   4581  HA  LYS A 283      83.080 -40.156  -9.346  1.00  0.00           H
ATOM   4582  HB3 LYS A 283      81.270 -38.504  -7.605  1.00  0.00           H
ATOM   4583  H4  LYS A 283      81.909 -38.088  -9.159  1.00  0.00           H
ATOM   4584  HG3 LYS A 283      80.704 -40.144 -10.130  1.00  0.00           H
ATOM   4585  H5  LYS A 283      79.907 -40.345  -8.612  1.00  0.00           H
ATOM   4586  HD3 LYS A 283      79.502 -37.634  -9.071  1.00  0.00           H
ATOM   4587  H6  LYS A 283      79.686 -38.221 -10.678  1.00  0.00           H
ATOM   4588  HE3 LYS A 283      77.330 -38.145 -10.224  1.00  0.00           H
ATOM   4589  H7  LYS A 283      77.723 -39.874 -10.170  1.00  0.00           H
ATOM   4590  HZ1 LYS A 283      76.279 -38.944  -8.421  1.00  0.00           H
ATOM   4591  HZ2 LYS A 283      77.597 -39.700  -7.822  1.00  0.00           H
ATOM   4592  HZ3 LYS A 283      77.558 -38.038  -7.881  1.00  0.00           H
ATOM   4593  N   LEU A 284      85.131 -39.325  -8.331  1.00  1.00           N
ATOM   4594  CA  LEU A 284      86.280 -38.449  -8.147  1.00  1.00           C
ATOM   4595  C   LEU A 284      85.914 -37.181  -8.902  1.00  1.00           C
ATOM   4596  O   LEU A 284      85.554 -37.227 -10.077  1.00  1.00           O
ATOM   4597  CB  LEU A 284      87.497 -39.112  -8.807  1.00  1.00           C
ATOM   4598  CG  LEU A 284      88.899 -38.587  -8.445  1.00  1.00           C
ATOM   4599  CD1 LEU A 284      89.981 -39.471  -9.089  1.00  1.00           C
ATOM   4600  CD2 LEU A 284      89.158 -37.117  -8.815  1.00  1.00           C
ATOM   4601  H   LEU A 284      85.130 -39.905  -9.155  1.00  0.00           H
ATOM   4602  HA  LEU A 284      86.447 -38.271  -7.085  1.00  0.00           H
ATOM   4603  HB3 LEU A 284      87.489 -40.171  -8.543  1.00  0.00           H
ATOM   4604  H4  LEU A 284      87.392 -39.108  -9.894  1.00  0.00           H
ATOM   4605  HG  LEU A 284      89.017 -38.673  -7.363  1.00  0.00           H
ATOM   4606 HD11 LEU A 284      90.981 -39.129  -8.822  1.00  0.00           H
ATOM   4607 HD12 LEU A 284      89.890 -40.503  -8.753  1.00  0.00           H
ATOM   4608 HD13 LEU A 284      89.905 -39.452 -10.176  1.00  0.00           H
ATOM   4609 HD21 LEU A 284      90.199 -36.838  -8.649  1.00  0.00           H
ATOM   4610 HD22 LEU A 284      88.941 -36.917  -9.866  1.00  0.00           H
ATOM   4611 HD23 LEU A 284      88.570 -36.415  -8.223  1.00  0.00           H
ATOM   4612  N   TYR A 285      85.992 -36.017  -8.238  1.00  1.00           N
ATOM   4613  CA  TYR A 285      85.767 -34.720  -8.864  1.00  1.00           C
ATOM   4614  C   TYR A 285      86.664 -33.627  -8.298  1.00  1.00           C
ATOM   4615  O   TYR A 285      87.523 -33.964  -7.486  1.00  1.00           O
ATOM   4616  CB  TYR A 285      84.262 -34.412  -8.964  1.00  1.00           C
ATOM   4617  CG  TYR A 285      83.404 -34.278  -7.726  1.00  1.00           C
ATOM   4618  CD1 TYR A 285      83.938 -34.197  -6.433  1.00  1.00           C
ATOM   4619  CD2 TYR A 285      82.012 -34.215  -7.891  1.00  1.00           C
ATOM   4620  CE1 TYR A 285      83.097 -34.063  -5.322  1.00  1.00           C
ATOM   4621  CE2 TYR A 285      81.167 -34.109  -6.783  1.00  1.00           C
ATOM   4622  CZ  TYR A 285      81.712 -34.046  -5.499  1.00  1.00           C
ATOM   4623  OH  TYR A 285      80.879 -33.978  -4.413  1.00  1.00           O
ATOM   4624  H   TYR A 285      86.322 -35.994  -7.283  1.00  0.00           H
ATOM   4625  HA  TYR A 285      86.120 -34.813  -9.894  1.00  0.00           H
ATOM   4626  HB3 TYR A 285      84.168 -33.486  -9.532  1.00  0.00           H
ATOM   4627  H4  TYR A 285      83.793 -35.156  -9.610  1.00  0.00           H
ATOM   4628  HD1 TYR A 285      85.003 -34.216  -6.253  1.00  0.00           H
ATOM   4629  HD2 TYR A 285      81.590 -34.215  -8.886  1.00  0.00           H
ATOM   4630  HE1 TYR A 285      83.523 -33.960  -4.334  1.00  0.00           H
ATOM   4631  HE2 TYR A 285      80.095 -34.026  -6.885  1.00  0.00           H
ATOM   4632  HH  TYR A 285      81.519 -33.607  -3.816  1.00  0.00           H
ATOM   4633  N   HIS A 286      86.532 -32.458  -8.925  1.00  1.00           N
ATOM   4634  CA  HIS A 286      87.226 -31.218  -8.603  1.00  1.00           C
ATOM   4635  C   HIS A 286      86.471 -30.537  -7.465  1.00  1.00           C
ATOM   4636  O   HIS A 286      85.248 -30.346  -7.627  1.00  1.00           O
ATOM   4637  ND1 HIS A 286      88.398 -31.564 -11.728  1.00  1.00           N
ATOM   4638  CG  HIS A 286      87.253 -30.999 -11.202  1.00  1.00           C
ATOM   4639  CB  HIS A 286      87.210 -30.328  -9.852  1.00  1.00           C
ATOM   4640  NE2 HIS A 286      86.786 -31.926 -13.230  1.00  1.00           N
ATOM   4641  CD2 HIS A 286      86.263 -31.263 -12.111  1.00  1.00           C
ATOM   4642  CE1 HIS A 286      88.081 -32.071 -12.933  1.00  1.00           C
ATOM   4643  H   HIS A 286      85.775 -32.348  -9.618  1.00  0.00           H
ATOM   4644  HA  HIS A 286      88.261 -31.449  -8.322  1.00  0.00           H
ATOM   4645  HD1 HIS A 286      89.367 -31.551 -11.303  1.00  0.00           H
ATOM   4646  HB3 HIS A 286      86.304 -29.726  -9.865  1.00  0.00           H
ATOM   4647  H4  HIS A 286      88.038 -29.620  -9.784  1.00  0.00           H
ATOM   4648  HD2 HIS A 286      85.216 -30.998 -12.084  1.00  0.00           H
ATOM   4649  HE1 HIS A 286      88.802 -32.553 -13.578  1.00  0.00           H
ATOM   4650  N   VAL A 287      87.084 -30.257  -6.337  1.00  1.00           N
ATOM   4651  CA  VAL A 287      86.473 -29.576  -5.204  1.00  1.00           C
ATOM   4652  C   VAL A 287      87.283 -28.302  -4.964  1.00  1.00           C
ATOM   4653  O   VAL A 287      88.491 -28.401  -4.721  1.00  1.00           O
ATOM   4654  CB  VAL A 287      86.291 -30.526  -4.010  1.00  1.00           C
ATOM   4655  CG1 VAL A 287      86.011 -31.988  -4.392  1.00  1.00           C
ATOM   4656  CG2 VAL A 287      87.321 -30.503  -2.889  1.00  1.00           C
ATOM   4657  H   VAL A 287      88.120 -30.624  -6.340  1.00  0.00           H
ATOM   4658  HA  VAL A 287      85.485 -29.255  -5.533  1.00  0.00           H
ATOM   4659  HB  VAL A 287      85.384 -30.174  -3.510  1.00  0.00           H
ATOM   4660 HG11 VAL A 287      85.674 -32.577  -3.537  1.00  0.00           H
ATOM   4661 HG12 VAL A 287      85.230 -32.048  -5.148  1.00  0.00           H
ATOM   4662 HG13 VAL A 287      86.898 -32.473  -4.798  1.00  0.00           H
ATOM   4663 HG21 VAL A 287      86.994 -31.081  -2.024  1.00  0.00           H
ATOM   4664 HG22 VAL A 287      88.268 -30.935  -3.213  1.00  0.00           H
ATOM   4665 HG23 VAL A 287      87.521 -29.503  -2.498  1.00  0.00           H
ATOM   4666  N   ASN A 288      86.638 -27.138  -4.980  1.00  1.00           N
ATOM   4667  CA  ASN A 288      87.247 -25.888  -4.537  1.00  1.00           C
ATOM   4668  C   ASN A 288      86.895 -25.679  -3.056  1.00  1.00           C
ATOM   4669  O   ASN A 288      85.716 -25.752  -2.734  1.00  1.00           O
ATOM   4670  CB  ASN A 288      86.645 -24.740  -5.389  1.00  1.00           C
ATOM   4671  CG  ASN A 288      87.479 -23.472  -5.363  1.00  1.00           C
ATOM   4672  OD1 ASN A 288      88.678 -23.535  -5.529  1.00  1.00           O
ATOM   4673  ND2 ASN A 288      86.884 -22.284  -5.160  1.00  1.00           N
ATOM   4674  H   ASN A 288      85.638 -27.148  -5.124  1.00  0.00           H
ATOM   4675  HA  ASN A 288      88.343 -25.931  -4.639  1.00  0.00           H
ATOM   4676  HB3 ASN A 288      86.640 -25.036  -6.429  1.00  0.00           H
ATOM   4677  H4  ASN A 288      85.638 -24.514  -5.091  1.00  0.00           H
ATOM   4678 HD22 ASN A 288      87.406 -21.438  -5.076  1.00  0.00           H
ATOM   4679 HD21 ASN A 288      85.864 -22.256  -5.187  1.00  0.00           H
ATOM   4680  N   LEU A 289      87.913 -25.452  -2.220  1.00  1.00           N
ATOM   4681  CA  LEU A 289      87.817 -25.183  -0.790  1.00  1.00           C
ATOM   4682  C   LEU A 289      87.876 -23.658  -0.586  1.00  1.00           C
ATOM   4683  O   LEU A 289      88.674 -22.975  -1.244  1.00  1.00           O
ATOM   4684  CB  LEU A 289      89.018 -25.830  -0.101  1.00  1.00           C
ATOM   4685  CG  LEU A 289      89.019 -25.772   1.449  1.00  1.00           C
ATOM   4686  CD1 LEU A 289      87.650 -26.084   2.120  1.00  1.00           C
ATOM   4687  CD2 LEU A 289      90.057 -26.742   2.039  1.00  1.00           C
ATOM   4688  H   LEU A 289      88.863 -25.361  -2.601  1.00  0.00           H
ATOM   4689  HA  LEU A 289      86.925 -25.666  -0.428  1.00  0.00           H
ATOM   4690  HB3 LEU A 289      89.059 -26.865  -0.424  1.00  0.00           H
ATOM   4691  H4  LEU A 289      89.904 -25.328  -0.480  1.00  0.00           H
ATOM   4692  HG  LEU A 289      89.303 -24.765   1.766  1.00  0.00           H
ATOM   4693 HD11 LEU A 289      86.933 -25.301   1.935  1.00  0.00           H
ATOM   4694 HD12 LEU A 289      87.238 -27.040   1.821  1.00  0.00           H
ATOM   4695 HD13 LEU A 289      87.729 -26.117   3.213  1.00  0.00           H
ATOM   4696 HD21 LEU A 289      90.056 -26.672   3.126  1.00  0.00           H
ATOM   4697 HD22 LEU A 289      89.821 -27.768   1.762  1.00  0.00           H
ATOM   4698 HD23 LEU A 289      91.064 -26.533   1.703  1.00  0.00           H
ATOM   4699  N   ILE A 290      86.949 -23.106   0.203  1.00  1.00           N
ATOM   4700  CA  ILE A 290      86.383 -21.773   0.040  1.00  1.00           C
ATOM   4701  C   ILE A 290      86.376 -20.980   1.369  1.00  1.00           C
ATOM   4702  O   ILE A 290      85.524 -21.227   2.226  1.00  1.00           O
ATOM   4703  CB  ILE A 290      84.991 -21.967  -0.669  1.00  1.00           C
ATOM   4704  CG2 ILE A 290      83.944 -20.946  -0.321  1.00  1.00           C
ATOM   4705  CG1 ILE A 290      85.129 -22.172  -2.200  1.00  1.00           C
ATOM   4706  CD1 ILE A 290      83.932 -22.912  -2.795  1.00  1.00           C
ATOM   4707  H   ILE A 290      86.387 -23.767   0.734  1.00  0.00           H
ATOM   4708  HA  ILE A 290      86.997 -21.170  -0.633  1.00  0.00           H
ATOM   4709  HB  ILE A 290      84.593 -22.894  -0.285  1.00  0.00           H
ATOM   4710 HG21 ILE A 290      83.560 -21.111   0.699  1.00  0.00           H
ATOM   4711 HG22 ILE A 290      84.351 -19.950  -0.363  1.00  0.00           H
ATOM   4712 HG23 ILE A 290      83.043 -20.951  -0.941  1.00  0.00           H
ATOM   4713 HG13 ILE A 290      85.275 -21.235  -2.724  1.00  0.00           H
ATOM   4714  H4  ILE A 290      85.974 -22.794  -2.419  1.00  0.00           H
ATOM   4715 HD11 ILE A 290      84.140 -23.159  -3.830  1.00  0.00           H
ATOM   4716 HD12 ILE A 290      83.038 -22.288  -2.801  1.00  0.00           H
ATOM   4717 HD13 ILE A 290      83.751 -23.818  -2.240  1.00  0.00           H
ATOM   4718  N   ARG A 291      87.300 -20.009   1.494  1.00  1.00           N
ATOM   4719  CA  ARG A 291      87.418 -19.094   2.630  1.00  1.00           C
ATOM   4720  C   ARG A 291      86.335 -17.980   2.525  1.00  1.00           C
ATOM   4721  O   ARG A 291      86.154 -17.446   1.416  1.00  1.00           O
ATOM   4722  CB  ARG A 291      88.827 -18.444   2.562  1.00  1.00           C
ATOM   4723  CG  ARG A 291      89.252 -17.641   3.828  1.00  1.00           C
ATOM   4724  CD  ARG A 291      90.332 -16.578   3.581  1.00  1.00           C
ATOM   4725  NE  ARG A 291      91.546 -17.090   2.961  1.00  1.00           N
ATOM   4726  CZ  ARG A 291      92.662 -17.567   3.550  1.00  1.00           C
ATOM   4727  NH1 ARG A 291      92.812 -17.632   4.887  1.00  1.00           N
ATOM   4728  NH2 ARG A 291      93.673 -17.891   2.786  1.00  1.00           N
ATOM   4729  H   ARG A 291      87.967 -19.924   0.748  1.00  0.00           H
ATOM   4730  HA  ARG A 291      87.336 -19.622   3.573  1.00  0.00           H
ATOM   4731  HB3 ARG A 291      89.612 -19.190   2.420  1.00  0.00           H
ATOM   4732  H4  ARG A 291      88.904 -17.785   1.705  1.00  0.00           H
ATOM   4733  HG3 ARG A 291      88.344 -17.181   4.203  1.00  0.00           H
ATOM   4734  H5  ARG A 291      89.604 -18.296   4.617  1.00  0.00           H
ATOM   4735  HD3 ARG A 291      89.921 -15.827   2.899  1.00  0.00           H
ATOM   4736  H6  ARG A 291      90.541 -15.990   4.484  1.00  0.00           H
ATOM   4737  HE  ARG A 291      91.529 -17.061   1.925  1.00  0.00           H
ATOM   4738 HH12 ARG A 291      93.678 -18.016   5.236  1.00  0.00           H
ATOM   4739 HH11 ARG A 291      92.129 -17.299   5.622  1.00  0.00           H
ATOM   4740 HH22 ARG A 291      94.600 -18.214   3.250  1.00  0.00           H
ATOM   4741 HH21 ARG A 291      93.636 -17.664   1.766  1.00  0.00           H
ATOM   4742  N   TYR A 292      85.717 -17.598   3.662  1.00  1.00           N
ATOM   4743  CA  TYR A 292      84.780 -16.485   3.840  1.00  1.00           C
ATOM   4744  C   TYR A 292      85.440 -15.401   4.734  1.00  1.00           C
ATOM   4745  O   TYR A 292      86.614 -15.526   5.070  1.00  1.00           O
ATOM   4746  CB  TYR A 292      83.476 -16.981   4.500  1.00  1.00           C
ATOM   4747  CG  TYR A 292      82.341 -17.268   3.543  1.00  1.00           C
ATOM   4748  CD1 TYR A 292      80.902 -16.340   3.725  1.00  1.00           C
ATOM   4749  CD2 TYR A 292      82.698 -18.499   2.400  1.00  1.00           C
ATOM   4750  CE1 TYR A 292      79.484 -16.419   2.759  1.00  1.00           C
ATOM   4751  CE2 TYR A 292      81.597 -18.926   1.159  1.00  1.00           C
ATOM   4752  CZ  TYR A 292      79.324 -17.490   1.371  1.00  1.00           C
ATOM   4753  OH  TYR A 292      78.158 -17.393   0.621  1.00  1.00           O
ATOM   4754  H   TYR A 292      86.001 -18.112   4.488  1.00  0.00           H
ATOM   4755  HA  TYR A 292      84.565 -15.952   2.869  1.00  0.00           H
ATOM   4756  HB3 TYR A 292      83.598 -17.894   5.101  1.00  0.00           H
ATOM   4757  H4  TYR A 292      83.068 -16.313   5.222  1.00  0.00           H
ATOM   4758  HD1 TYR A 292      80.913 -15.619   4.498  1.00  0.00           H
ATOM   4759  HD2 TYR A 292      83.635 -19.049   2.463  1.00  0.00           H
ATOM   4760  HE1 TYR A 292      78.721 -15.702   2.982  1.00  0.00           H
ATOM   4761  HE2 TYR A 292      81.888 -19.594   0.421  1.00  0.00           H
ATOM   4762  HH  TYR A 292      78.578 -17.575  -0.213  1.00  0.00           H
ATOM   4763  N   ASN A 293      84.666 -14.385   5.129  1.00  1.00           N
ATOM   4764  CA  ASN A 293      84.991 -13.431   6.194  1.00  1.00           C
ATOM   4765  C   ASN A 293      83.705 -13.092   6.961  1.00  1.00           C
ATOM   4766  O   ASN A 293      82.637 -13.423   6.450  1.00  1.00           O
ATOM   4767  CB  ASN A 293      85.826 -12.236   5.636  1.00  1.00           C
ATOM   4768  CG  ASN A 293      87.265 -12.204   6.123  1.00  1.00           C
ATOM   4769  OD1 ASN A 293      87.745 -11.162   6.550  1.00  1.00           O
ATOM   4770  ND2 ASN A 293      88.009 -13.301   6.017  1.00  1.00           N
ATOM   4771  H   ASN A 293      83.704 -14.345   4.787  1.00  0.00           H
ATOM   4772  HA  ASN A 293      85.589 -13.961   6.940  1.00  0.00           H
ATOM   4773  HB3 ASN A 293      85.801 -12.242   4.543  1.00  0.00           H
ATOM   4774  H4  ASN A 293      85.349 -11.295   5.935  1.00  0.00           H
ATOM   4775 HD22 ASN A 293      88.924 -13.315   6.464  1.00  0.00           H
ATOM   4776 HD21 ASN A 293      87.620 -14.180   5.637  1.00  0.00           H
ATOM   4777  N   PRO A 294      83.746 -12.505   8.177  1.00  1.00           N
ATOM   4778  CA  PRO A 294      82.548 -12.402   9.026  1.00  1.00           C
ATOM   4779  C   PRO A 294      81.511 -11.398   8.518  1.00  1.00           C
ATOM   4780  O   PRO A 294      81.840 -10.402   7.865  1.00  1.00           O
ATOM   4781  CD  PRO A 294      84.933 -11.957   8.836  1.00  1.00           C
ATOM   4782  CB  PRO A 294      83.083 -12.012  10.410  1.00  1.00           C
ATOM   4783  CG  PRO A 294      84.418 -11.332  10.141  1.00  1.00           C
ATOM   4784  HA  PRO A 294      82.073 -13.383   9.099  1.00  0.00           H
ATOM   4785  HD3 PRO A 294      85.653 -12.753   9.038  1.00  0.00           H
ATOM   4786  H4  PRO A 294      85.435 -11.208   8.224  1.00  0.00           H
ATOM   4787  HB3 PRO A 294      82.393 -11.376  10.972  1.00  0.00           H
ATOM   4788  H5  PRO A 294      83.256 -12.922  10.988  1.00  0.00           H
ATOM   4789  HG3 PRO A 294      85.127 -11.464  10.960  1.00  0.00           H
ATOM   4790  H6  PRO A 294      84.271 -10.264   9.963  1.00  0.00           H
ATOM   4791  N   THR A 295      80.245 -11.660   8.877  1.00  1.00           N
ATOM   4792  CA  THR A 295      79.126 -10.725   8.712  1.00  1.00           C
ATOM   4793  C   THR A 295      78.911  -9.966  10.046  1.00  1.00           C
ATOM   4794  O   THR A 295      79.534 -10.304  11.052  1.00  1.00           O
ATOM   4795  CB  THR A 295      77.850 -11.524   8.337  1.00  1.00           C
ATOM   4796  OG1 THR A 295      77.480 -12.500   9.313  1.00  1.00           O
ATOM   4797  CG2 THR A 295      77.922 -12.176   6.958  1.00  1.00           C
ATOM   4798  H   THR A 295      80.091 -12.438   9.508  1.00  0.00           H
ATOM   4799  HA  THR A 295      79.350  -9.986   7.936  1.00  0.00           H
ATOM   4800  HB  THR A 295      77.028 -10.810   8.287  1.00  0.00           H
ATOM   4801  HG1 THR A 295      78.208 -13.112   9.403  1.00  0.00           H
ATOM   4802 HG21 THR A 295      78.000 -11.420   6.178  1.00  0.00           H
ATOM   4803 HG22 THR A 295      78.779 -12.844   6.840  1.00  0.00           H
ATOM   4804 HG23 THR A 295      77.004 -12.739   6.778  1.00  0.00           H
ATOM   4805  N   ILE A 296      78.011  -8.979  10.044  1.00  1.00           N
ATOM   4806  CA  ILE A 296      77.603  -8.057  11.118  1.00  1.00           C
ATOM   4807  C   ILE A 296      77.319  -8.643  12.532  1.00  1.00           C
ATOM   4808  O   ILE A 296      77.101  -7.875  13.468  1.00  1.00           O
ATOM   4809  CB  ILE A 296      76.439  -7.160  10.591  1.00  1.00           C
ATOM   4810  CG2 ILE A 296      76.782  -6.454   9.260  1.00  1.00           C
ATOM   4811  CG1 ILE A 296      75.045  -7.835  10.539  1.00  1.00           C
ATOM   4812  CD1 ILE A 296      74.908  -9.087   9.656  1.00  1.00           C
ATOM   4813  H   ILE A 296      77.557  -8.808   9.161  1.00  0.00           H
ATOM   4814  HA  ILE A 296      78.457  -7.398  11.276  1.00  0.00           H
ATOM   4815  HB  ILE A 296      76.338  -6.343  11.308  1.00  0.00           H
ATOM   4816 HG21 ILE A 296      75.995  -5.754   8.975  1.00  0.00           H
ATOM   4817 HG22 ILE A 296      77.714  -5.895   9.342  1.00  0.00           H
ATOM   4818 HG23 ILE A 296      76.875  -7.160   8.434  1.00  0.00           H
ATOM   4819 HG13 ILE A 296      74.716  -8.062  11.550  1.00  0.00           H
ATOM   4820  H4  ILE A 296      74.328  -7.096  10.189  1.00  0.00           H
ATOM   4821 HD11 ILE A 296      73.865  -9.395   9.574  1.00  0.00           H
ATOM   4822 HD12 ILE A 296      75.222  -8.893   8.630  1.00  0.00           H
ATOM   4823 HD13 ILE A 296      75.465  -9.943  10.040  1.00  0.00           H
ATOM   4824  N   SER A 297      77.290  -9.972  12.702  1.00  1.00           N
ATOM   4825  CA  SER A 297      77.142 -10.660  13.989  1.00  1.00           C
ATOM   4826  C   SER A 297      77.979 -11.953  14.112  1.00  1.00           C
ATOM   4827  O   SER A 297      77.763 -12.732  15.036  1.00  1.00           O
ATOM   4828  CB  SER A 297      75.646 -10.745  14.381  1.00  1.00           C
ATOM   4829  OG  SER A 297      74.906 -11.467  13.419  1.00  1.00           O
ATOM   4830  H   SER A 297      77.518 -10.533  11.891  1.00  0.00           H
ATOM   4831  HA  SER A 297      77.604 -10.014  14.741  1.00  0.00           H
ATOM   4832  HB3 SER A 297      75.528 -11.216  15.356  1.00  0.00           H
ATOM   4833  H4  SER A 297      75.228  -9.744  14.485  1.00  0.00           H
ATOM   4834  HG  SER A 297      74.950 -10.984  12.605  1.00  0.00           H
ATOM   4835  N   ALA A 298      78.911 -12.177  13.169  1.00  1.00           N
ATOM   4836  CA  ALA A 298      79.739 -13.365  12.937  1.00  1.00           C
ATOM   4837  C   ALA A 298      79.155 -14.234  11.804  1.00  1.00           C
ATOM   4838  O   ALA A 298      79.450 -13.907  10.648  1.00  1.00           O
ATOM   4839  CB  ALA A 298      80.398 -14.003  14.181  1.00  1.00           C
ATOM   4840  H   ALA A 298      79.029 -11.452  12.463  1.00  0.00           H
ATOM   4841  HA  ALA A 298      80.600 -12.913  12.447  1.00  0.00           H
ATOM   4842  HB1 ALA A 298      79.679 -14.349  14.922  1.00  0.00           H
ATOM   4843  HB2 ALA A 298      81.031 -14.841  13.889  1.00  0.00           H
ATOM   4844  HB3 ALA A 298      81.052 -13.288  14.681  1.00  0.00           H
ATOM   4845  N   PRO A 299      78.269 -15.233  12.030  1.00  1.00           N
ATOM   4846  CA  PRO A 299      77.778 -15.745  13.320  1.00  1.00           C
ATOM   4847  C   PRO A 299      78.678 -16.840  13.941  1.00  1.00           C
ATOM   4848  O   PRO A 299      79.635 -17.323  13.332  1.00  1.00           O
ATOM   4849  CD  PRO A 299      77.556 -15.896  10.928  1.00  1.00           C
ATOM   4850  CB  PRO A 299      76.405 -16.341  12.957  1.00  1.00           C
ATOM   4851  CG  PRO A 299      76.607 -16.913  11.566  1.00  1.00           C
ATOM   4852  HA  PRO A 299      77.640 -14.940  14.034  1.00  0.00           H
ATOM   4853  HD3 PRO A 299      76.988 -15.146  10.377  1.00  0.00           H
ATOM   4854  H4  PRO A 299      78.251 -16.367  10.234  1.00  0.00           H
ATOM   4855  HB3 PRO A 299      76.055 -17.104  13.654  1.00  0.00           H
ATOM   4856  H5  PRO A 299      75.653 -15.550  12.921  1.00  0.00           H
ATOM   4857  HG3 PRO A 299      75.676 -17.037  11.014  1.00  0.00           H
ATOM   4858  H6  PRO A 299      77.095 -17.884  11.640  1.00  0.00           H
ATOM   4859  N   GLU A 300      78.362 -17.223  15.190  1.00  1.00           N
ATOM   4860  CA  GLU A 300      78.951 -18.310  15.999  1.00  1.00           C
ATOM   4861  C   GLU A 300      80.414 -17.996  16.334  1.00  1.00           C
ATOM   4862  O   GLU A 300      80.704 -17.357  17.344  1.00  1.00           O
ATOM   4863  CB  GLU A 300      78.726 -19.740  15.406  1.00  1.00           C
ATOM   4864  CG  GLU A 300      79.002 -20.910  16.404  1.00  1.00           C
ATOM   4865  CD  GLU A 300      78.775 -22.291  15.792  1.00  1.00           C
ATOM   4866  OE1 GLU A 300      78.982 -22.413  14.573  1.00  1.00           O
ATOM   4867  OE2 GLU A 300      78.142 -23.140  16.444  1.00  1.00           O
ATOM   4868  H   GLU A 300      77.639 -16.687  15.641  1.00  0.00           H
ATOM   4869  HA  GLU A 300      78.417 -18.276  16.950  1.00  0.00           H
ATOM   4870  HB3 GLU A 300      77.694 -19.838  15.069  1.00  0.00           H
ATOM   4871  H4  GLU A 300      79.315 -19.877  14.499  1.00  0.00           H
ATOM   4872  HG3 GLU A 300      80.017 -20.885  16.784  1.00  0.00           H
ATOM   4873  H5  GLU A 300      78.320 -20.807  17.251  1.00  0.00           H
ATOM   4874  N   MET A 301      81.317 -18.405  15.441  1.00  1.00           N
ATOM   4875  CA  MET A 301      82.760 -18.232  15.518  1.00  1.00           C
ATOM   4876  C   MET A 301      83.359 -17.865  14.146  1.00  1.00           C
ATOM   4877  O   MET A 301      84.574 -17.785  14.027  1.00  1.00           O
ATOM   4878  CB  MET A 301      83.370 -19.499  16.173  1.00  1.00           C
ATOM   4879  CG  MET A 301      84.840 -19.363  16.619  1.00  1.00           C
ATOM   4880  SD  MET A 301      85.380 -20.625  17.813  1.00  1.00           S
ATOM   4881  CE  MET A 301      85.374 -22.092  16.746  1.00  1.00           C
ATOM   4882  H   MET A 301      80.957 -18.903  14.636  1.00  0.00           H
ATOM   4883  HA  MET A 301      82.966 -17.385  16.185  1.00  0.00           H
ATOM   4884  HB3 MET A 301      82.777 -19.736  17.060  1.00  0.00           H
ATOM   4885  H4  MET A 301      83.250 -20.351  15.501  1.00  0.00           H
ATOM   4886  HG3 MET A 301      85.514 -19.395  15.760  1.00  0.00           H
ATOM   4887  H5  MET A 301      84.991 -18.392  17.089  1.00  0.00           H
ATOM   4888  HE1 MET A 301      85.650 -22.975  17.320  1.00  0.00           H
ATOM   4889  HE2 MET A 301      84.389 -22.246  16.309  1.00  0.00           H
ATOM   4890  HE3 MET A 301      86.095 -21.991  15.939  1.00  0.00           H
ATOM   4891  N   TYR A 302      82.533 -17.645  13.106  1.00  1.00           N
ATOM   4892  CA  TYR A 302      82.915 -17.609  11.686  1.00  1.00           C
ATOM   4893  C   TYR A 302      83.606 -16.278  11.297  1.00  1.00           C
ATOM   4894  O   TYR A 302      83.130 -15.527  10.440  1.00  1.00           O
ATOM   4895  CB  TYR A 302      81.670 -17.843  10.798  1.00  1.00           C
ATOM   4896  CG  TYR A 302      80.832 -19.105  11.038  1.00  1.00           C
ATOM   4897  CD1 TYR A 302      81.310 -20.174  11.819  1.00  1.00           C
ATOM   4898  CD2 TYR A 302      79.521 -19.151  10.511  1.00  1.00           C
ATOM   4899  CE1 TYR A 302      80.446 -21.226  12.157  1.00  1.00           C
ATOM   4900  CE2 TYR A 302      78.659 -20.210  10.843  1.00  1.00           C
ATOM   4901  CZ  TYR A 302      79.107 -21.224  11.721  1.00  1.00           C
ATOM   4902  OH  TYR A 302      78.238 -22.150  12.200  1.00  1.00           O
ATOM   4903  H   TYR A 302      81.536 -17.636  13.288  1.00  0.00           H
ATOM   4904  HA  TYR A 302      83.624 -18.406  11.481  1.00  0.00           H
ATOM   4905  HB3 TYR A 302      80.985 -16.992  10.881  1.00  0.00           H
ATOM   4906  H4  TYR A 302      81.996 -17.853   9.749  1.00  0.00           H
ATOM   4907  HD1 TYR A 302      82.315 -20.205  12.201  1.00  0.00           H
ATOM   4908  HD2 TYR A 302      79.150 -18.344   9.894  1.00  0.00           H
ATOM   4909  HE1 TYR A 302      80.795 -22.027  12.802  1.00  0.00           H
ATOM   4910  HE2 TYR A 302      77.654 -20.221  10.450  1.00  0.00           H
ATOM   4911  HH  TYR A 302      78.612 -22.382  13.115  1.00  0.00           H
ATOM   4912  N   GLY A 303      84.749 -16.009  11.928  1.00  1.00           N
ATOM   4913  CA  GLY A 303      85.702 -14.973  11.575  1.00  1.00           C
ATOM   4914  C   GLY A 303      86.728 -15.544  10.568  1.00  1.00           C
ATOM   4915  O   GLY A 303      86.686 -15.197   9.396  1.00  1.00           O
ATOM   4916  H   GLY A 303      85.022 -16.666  12.662  1.00  0.00           H
ATOM   4917  HA3 GLY A 303      85.206 -14.104  11.136  1.00  0.00           H
ATOM   4918  H4  GLY A 303      86.222 -14.618  12.461  1.00  0.00           H
ATOM   4919  N   GLU A 304      87.600 -16.435  11.046  1.00  1.00           N
ATOM   4920  CA  GLU A 304      88.613 -17.161  10.284  1.00  1.00           C
ATOM   4921  C   GLU A 304      88.978 -18.430  11.081  1.00  1.00           C
ATOM   4922  O   GLU A 304      88.807 -18.473  12.298  1.00  1.00           O
ATOM   4923  CB  GLU A 304      89.850 -16.264   9.989  1.00  1.00           C
ATOM   4924  CG  GLU A 304      90.071 -15.970   8.493  1.00  1.00           C
ATOM   4925  CD  GLU A 304      90.551 -17.192   7.688  1.00  1.00           C
ATOM   4926  OE1 GLU A 304      90.351 -18.357   8.100  1.00  1.00           O
ATOM   4927  OE2 GLU A 304      91.158 -16.966   6.629  1.00  1.00           O
ATOM   4928  H   GLU A 304      87.560 -16.737  12.013  1.00  0.00           H
ATOM   4929  HA  GLU A 304      88.155 -17.504   9.346  1.00  0.00           H
ATOM   4930  HB3 GLU A 304      89.769 -15.324  10.533  1.00  0.00           H
ATOM   4931  H4  GLU A 304      90.762 -16.737  10.358  1.00  0.00           H
ATOM   4932  HG3 GLU A 304      89.168 -15.557   8.044  1.00  0.00           H
ATOM   4933  H5  GLU A 304      90.835 -15.200   8.408  1.00  0.00           H
ATOM   4934  N   ALA A 305      89.473 -19.437  10.369  1.00  1.00           N
ATOM   4935  CA  ALA A 305      90.041 -20.688  10.889  1.00  1.00           C
ATOM   4936  C   ALA A 305      91.538 -20.778  10.550  1.00  1.00           C
ATOM   4937  O   ALA A 305      92.322 -21.286  11.331  1.00  1.00           O
ATOM   4938  CB  ALA A 305      89.374 -21.864  10.175  1.00  1.00           C
ATOM   4939  H   ALA A 305      89.729 -19.173   9.373  1.00  0.00           H
ATOM   4940  HA  ALA A 305      89.938 -20.761  11.969  1.00  0.00           H
ATOM   4941  HB1 ALA A 305      89.683 -21.937   9.133  1.00  0.00           H
ATOM   4942  HB2 ALA A 305      89.615 -22.814  10.658  1.00  0.00           H
ATOM   4943  HB3 ALA A 305      88.294 -21.736  10.149  1.00  0.00           H
ATOM   4944  N   ASN A 306      91.905 -20.254   9.366  1.00  1.00           N
ATOM   4945  CA  ASN A 306      93.239 -20.123   8.815  1.00  1.00           C
ATOM   4946  C   ASN A 306      93.884 -21.390   8.214  1.00  1.00           C
ATOM   4947  O   ASN A 306      93.556 -22.545   8.524  1.00  1.00           O
ATOM   4948  CB  ASN A 306      94.229 -19.283   9.695  1.00  1.00           C
ATOM   4949  CG  ASN A 306      93.997 -17.783   9.551  1.00  1.00           C
ATOM   4950  OD1 ASN A 306      93.634 -17.113  10.532  1.00  1.00           O
ATOM   4951  ND2 ASN A 306      94.245 -17.202   8.406  1.00  1.00           N
ATOM   4952  H   ASN A 306      91.164 -19.722   8.827  1.00  0.00           H
ATOM   4953  HA  ASN A 306      93.029 -19.510   7.935  1.00  0.00           H
ATOM   4954  HB3 ASN A 306      94.161 -19.576  10.740  1.00  0.00           H
ATOM   4955  H4  ASN A 306      95.260 -19.494   9.417  1.00  0.00           H
ATOM   4956 HD22 ASN A 306      93.989 -16.254   8.275  1.00  0.00           H
ATOM   4957 HD21 ASN A 306      94.537 -17.703   7.558  1.00  0.00           H
ATOM   4958  N   GLU A 307      94.857 -21.085   7.361  1.00  1.00           N
ATOM   4959  CA  GLU A 307      95.819 -21.782   6.547  1.00  1.00           C
ATOM   4960  C   GLU A 307      96.120 -23.243   6.855  1.00  1.00           C
ATOM   4961  O   GLU A 307      96.082 -24.107   5.964  1.00  1.00           O
ATOM   4962  CB  GLU A 307      97.041 -20.882   6.620  1.00  1.00           C
ATOM   4963  CG  GLU A 307      97.123 -19.712   5.619  1.00  1.00           C
ATOM   4964  CD  GLU A 307      95.863 -18.881   5.345  1.00  1.00           C
ATOM   4965  OE1 GLU A 307      95.673 -18.516   4.166  1.00  1.00           O
ATOM   4966  OE2 GLU A 307      95.073 -18.617   6.263  1.00  1.00           O
ATOM   4967  H   GLU A 307      94.898 -20.078   7.177  1.00  0.00           H
ATOM   4968  HA  GLU A 307      95.461 -21.725   5.517  1.00  0.00           H
ATOM   4969  HB3 GLU A 307      97.269 -20.630   7.666  1.00  0.00           H
ATOM   4970  H4  GLU A 307      97.914 -21.447   6.318  1.00  0.00           H
ATOM   4971  HG3 GLU A 307      97.949 -19.060   5.885  1.00  0.00           H
ATOM   4972  H5  GLU A 307      97.339 -20.165   4.639  1.00  0.00           H
ATOM   4973  N   GLY A 308      96.403 -23.587   8.122  1.00  1.00           N
ATOM   4974  CA  GLY A 308      96.765 -24.933   8.495  1.00  1.00           C
ATOM   4975  C   GLY A 308      95.642 -25.944   8.281  1.00  1.00           C
ATOM   4976  O   GLY A 308      95.958 -27.033   7.782  1.00  1.00           O
ATOM   4977  H   GLY A 308      96.201 -22.957   8.894  1.00  0.00           H
ATOM   4978  HA3 GLY A 308      97.668 -25.238   7.961  1.00  0.00           H
ATOM   4979  H4  GLY A 308      96.979 -24.987   9.566  1.00  0.00           H
ATOM   4980  N   GLN A 309      94.423 -25.530   8.578  1.00  1.00           N
ATOM   4981  CA  GLN A 309      93.262 -26.375   8.382  1.00  1.00           C
ATOM   4982  C   GLN A 309      93.060 -26.710   6.913  1.00  1.00           C
ATOM   4983  O   GLN A 309      92.960 -27.901   6.600  1.00  1.00           O
ATOM   4984  CB  GLN A 309      92.030 -25.679   8.961  1.00  1.00           C
ATOM   4985  CG  GLN A 309      90.815 -26.597   9.044  1.00  1.00           C
ATOM   4986  CD  GLN A 309      91.007 -27.660  10.112  1.00  1.00           C
ATOM   4987  OE1 GLN A 309      90.383 -27.591  11.174  1.00  1.00           O
ATOM   4988  NE2 GLN A 309      91.774 -28.745   9.925  1.00  1.00           N
ATOM   4989  H   GLN A 309      94.224 -24.584   8.907  1.00  0.00           H
ATOM   4990  HA  GLN A 309      93.492 -27.310   8.900  1.00  0.00           H
ATOM   4991  HB3 GLN A 309      92.228 -25.320   9.969  1.00  0.00           H
ATOM   4992  H4  GLN A 309      91.759 -24.797   8.379  1.00  0.00           H
ATOM   4993  HG3 GLN A 309      89.972 -25.982   9.345  1.00  0.00           H
ATOM   4994  H5  GLN A 309      90.586 -27.040   8.094  1.00  0.00           H
ATOM   4995 HE22 GLN A 309      92.169 -29.352  10.619  1.00  0.00           H
ATOM   4996 HE21 GLN A 309      92.227 -28.856   9.007  1.00  0.00           H
ATOM   4997  N   VAL A 310      93.039 -25.720   6.006  1.00  1.00           N
ATOM   4998  CA  VAL A 310      92.812 -25.964   4.597  1.00  1.00           C
ATOM   4999  C   VAL A 310      93.962 -26.779   3.979  1.00  1.00           C
ATOM   5000  O   VAL A 310      93.720 -27.595   3.091  1.00  1.00           O
ATOM   5001  CB  VAL A 310      92.551 -24.644   3.830  1.00  1.00           C
ATOM   5002  CG1 VAL A 310      91.200 -24.044   4.232  1.00  1.00           C
ATOM   5003  CG2 VAL A 310      93.636 -23.565   3.950  1.00  1.00           C
ATOM   5004  H   VAL A 310      93.157 -24.760   6.342  1.00  0.00           H
ATOM   5005  HA  VAL A 310      91.906 -26.568   4.520  1.00  0.00           H
ATOM   5006  HB  VAL A 310      92.460 -24.900   2.779  1.00  0.00           H
ATOM   5007 HG11 VAL A 310      90.934 -23.205   3.591  1.00  0.00           H
ATOM   5008 HG12 VAL A 310      90.397 -24.771   4.157  1.00  0.00           H
ATOM   5009 HG13 VAL A 310      91.223 -23.704   5.260  1.00  0.00           H
ATOM   5010 HG21 VAL A 310      93.393 -22.716   3.306  1.00  0.00           H
ATOM   5011 HG22 VAL A 310      93.721 -23.208   4.973  1.00  0.00           H
ATOM   5012 HG23 VAL A 310      94.613 -23.926   3.634  1.00  0.00           H
ATOM   5013  N   GLU A 311      95.205 -26.598   4.449  1.00  1.00           N
ATOM   5014  CA  GLU A 311      96.296 -27.431   3.979  1.00  1.00           C
ATOM   5015  C   GLU A 311      96.061 -28.868   4.423  1.00  1.00           C
ATOM   5016  O   GLU A 311      96.319 -29.766   3.597  1.00  1.00           O
ATOM   5017  CB  GLU A 311      97.662 -27.005   4.526  1.00  1.00           C
ATOM   5018  CG  GLU A 311      98.159 -25.674   3.976  1.00  1.00           C
ATOM   5019  CD  GLU A 311      99.580 -25.425   4.462  1.00  1.00           C
ATOM   5020  OE1 GLU A 311     100.214 -26.398   4.927  1.00  1.00           O
ATOM   5021  OE2 GLU A 311     100.085 -24.303   4.236  1.00  1.00           O
ATOM   5022  H   GLU A 311      95.378 -25.913   5.175  1.00  0.00           H
ATOM   5023  HA  GLU A 311      96.286 -27.362   2.892  1.00  0.00           H
ATOM   5024  HB3 GLU A 311      97.658 -27.007   5.615  1.00  0.00           H
ATOM   5025  H4  GLU A 311      98.352 -27.783   4.201  1.00  0.00           H
ATOM   5026  HG3 GLU A 311      98.141 -25.676   2.889  1.00  0.00           H
ATOM   5027  H5  GLU A 311      97.519 -24.845   4.272  1.00  0.00           H
ATOM   5028  N   ALA A 312      95.596 -29.076   5.662  1.00  1.00           N
ATOM   5029  CA  ALA A 312      95.290 -30.425   6.103  1.00  1.00           C
ATOM   5030  C   ALA A 312      94.210 -31.099   5.237  1.00  1.00           C
ATOM   5031  O   ALA A 312      94.412 -32.258   4.874  1.00  1.00           O
ATOM   5032  CB  ALA A 312      94.779 -30.485   7.539  1.00  1.00           C
ATOM   5033  H   ALA A 312      95.284 -28.092   5.773  1.00  0.00           H
ATOM   5034  HA  ALA A 312      96.215 -30.998   6.016  1.00  0.00           H
ATOM   5035  HB1 ALA A 312      94.663 -31.522   7.854  1.00  0.00           H
ATOM   5036  HB2 ALA A 312      95.479 -29.970   8.204  1.00  0.00           H
ATOM   5037  HB3 ALA A 312      93.810 -29.997   7.654  1.00  0.00           H
ATOM   5038  N   PHE A 313      93.224 -30.393   4.675  1.00  1.00           N
ATOM   5039  CA  PHE A 313      92.300 -31.003   3.712  1.00  1.00           C
ATOM   5040  C   PHE A 313      92.853 -31.052   2.283  1.00  1.00           C
ATOM   5041  O   PHE A 313      92.539 -32.015   1.577  1.00  1.00           O
ATOM   5042  CB  PHE A 313      90.972 -30.253   3.601  1.00  1.00           C
ATOM   5043  CG  PHE A 313      90.327 -30.116   4.947  1.00  1.00           C
[truncated: 60,588 more chars]
